# Supplementary material for: A portable regulatory RNA array design enables tunable and complex regulation across diverse bacteria
Source: Nat Commun. 2023 Aug 29;14:5268. doi: 10.1038/s41467-023-40785-x (PMC10465534; doi:10.1038/s41467-023-40785-x)
Supplement: Supplementary file 5 — Supplementary Data 1 [file 41467_2023_40785_MOESM5_ESM.zip]

Archive with 65 entries (64 files):
- Plasmid_maps/
- Plasmid_maps/pBL059.gb
- Plasmid_maps/pBL062.gb
- Plasmid_maps/pBL068.gb
- Plasmid_maps/pBL071.gb
- Plasmid_maps/pBL111.gb
- Plasmid_maps/pBL115.gb
- Plasmid_maps/pBL116.gb
- Plasmid_maps/pBL117.gb
- Plasmid_maps/pBL118.gb
- Plasmid_maps/pBL120.gb
- Plasmid_maps/pBL121.gb
- Plasmid_maps/pBL122.gb
- Plasmid_maps/pBL144.gb
- Plasmid_maps/pBL145.gb
- Plasmid_maps/pBL146.gb
- Plasmid_maps/pBL161.gb
- Plasmid_maps/pBL162.gb
- Plasmid_maps/pBL170.gb
- Plasmid_maps/pBL171.gb
- Plasmid_maps/pBL176.gb
- Plasmid_maps/pBL177.gb
- Plasmid_maps/pBL301.gb
- Plasmid_maps/pBL302.gb
- Plasmid_maps/pBL303.gb
- Plasmid_maps/pBL304.gb
- Plasmid_maps/pBL305.gb
- Plasmid_maps/pBL306.gb
- Plasmid_maps/pBL307.gb
- Plasmid_maps/pBL401.gb
- Plasmid_maps/pBL402.gb
- Plasmid_maps/pBL403.gb
- Plasmid_maps/pBL404.gb
- Plasmid_maps/pBL405.gb
- Plasmid_maps/pBL451.gb
- Plasmid_maps/pBL452.gb
- Plasmid_maps/pBL501.gb
- Plasmid_maps/pBL502.gb
- Plasmid_maps/pBL504.gb
- Plasmid_maps/pBL505.gb
- Plasmid_maps/pBL506.gb
- Plasmid_maps/pBL507.gb
- Plasmid_maps/pBL508.gb
- Plasmid_maps/pBL509.gb
- Plasmid_maps/pBL512.gb
- Plasmid_maps/pBL513.gb
- Plasmid_maps/pBLM335.gb
- Plasmid_maps/pBLM366.gb
- Plasmid_maps/pBLM367.gb
- Plasmid_maps/pBLM443.gb
- Plasmid_maps/pBLM444.gb
- Plasmid_maps/pBLM476.gb
- Plasmid_maps/pBLM477.gb
- Plasmid_maps/pJEC101.gb
- Plasmid_maps/pJEC102.gb
- Plasmid_maps/pJEC103.gb
- Plasmid_maps/pJEC154.gb
- Plasmid_maps/pJEC163.gb
- Plasmid_maps/pJEC164.gb
- Plasmid_maps/pJEC165.gb
- Plasmid_maps/pJEC166.gb
- Plasmid_maps/pJEC167.gb
- Plasmid_maps/pJEC216.gb
- Plasmid_maps/pJEC250.gb
- Plasmid_maps/pJEC251.gb
