# Supplementary material for: A portable regulatory RNA array design enables tunable and complex regulation across diverse bacteria
Source: Nat Commun. 2023 Aug 29;14:5268. doi: 10.1038/s41467-023-40785-x (PMC10465534; doi:10.1038/s41467-023-40785-x)
Supplement: Supplementary file 5 — Supplementary Data 1 [file 41467_2023_40785_MOESM5_ESM.zip › Plasmid_maps/pBL059.gb]

LOCUS       BL059                   6343 bp ds-DNA     circular     30-JUN-2023
COMMENT     
COMMENT     ApEinfo:methylated:1
FEATURES             Location/Qualifiers
     misc_feature    16..69
                     /locus_tag="ptet"
                     /label="ptet"
                     /ApEinfo_label="ptet"
                     /ApEinfo_fwdcolor="#ffff08"
                     /ApEinfo_revcolor="green"
                     /ApEinfo_graphicformat="arrow_data {{0 1 2 0 0 -1} {} 0}
                     width 5 offset 0"
     rep_origin      complement(5486..6224)
                     /direction=LEFT
                     /note="CloDF13 ori"
                     /note="Plasmids containing the CloDF13 (CDF) origin of
                     replication can be propagated in E. coli cells that
                     contain additional plasmids with compatible origins."
                     /locus_tag="CloDF13 ori"
                     /label="CloDF13 ori"
                     /ApEinfo_label="CloDF13 ori"
                     /ApEinfo_fwdcolor="#80ff80"
                     /ApEinfo_revcolor="#80ff80"
                     /ApEinfo_graphicformat="arrow_data {{0 1 2 0 0 -1} {} 0}
                     width 5 offset 0"
     misc_feature    79..89
                     /locus_tag="B0034"
                     /label="B0034"
                     /ApEinfo_label="B0034"
                     /ApEinfo_fwdcolor="#ff130c"
                     /ApEinfo_revcolor="green"
                     /ApEinfo_graphicformat="arrow_data {{0 1 2 0 0 -1} {} 0}
                     width 5 offset 0"
     misc_feature    complement(4026..4031)
                     /locus_tag="BamHI-BglII Scar"
                     /label="BamHI-BglII Scar"
                     /ApEinfo_label="BamHI-BglII Scar"
                     /ApEinfo_fwdcolor="#ac1dff"
                     /ApEinfo_revcolor="#ac1dff"
                     /ApEinfo_graphicformat="arrow_data {{0 1 2 0 0 -1} {} 0}
                     width 5 offset 0"
     misc_feature    96..848
                     /locus_tag="LuxR"
                     /label="LuxR"
                     /ApEinfo_label="LuxR"
                     /ApEinfo_fwdcolor="cyan"
                     /ApEinfo_revcolor="green"
                     /ApEinfo_graphicformat="arrow_data {{0 1 2 0 0 -1} {} 0}
                     width 5 offset 0"
     misc_feature    6263..6282
                     /locus_tag="primer"
                     /label="primer"
                     /ApEinfo_label="primer"
                     /ApEinfo_fwdcolor="#ff8000"
                     /ApEinfo_revcolor="green"
                     /ApEinfo_graphicformat="arrow_data {{0 1 2 0 0 -1} {} 0}
                     width 5 offset 0"
     misc_feature    885..1010
                     /locus_tag="Terminator"
                     /label="Terminator"
                     /ApEinfo_label="Terminator"
                     /ApEinfo_fwdcolor="#ff1b23"
                     /ApEinfo_revcolor="green"
                     /ApEinfo_graphicformat="arrow_data {{0 1 2 0 0 -1} {} 0}
                     width 5 offset 0"
     misc_feature    1022..1076
                     /locus_tag="pluxR"
                     /label="pluxR"
                     /ApEinfo_label="pluxR"
                     /ApEinfo_fwdcolor="#f7ff07"
                     /ApEinfo_revcolor="green"
                     /ApEinfo_graphicformat="arrow_data {{0 1 2 0 0 -1} {} 0}
                     width 5 offset 0"
     misc_feature    6283..6302
                     /locus_tag="primer(1)"
                     /label="primer(1)"
                     /ApEinfo_label="primer"
                     /ApEinfo_fwdcolor="cyan"
                     /ApEinfo_revcolor="green"
                     /ApEinfo_graphicformat="arrow_data {{0 1 2 0 0 -1} {} 0}
                     width 5 offset 0"
     misc_feature    1050..1076
                     /locus_tag="primer(2)"
                     /label="primer(2)"
                     /ApEinfo_label="primer"
                     /ApEinfo_fwdcolor="cyan"
                     /ApEinfo_revcolor="green"
                     /ApEinfo_graphicformat="arrow_data {{0 1 2 0 0 -1} {} 0}
                     width 5 offset 0"
     CDS             complement(4555..5346)
                     /codon_start=1
                     /gene="aadA"
                     /product="aminoglycoside adenylyltransferase (Murphy,
                     1985)"
                     /note="SmR"
                     /note="confers resistance to spectinomycin and
                     streptomycin"
                     /translation="MREAVIAEVSTQLSEVVGVIERHLEPTLLAVHLYGSAVDGGLKP
                     H
                     SDIDLLVTVTVRLDETTRRALINDLLETSASPGESEILRAVEVTIVVHDDIIPWRYPA
                     K
                     RELQFGEWQRNDILAGIFEPATIDIDLAILLTKAREHSVALVGPAAEELFDPVPEQDL
                     F
                     EALNETLTLWNSPPDWAGDERNVVLTLSRIWYSAVTGKIAPKDVAADWAMERLPAQYQ
                     P VILEARQAYLGQEEDRLASRADQLEEFVHYVKGEITKVVGK"
                     /locus_tag="SpecR"
                     /label="SpecR"
                     /ApEinfo_label="SpecR"
                     /ApEinfo_fwdcolor="#80ffff"
                     /ApEinfo_revcolor="#80ffff"
                     /ApEinfo_graphicformat="arrow_data {{0 1 2 0 0 -1} {} 0}
                     width 5 offset 0"
     promoter        complement(5347..5438)
                     /gene="bla"
                     /note="AmpR promoter"
                     /locus_tag="bla"
                     /label="bla"
                     /ApEinfo_label="bla"
                     /ApEinfo_fwdcolor="#80ffff"
                     /ApEinfo_revcolor="#80ffff"
                     /ApEinfo_graphicformat="arrow_data {{0 1 2 0 0 -1} {} 0}
                     width 5 offset 0"
     misc_feature    complement(3984..3989)
                     /locus_tag="BamHI-BglII Scar(1)"
                     /label="BamHI-BglII Scar(1)"
                     /ApEinfo_label="BamHI-BglII Scar"
                     /ApEinfo_fwdcolor="#ac1dff"
                     /ApEinfo_revcolor="#ac1dff"
                     /ApEinfo_graphicformat="arrow_data {{0 1 2 0 0 -1} {} 0}
                     width 5 offset 0"
     misc_feature    3990..4357
                     /locus_tag="TrrnB"
                     /label="TrrnB"
                     /ApEinfo_label="TrrnB"
                     /ApEinfo_fwdcolor="cyan"
                     /ApEinfo_revcolor="cyan"
                     /ApEinfo_graphicformat="arrow_data {{0 1 2 0 0 -1} {} 0}
                     width 5 offset 0"
     misc_feature    3984..4000
                     /locus_tag="primer(3)"
                     /label="primer(3)"
                     /ApEinfo_label="primer"
                     /ApEinfo_fwdcolor="#ff8000"
                     /ApEinfo_revcolor="green"
                     /ApEinfo_graphicformat="arrow_data {{0 1 2 0 0 -1} {} 0}
                     width 5 offset 0"
     misc_feature    1162..3816
                     /locus_tag="SP6-RNAP"
                     /label="SP6-RNAP"
                     /ApEinfo_label="SP6-RNAP"
                     /ApEinfo_fwdcolor="#ff8000"
                     /ApEinfo_revcolor="green"
                     /ApEinfo_graphicformat="arrow_data {{0 1 2 0 0 -1} {} 0}
                     width 5 offset 0"
     misc_feature    1077..1103
                     /locus_tag="primer(4)"
                     /label="primer(4)"
                     /ApEinfo_label="primer"
                     /ApEinfo_fwdcolor="#8080ff"
                     /ApEinfo_revcolor="green"
                     /ApEinfo_graphicformat="arrow_data {{0 1 2 0 0 -1} {} 0}
                     width 5 offset 0"
     misc_feature    3964..3983
                     /locus_tag="primer(5)"
                     /label="primer(5)"
                     /ApEinfo_label="primer"
                     /ApEinfo_fwdcolor="#8080ff"
                     /ApEinfo_revcolor="green"
                     /ApEinfo_graphicformat="arrow_data {{0 1 2 0 0 -1} {} 0}
                     width 5 offset 0"
     misc_feature    2132..2132
                     /locus_tag="t->c"
                     /label="t->c"
                     /ApEinfo_label="t->c"
                     /ApEinfo_fwdcolor="#ffff00"
                     /ApEinfo_revcolor="green"
                     /ApEinfo_graphicformat="arrow_data {{0 1 2 0 0 -1} {} 0}
                     width 5 offset 0"
ORIGIN
        1 gaattctaaa gatcttccct atcagtgata gagattgaca tccctatcag tgatagagat
       61 actgagcact actagagaaa gaggagaaat actagatgaa aaacataaat gccgacgaca
      121 catacagaat aattaataaa attaaagctt gtagaagcaa taatgatatt aatcaatgct
      181 tatctgatat gactaaaatg gtacattgtg aatattattt actcgcgatc atttatcctc
      241 attctatggt taaatctgat atttcaatcc tagataatta ccctaaaaaa tggaggcaat
      301 attatgatga cgctaattta ataaaatatg atcctatagt agattattct aactccaatc
      361 attcaccaat taattggaat atatttgaaa acaatgctgt aaataaaaaa tctccaaatg
      421 taattaaaga agcgaaaaca tcaggtctta tcactgggtt tagtttccct attcatacgg
      481 ctaacaatgg cttcggaatg cttagttttg cacattcaga aaaagacaac tatatagata
      541 gtttattttt acatgcgtgt atgaacatac cattaattgt tccttctcta gttgataatt
      601 atcgaaaaat aaatatagca aataataaat caaacaacga tttaaccaaa agagaaaaag
      661 aatgtttagc gtgggcatgc gaaggaaaaa gctcttggga tatttcaaaa atattaggtt
      721 gcagtgagcg tactgtcact ttccatttaa ccaatgcgca aatgaaactc aatacaacaa
      781 accgctgcca aagtatttct aaagcaattt taacaggagc aattgattgc ccatacttta
      841 aaaattaata acactgatag tgctagtgta gatcactact agagccaggc atcaaataaa
      901 acgaaaggct cagtcgaaag actgggcctt tcgttttatc tgttgtttgt cggtgaacgc
      961 tctctactag agtcacactg gctcaccttc gggtgggcct ttctgcgttt atatactaga
     1021 gacctgtagg atcgtacagg tttacgcaag aaaatggttt gttatagtcg aataaagtta
     1081 gtttattgga taaacaaact aactcaatta agatagttga tggataaact tgttcactta
     1141 aatcaaaggg ggaaatgaca aatggtccaa actagttcga agatctccgg agctcaagat
     1201 ttacacgcta tccagcttca attagaagaa gagatgttta atggtggcat tcgtcgcttc
     1261 gaagcagatc aacaacgcca gattgcagca ggtagcgaga gcgacacagc atggaaccgc
     1321 cgcctgttgt cagaacttat tgcacctatg gctgaaggca ttcaggctta taaagaagag
     1381 tacgaaggta agaaaggtcg tgcacctcgc gcattggctt tcttacaatg tgtagaaaat
     1441 gaagttgcag catacatcac tatgaaagtt gttatggata tgctgaatac ggatgctacc
     1501 cttcaggcta ttgcaatgag tgtagcagaa cgcattgaag accaagtgcg cttttctaag
     1561 ctagaaggtc acgccgctaa atactttgag aaggttaaga agtcactcaa ggctagccgt
     1621 actaagtcat atcgtcacgc tcataacgta gctgtagttg ctgaaaaatc agttgcagaa
     1681 aaggacgcgg actttgaccg ttgggaggcg tggccaaaag aaactcaatt gcagattggt
     1741 actaccttgc ttgaaatctt agaaggtagc gttttctata atggtgaacc tgtatttatg
     1801 cgtgctatgc gcacttatgg cggaaagact atttactact tacaaacttc tgaaagtgta
     1861 ggccagtgga ttagcgcatt caaagagcac gtagcgcaat taagcccagc ttatgcccct
     1921 tgcgtaatcc ctcctcgtcc ttggagaact ccatttaatg gagggttcca tactgagaag
     1981 gtagctagcc gtatccgtct tgtaaaaggt aaccgtgagc atgtacgcaa gttgactcaa
     2041 aagcaaatgc caaaggttta taaggctatc aacgcattac aaaatacaca atggcaaatc
     2101 aacaaggatg tattagcagt tattgaagaa gcaatccgct tagaccttgg ttatggtgta
     2161 ccttccttca agccactgat tgacaaggag aacaagccag ctaacccggt acctgttgaa
     2221 ttccaacacc tgcgcggtcg tgaactgaaa gagatgctat cacctgagca gtggcaacaa
     2281 ttcattaact ggaaaggcga atgcgcgcgc ctatataccg cagaaactaa gcgcggttca
     2341 aagtccgccg ccgttgttcg catggtagga caggcccgta aatatagcgc ctttgaatcc
     2401 atttacttcg tgtacgcaat ggatagccgc agccgtgtct atgtgcaatc tagcacgctc
     2461 tctccgcagt ctaacgactt aggtaaggca ttactccgct ttaccgaggg acgccctgtg
     2521 aatggcgtag aagcgcttaa atggttctgc atcaatggtg ctaacctttg gggatgggac
     2581 aagaaaactt ttgatgtgcg cgtgtctaac gtattagatg aggaattcca agatatgtgt
     2641 cgagacatcg ccgcagaccc tctcacattc acccaatggg ctaaagctga tgcaccttat
     2701 gaattcctcg cttggtgctt tgagtatgct caataccttg atttggtgga tgaaggaagg
     2761 gccgacgaat tccgcactca cctaccagta catcaggacg ggtcttgttc aggcattcag
     2821 cactatagtg ctatgcttcg cgacgaagta ggggccaaag ctgttaacct gaaaccctcc
     2881 gatgcaccgc aggatatcta tggggcggtg gcgcaagtgg ttatcaagaa gaatgcgcta
     2941 tatatggatg cggacgatgc aaccacgttt acttctggta gcgtcacgct gtccggtaca
     3001 gaactgcgag caatggctag cgcatgggat agtattggta ttacccgtag cttaaccaaa
     3061 aagcccgtga tgaccttgcc atatggttct actcgcttaa cttgccgtga atctgtgatt
     3121 gattacatcg tagacttaga ggaaaaagag gcgcagaagg cagtagcaga agggcggacg
     3181 gcaaacaagg tacatccttt tgaagacgat cgtcaagatt acttgactcc gggcgcagct
     3241 tacaactaca tgacggcact aatctggcct tctatttctg aagtagttaa ggcaccgata
     3301 gtagctatga agatgatacg ccagcttgca cgctttgcag cgaaacgtaa tgaaggcctg
     3361 atgtacaccc tgcctactgg cttcatctta gaacagaaga tcatggcaac cgagatgcta
     3421 cgcgtgcgta cctgtctgat gggtgatatc aagatgtccc ttcaggttga aacggatatc
     3481 gtagatgaag ccgctatgat gggagcagca gcacctaatt tcgtacacgg tcatgacgca
     3541 agtcacctta tccttaccgt atgtgaattg gtagacaagg gcgtaactag tatcgctgta
     3601 atccacgact cttttggtac tcatgcagac aacaccctca ctcttagagt ggcacttaaa
     3661 gggcagatgg ttgcaatgta tattgatggt aatgcgcttc agaaactact ggaggagcat
     3721 gaagagcgct ggatggttga tacaggtatc gaagtacctg agcaagggga gttcgacctt
     3781 aacgaaatca tggattctga atacgtattt gcctaaggat cctctagagt catttatatt
     3841 caactgttaa ctaaaactgt ctgcaaatta atcaatgtct ctagtaaaat tccgatttta
     3901 tacccactcc tattttcatc aataggacat gatataataa aaaagaacgg agattgaggc
     3961 ctccgttctc ttggttgtac ttgggatctg aagcttgggc ccgaacaaaa actcatctca
     4021 gaagaggatc tgaatagcgc cgtcgaccat catcatcatc atcattgagt ttaaacggtc
     4081 tccagcttgg ctgttttggc ggatgagaga agattttcag cctgatacag attaaatcag
     4141 aacgcagaag cggtctgata aaacagaatt tgcctggcgg cagtagcgcg gtggtcccac
     4201 ctgaccccat gccgaactca gaagtgaaac gccgtagcgc cgatggtagt gtggggtctc
     4261 cccatgcgag agtagggaac tgccaggcat caaataaaac gaaaggctca gtcgaaagac
     4321 tgggcctttc gttttatctg ttgtttgtcg gtgaactgga tccttactcg agtctagact
     4381 gcagctgaaa cctcaggcat ttgagaagca cacggtcaca ctgcttccgg tagtcaataa
     4441 accggtaaac cagcaataga cataagcggc tatttaacga ccctgccctg aaccgacgac
     4501 cgggtcatcg tggccggatc ttgcggcccc tcggcttgaa cgaattgtta gacattattt
     4561 gccgactacc ttggtgatct cgcctttcac gtagtggaca aattcttcca actgatctgc
     4621 gcgcgaggcc aagcgatctt cttcttgtcc aagataagcc tgtctagctt caagtatgac
     4681 gggctgatac tgggccggca ggcgctccat tgcccagtcg gcagcgacat ccttcggcgc
     4741 gattttgccg gttactgcgc tgtaccaaat gcgggacaac gtaagcacta catttcgctc
     4801 atcgccagcc cagtcgggcg gcgagttcca tagcgttaag gtttcattta gcgcctcaaa
     4861 tagatcctgt tcaggaaccg gatcaaagag ttcctccgcc gctggaccta ccaaggcaac
     4921 gctatgttct cttgcttttg tcagcaagat agccagatca atgtcgatcg tggctggctc
     4981 gaagatacct gcaagaatgt cattgcgctg ccattctcca aattgcagtt cgcgcttagc
     5041 tggataacgc cacggaatga tgtcgtcgtg cacaacaatg gtgacttcta cagcgcggag
     5101 aatctcgctc tctccagggg aagccgaagt ttccaaaagg tcgttgatca aagctcgccg
     5161 cgttgtttca tcaagcctta cggtcaccgt aaccagcaaa tcaatatcac tgtgtggctt
     5221 caggccgcca tccactgcgg agccgtacaa atgtacggcc agcaacgtcg gttcgagatg
     5281 gcgctcgatg acgccaacta cctctgatag ttgagtcgat acttcggcga tcaccgcttc
     5341 cctcatactc ttcctttttc aatattattg aagcatttat cagggttatt gtctcatgag
     5401 cggatacata tttgaatgta tttagaaaaa taaacaaata gctagctcac tcggtcgcta
     5461 cgctccgggc gtgagactgc ggcgggcgct gcggacacat acaaagttac ccacagattc
     5521 cgtggataag caggggacta acatgtgagg caaaacagca gggccgcgcc ggtggcgttt
     5581 ttccataggc tccgccctcc tgccagagtt cacataaaca gacgcttttc cggtgcatct
     5641 gtgggagccg tgaggctcaa ccatgaatct gacagtacgg gcgaaacccg acaggactta
     5701 aagatcccca ccgtttccgg cgggtcgctc cctcttgcgc tctcctgttc cgaccctgcc
     5761 gtttaccgga tacctgttcc gcctttctcc cttacgggaa gtgtggcgct ttctcatagc
     5821 tcacacactg gtatctcggc tcggtgtagg tcgttcgctc caagctgggc tgtaagcaag
     5881 aactccccgt tcagcccgac tgctgcgcct tatccggtaa ctgttcactt gagtccaacc
     5941 cggaaaagca cggtaaaacg ccactggcag cagccattgg taactgggag ttcgcagagg
     6001 atttgtttag ctaaacacgc ggttgctctt gaagtgtgcg ccaaagtccg gctacactgg
     6061 aaggacagat ttggttgctg tgctctgcga aagccagtta ccacggttaa gcagttcccc
     6121 aactgactta accttcgatc aaaccacctc cccaggtggt tttttcgttt acagggcaaa
     6181 agattacgcg cagaaaaaaa ggatctcaag aagatccttt gatcttttct actgaaccgc
     6241 tctagatttc agtgcaattt atctcttcaa atgtagcacc tggtatcacg aggcagaatt
     6301 tcagataaaa aaaatcctta gctttcgcta aggatgattt ctg 
//
