# Supplementary material for: A portable regulatory RNA array design enables tunable and complex regulation across diverse bacteria
Source: Nat Commun. 2023 Aug 29;14:5268. doi: 10.1038/s41467-023-40785-x (PMC10465534; doi:10.1038/s41467-023-40785-x)
Supplement: Supplementary file 5 — Supplementary Data 1 [file 41467_2023_40785_MOESM5_ESM.zip › Plasmid_maps/pBL062.gb]

LOCUS       BL062                   3428 bp ds-DNA     circular     11-MAR-2019
COMMENT     
COMMENT     
COMMENT     ApEinfo:methylated:1
FEATURES             Location/Qualifiers
     misc_feature    1292..2155
                     /locus_tag="CmR(EcoRI-KO) Cassette "
                     /label="CmR(EcoRI-KO) Cassette "
                     /ApEinfo_label="CmR(EcoRI-KO) Cassette "
                     /ApEinfo_fwdcolor="#120eff"
                     /ApEinfo_revcolor="#120eff"
                     /ApEinfo_graphicformat="arrow_data {{0 1 2 0 0 -1} {} 0}
                     width 5 offset 0"
     misc_feature    793..798
                     /locus_tag="BamHI-BglII Scar"
                     /label="BamHI-BglII Scar"
                     /ApEinfo_label="BamHI-BglII Scar"
                     /ApEinfo_fwdcolor="#ac1dff"
                     /ApEinfo_revcolor="#ac1dff"
                     /ApEinfo_graphicformat="arrow_data {{0 1 2 0 0 -1} {} 0}
                     width 5 offset 0"
     misc_feature    2083..2088
                     /locus_tag="BamHI-BglII Scar(1)"
                     /label="BamHI-BglII Scar(1)"
                     /ApEinfo_label="BamHI-BglII Scar"
                     /ApEinfo_fwdcolor="#ac1dff"
                     /ApEinfo_revcolor="#ac1dff"
                     /ApEinfo_graphicformat="arrow_data {{0 1 2 0 0 -1} {} 0}
                     width 5 offset 0"
     misc_feature    complement(147..152)
                     /locus_tag="BamHI-BglII Scar(2)"
                     /label="BamHI-BglII Scar(2)"
                     /ApEinfo_label="BamHI-BglII Scar"
                     /ApEinfo_fwdcolor="#ac1dff"
                     /ApEinfo_revcolor="#ac1dff"
                     /ApEinfo_graphicformat="arrow_data {{0 1 2 0 0 -1} {} 0}
                     width 5 offset 0"
     misc_feature    complement(161..166)
                     /locus_tag="BamHI-BglII Scar(3)"
                     /label="BamHI-BglII Scar(3)"
                     /ApEinfo_label="BamHI-BglII Scar"
                     /ApEinfo_fwdcolor="#ac1dff"
                     /ApEinfo_revcolor="#ac1dff"
                     /ApEinfo_graphicformat="arrow_data {{0 1 2 0 0 -1} {} 0}
                     width 5 offset 0"
     misc_feature    complement(884..889)
                     /locus_tag="BamHI-BglII Scar(4)"
                     /label="BamHI-BglII Scar(4)"
                     /ApEinfo_label="BamHI-BglII Scar"
                     /ApEinfo_fwdcolor="#ac1dff"
                     /ApEinfo_revcolor="#ac1dff"
                     /ApEinfo_graphicformat="arrow_data {{0 1 2 0 0 -1} {} 0}
                     width 5 offset 0"
     misc_feature    complement(926..931)
                     /locus_tag="BamHI-BglII Scar(5)"
                     /label="BamHI-BglII Scar(5)"
                     /ApEinfo_label="BamHI-BglII Scar"
                     /ApEinfo_fwdcolor="#ac1dff"
                     /ApEinfo_revcolor="#ac1dff"
                     /ApEinfo_graphicformat="arrow_data {{0 1 2 0 0 -1} {} 0}
                     width 5 offset 0"
     misc_feature    890..1257
                     /locus_tag="TrrnB"
                     /label="TrrnB"
                     /ApEinfo_label="TrrnB"
                     /ApEinfo_fwdcolor="cyan"
                     /ApEinfo_revcolor="cyan"
                     /ApEinfo_graphicformat="arrow_data {{0 1 2 0 0 -1} {} 0}
                     width 5 offset 0"
     misc_feature    2438..3282
                     /locus_tag="p15A oripACYC"
                     /label="p15A oripACYC"
                     /ApEinfo_label="p15A oripACYC"
                     /ApEinfo_fwdcolor="#646464"
                     /ApEinfo_revcolor="#6464d3"
                     /ApEinfo_graphicformat="arrow_data {{0 1 2 0 0 -1} {} 0}
                     width 5 offset 0"
     misc_feature    153..166
                     /locus_tag="RBS-Strong"
                     /label="RBS-Strong"
                     /ApEinfo_label="RBS-Strong"
                     /ApEinfo_fwdcolor="#9ba3ae"
                     /ApEinfo_revcolor="#9ba3ae"
                     /ApEinfo_graphicformat="arrow_data {{0 1 2 0 0 -1} {} 0}
                     width 5 offset 0"
     misc_feature    167..880
                     /locus_tag="SFGFP"
                     /label="SFGFP"
                     /ApEinfo_label="SFGFP"
                     /ApEinfo_fwdcolor="#00f700"
                     /ApEinfo_revcolor="green"
                     /ApEinfo_graphicformat="arrow_data {{0 1 2 0 0 -1} {} 0}
                     width 5 offset 0"
     misc_feature    34..146
                     /locus_tag="AD1.S7"
                     /label="AD1.S7"
                     /ApEinfo_label="AD1.S7"
                     /ApEinfo_fwdcolor="cyan"
                     /ApEinfo_revcolor="green"
                     /ApEinfo_graphicformat="arrow_data {{0 1 2 0 0 -1} {} 0}
                     width 5 offset 0"
     misc_feature    16..33
                     /locus_tag="SP6 promoter"
                     /label="SP6 promoter"
                     /ApEinfo_label="SP6 promoter"
                     /ApEinfo_fwdcolor="#ff8000"
                     /ApEinfo_revcolor="green"
                     /ApEinfo_graphicformat="arrow_data {{0 1 2 0 0 -1} {} 0}
                     width 5 offset 0"
ORIGIN
        1 gaattctaaa gatctATTTA GGTGACACTA TAGTCCTTTA TTTGTCTAGG AAAAGTTTTT
       61 ACAGTGAATT GTTTTAATTA GTTGTATAAA TGTTGGAGCA GCGGGGAATG TATACAGTTC
      121 ATGTATATAT TCCCCGCTTT TTTTTTggat ctaggaggaa ggatctatga gcaaaggaga
      181 agaacttttc actggagttg tcccaattct tgttgaatta gatggtgatg ttaatgggca
      241 caaattttct gtccgtggag agggtgaagg tgatgctaca aacggaaaac tcacccttaa
      301 atttatttgc actactggaa aactacctgt tccgtggcca acacttgtca ctactctgac
      361 ctatggtgtt caatgctttt cccgttatcc ggatcacatg aaacggcatg actttttcaa
      421 gagtgccatg cccgaaggtt atgtacagga acgcactata tctttcaaag atgacgggac
      481 ctacaagacg cgtgctgaag tcaagtttga aggtgatacc cttgttaatc gtatcgagtt
      541 aaagggtatt gattttaaag aagatggaaa cattcttgga cacaaactcg agtacaactt
      601 taactcacac aatgtataca tcacggcaga caaacaaaag aatggaatca aagctaactt
      661 caaaattcgc cacaacgttg aagatggttc cgttcaacta gcagaccatt atcaacaaaa
      721 tactccaatt ggcgatggcc ctgtcctttt accagacaac cattacctgt cgacacaatc
      781 tgtcctttcg aaagatccca acgaaaagcg tgaccacatg gtccttcttg agtttgtaac
      841 tgctgctggg attacacatg gcatggatga gctctacaaa taaggatctg aagcttgggc
      901 ccgaacaaaa actcatctca gaagaggatc tgaatagcgc cgtcgaccat catcatcatc
      961 atcattgagt ttaaacggtc tccagcttgg ctgttttggc ggatgagaga agattttcag
     1021 cctgatacag attaaatcag aacgcagaag cggtctgata aaacagaatt tgcctggcgg
     1081 cagtagcgcg gtggtcccac ctgaccccat gccgaactca gaagtgaaac gccgtagcgc
     1141 cgatggtagt gtggggtctc cccatgcgag agtagggaac tgccaggcat caaataaaac
     1201 gaaaggctca gtcgaaagac tgggcctttc gttttatctg ttgtttgtcg gtgaactgga
     1261 tccttactcg agtctagact gcagttgatc gggcacgtaa gaggttccaa ctttcaccat
     1321 aatgaaataa gatcactacc gggcgtattt tttgagttat cgagattttc aggagctaag
     1381 gaagctaaaa tggagaaaaa aatcactgga tataccaccg ttgatatatc ccaatggcat
     1441 cgtaaagaac attttgaggc atttcagtca gttgctcaat gtacctataa ccagaccgtt
     1501 cagctggata ttacggcctt tttaaagacc gtaaagaaaa ataagcacaa gttttatccg
     1561 gcctttattc acattcttgc ccgcctgatg aatgctcatc cggaatttcg tatggcaatg
     1621 aaagacggtg agctggtgat atgggatagt gttcaccctt gttacaccgt tttccatgag
     1681 caaactgaaa cgttttcatc gctctggagt gaataccacg acgatttccg gcagtttcta
     1741 cacatatatt cgcaagatgt ggcgtgttac ggtgaaaacc tggcctattt ccctaaaggg
     1801 tttattgaga atatgttttt cgtctcagcc aatccctggg tgagtttcac cagttttgat
     1861 ttaaacgtgg ccaatatgga caacttcttc gcccccgttt tcaccatggg caaatattat
     1921 acgcaaggcg acaaggtgct gatgccgctg gcgattcagg ttcatcatgc cgtttgtgat
     1981 ggcttccatg tcggcagaat gcttaatgaa ttacaacagt actgcgatga gtggcagggc
     2041 ggggcgtaat ttgatatcga gctcgcttgg actcctgttg atagatccag taatgacctc
     2101 agaactccat ctggatttgt tcagaacgct cggttgccgc cgggcgtttt ttattggtga
     2161 gaatccaagc ctccgatcaa cgtctcattt tcgccaaaag ttggcccagg gcttcccggt
     2221 atcaacaggg acaccaggat ttatttattc tgcgaagtga tcttccgtca caggtattta
     2281 ttcggcgcaa agtgcgtcgg gtgatgctgc caacttactg atttagtgta tgatggtgtt
     2341 tttgaggtgc tccagtggct tctgtttcta tcagctgtcc ctcctgttca gctactgacg
     2401 gggtggtgcg taacggcaaa agcaccgccg gacatcagcg ctagcggagt gtatactggc
     2461 ttactatgtt ggcactgatg agggtgtcag tgaagtgctt catgtggcag gagaaaaaag
     2521 gctgcaccgg tgcgtcagca gaatatgtga tacaggatat attccgcttc ctcgctcact
     2581 gactcgctac gctcggtcgt tcgactgcgg cgagcggaaa tggcttacga acggggcgga
     2641 gatttcctgg aagatgccag gaagatactt aacagggaag tgagagggcc gcggcaaagc
     2701 cgtttttcca taggctccgc ccccctgaca agcatcacga aatctgacgc tcaaatcagt
     2761 ggtggcgaaa cccgacagga ctataaagat accaggcgtt tccccctggc ggctccctcg
     2821 tgcgctctcc tgttcctgcc tttcggttta ccggtgtcat tccgctgtta tggccgcgtt
     2881 tgtctcattc cacgcctgac actcagttcc gggtaggcag ttcgctccaa gctggactgt
     2941 atgcacgaac cccccgttca gtccgaccgc tgcgccttat ccggtaacta tcgtcttgag
     3001 tccaacccgg aaagacatgc aaaagcacca ctggcagcag ccactggtaa ttgatttaga
     3061 ggagttagtc ttgaagtcat gcgccggtta aggctaaact gaaaggacaa gttttggtga
     3121 ctgcgctcct ccaagccagt tacctcggtt caaagagttg gtagctcaga gaaccttcga
     3181 aaaaccgccc tgcaaggcgg ttttttcgtt ttcagagcaa gagattacgc gcagaccaaa
     3241 acgatctcaa gaagatcatc ttattaatca gataaaatat ttctagattt cagtgcaatt
     3301 tatctcttca aatgtagcac ctgaagtcag ccccatacga tataagttgt aattctcatg
     3361 tttgacagct tatcatcgat aagcttccga tggcgcgccg agaggcttta cactttatgc
     3421 ttccggct     
//
