# Supplementary material for: A portable regulatory RNA array design enables tunable and complex regulation across diverse bacteria
Source: Nat Commun. 2023 Aug 29;14:5268. doi: 10.1038/s41467-023-40785-x (PMC10465534; doi:10.1038/s41467-023-40785-x)
Supplement: Supplementary file 5 — Supplementary Data 1 [file 41467_2023_40785_MOESM5_ESM.zip › Plasmid_maps/pBL068.gb]

LOCUS       BL068                   3403 bp ds-DNA     circular     30-JUN-2023
COMMENT     
COMMENT     ApEinfo:methylated:1
FEATURES             Location/Qualifiers
     misc_feature    1367..2230
                     /locus_tag="CmR(EcoRI-KO) Cassette "
                     /label="CmR(EcoRI-KO) Cassette "
                     /ApEinfo_label="CmR(EcoRI-KO) Cassette "
                     /ApEinfo_fwdcolor="#120eff"
                     /ApEinfo_revcolor="#120eff"
                     /ApEinfo_graphicformat="arrow_data {{0 1 2 0 0 -1} {} 0}
                     width 5 offset 0"
     misc_feature    868..873
                     /locus_tag="BamHI-BglII Scar"
                     /label="BamHI-BglII Scar"
                     /ApEinfo_label="BamHI-BglII Scar"
                     /ApEinfo_fwdcolor="#ac1dff"
                     /ApEinfo_revcolor="#ac1dff"
                     /ApEinfo_graphicformat="arrow_data {{0 1 2 0 0 -1} {} 0}
                     width 5 offset 0"
     misc_feature    2158..2163
                     /locus_tag="BamHI-BglII Scar(1)"
                     /label="BamHI-BglII Scar(1)"
                     /ApEinfo_label="BamHI-BglII Scar"
                     /ApEinfo_fwdcolor="#ac1dff"
                     /ApEinfo_revcolor="#ac1dff"
                     /ApEinfo_graphicformat="arrow_data {{0 1 2 0 0 -1} {} 0}
                     width 5 offset 0"
     misc_feature    complement(222..227)
                     /locus_tag="BamHI-BglII Scar(2)"
                     /label="BamHI-BglII Scar(2)"
                     /ApEinfo_label="BamHI-BglII Scar"
                     /ApEinfo_fwdcolor="#ac1dff"
                     /ApEinfo_revcolor="#ac1dff"
                     /ApEinfo_graphicformat="arrow_data {{0 1 2 0 0 -1} {} 0}
                     width 5 offset 0"
     misc_feature    complement(236..241)
                     /locus_tag="BamHI-BglII Scar(3)"
                     /label="BamHI-BglII Scar(3)"
                     /ApEinfo_label="BamHI-BglII Scar"
                     /ApEinfo_fwdcolor="#ac1dff"
                     /ApEinfo_revcolor="#ac1dff"
                     /ApEinfo_graphicformat="arrow_data {{0 1 2 0 0 -1} {} 0}
                     width 5 offset 0"
     misc_feature    complement(959..964)
                     /locus_tag="BamHI-BglII Scar(4)"
                     /label="BamHI-BglII Scar(4)"
                     /ApEinfo_label="BamHI-BglII Scar"
                     /ApEinfo_fwdcolor="#ac1dff"
                     /ApEinfo_revcolor="#ac1dff"
                     /ApEinfo_graphicformat="arrow_data {{0 1 2 0 0 -1} {} 0}
                     width 5 offset 0"
     misc_feature    complement(1001..1006)
                     /locus_tag="BamHI-BglII Scar(5)"
                     /label="BamHI-BglII Scar(5)"
                     /ApEinfo_label="BamHI-BglII Scar"
                     /ApEinfo_fwdcolor="#ac1dff"
                     /ApEinfo_revcolor="#ac1dff"
                     /ApEinfo_graphicformat="arrow_data {{0 1 2 0 0 -1} {} 0}
                     width 5 offset 0"
     misc_feature    965..1332
                     /locus_tag="TrrnB"
                     /label="TrrnB"
                     /ApEinfo_label="TrrnB"
                     /ApEinfo_fwdcolor="cyan"
                     /ApEinfo_revcolor="cyan"
                     /ApEinfo_graphicformat="arrow_data {{0 1 2 0 0 -1} {} 0}
                     width 5 offset 0"
     misc_feature    2513..3357
                     /locus_tag="p15A oripACYC"
                     /label="p15A oripACYC"
                     /ApEinfo_label="p15A oripACYC"
                     /ApEinfo_fwdcolor="#646464"
                     /ApEinfo_revcolor="#6464d3"
                     /ApEinfo_graphicformat="arrow_data {{0 1 2 0 0 -1} {} 0}
                     width 5 offset 0"
     misc_feature    228..241
                     /locus_tag="RBS-Strong"
                     /label="RBS-Strong"
                     /ApEinfo_label="RBS-Strong"
                     /ApEinfo_fwdcolor="#9ba3ae"
                     /ApEinfo_revcolor="#9ba3ae"
                     /ApEinfo_graphicformat="arrow_data {{0 1 2 0 0 -1} {} 0}
                     width 5 offset 0"
     misc_feature    242..955
                     /locus_tag="SFGFP"
                     /label="SFGFP"
                     /ApEinfo_label="SFGFP"
                     /ApEinfo_fwdcolor="#00f700"
                     /ApEinfo_revcolor="green"
                     /ApEinfo_graphicformat="arrow_data {{0 1 2 0 0 -1} {} 0}
                     width 5 offset 0"
     misc_feature    1318..1337
                     /locus_tag="primer3"
                     /label="primer3"
                     /ApEinfo_label="primer3"
                     /ApEinfo_fwdcolor="#8080ff"
                     /ApEinfo_revcolor="green"
                     /ApEinfo_graphicformat="arrow_data {{0 1 2 0 0 -1} {} 0}
                     width 5 offset 0"
     misc_feature    139..158
                     /locus_tag="primer"
                     /label="primer"
                     /ApEinfo_label="primer"
                     /ApEinfo_fwdcolor="cyan"
                     /ApEinfo_revcolor="green"
                     /ApEinfo_graphicformat="arrow_data {{0 1 2 0 0 -1} {} 0}
                     width 5 offset 0"
     misc_feature    3384..3403
                     /locus_tag="primer(1)"
                     /label="primer(1)"
                     /ApEinfo_label="primer"
                     /ApEinfo_fwdcolor="cyan"
                     /ApEinfo_revcolor="green"
                     /ApEinfo_graphicformat="arrow_data {{0 1 2 0 0 -1} {} 0}
                     width 5 offset 0"
     misc_feature    222..241
                     /locus_tag="primer(2)"
                     /label="primer(2)"
                     /ApEinfo_label="primer"
                     /ApEinfo_fwdcolor="#ff8000"
                     /ApEinfo_revcolor="green"
                     /ApEinfo_graphicformat="arrow_data {{0 1 2 0 0 -1} {} 0}
                     width 5 offset 0"
     misc_feature    116..135
                     /locus_tag="SP6 promoter"
                     /label="SP6 promoter"
                     /ApEinfo_label="SP6 promoter"
                     /ApEinfo_fwdcolor="#ff8000"
                     /ApEinfo_revcolor="green"
                     /ApEinfo_graphicformat="arrow_data {{0 1 2 0 0 -1} {} 0}
                     width 5 offset 0"
     misc_feature    136..221
                     /locus_tag="Target6"
                     /label="Target6"
                     /ApEinfo_label="Target6"
                     /ApEinfo_fwdcolor="#0080ff"
                     /ApEinfo_revcolor="green"
                     /ApEinfo_graphicformat="arrow_data {{0 1 2 0 0 -1} {} 0}
                     width 5 offset 0"
ORIGIN
        1 agccccatac gatataagtt gtaattctca tgtttgacag cttatcatcg ataagcttcc
       61 gatggcgcgc cgagaggctt tacactttat gcttccggct gaattctaaa gatctATTTA
      121 GGTGACACTA TAGGGCCAGT CATCAAGTCA GTCCAGTCAA AGTTTCCGTC GTTCAGCGGG
      181 GAATGTATAC AGTTCATGTA TATATTCCCC GCTTTTTTTT Tggatctagg aggaaggatc
      241 tatgagcaaa ggagaagaac ttttcactgg agttgtccca attcttgttg aattagatgg
      301 tgatgttaat gggcacaaat tttctgtccg tggagagggt gaaggtgatg ctacaaacgg
      361 aaaactcacc cttaaattta tttgcactac tggaaaacta cctgttccgt ggccaacact
      421 tgtcactact ctgacctatg gtgttcaatg cttttcccgt tatccggatc acatgaaacg
      481 gcatgacttt ttcaagagtg ccatgcccga aggttatgta caggaacgca ctatatcttt
      541 caaagatgac gggacctaca agacgcgtgc tgaagtcaag tttgaaggtg atacccttgt
      601 taatcgtatc gagttaaagg gtattgattt taaagaagat ggaaacattc ttggacacaa
      661 actcgagtac aactttaact cacacaatgt atacatcacg gcagacaaac aaaagaatgg
      721 aatcaaagct aacttcaaaa ttcgccacaa cgttgaagat ggttccgttc aactagcaga
      781 ccattatcaa caaaatactc caattggcga tggccctgtc cttttaccag acaaccatta
      841 cctgtcgaca caatctgtcc tttcgaaaga tcccaacgaa aagcgtgacc acatggtcct
      901 tcttgagttt gtaactgctg ctgggattac acatggcatg gatgagctct acaaataagg
      961 atctgaagct tgggcccgaa caaaaactca tctcagaaga ggatctgaat agcgccgtcg
     1021 accatcatca tcatcatcat tgagtttaaa cggtctccag cttggctgtt ttggcggatg
     1081 agagaagatt ttcagcctga tacagattaa atcagaacgc agaagcggtc tgataaaaca
     1141 gaatttgcct ggcggcagta gcgcggtggt cccacctgac cccatgccga actcagaagt
     1201 gaaacgccgt agcgccgatg gtagtgtggg gtctccccat gcgagagtag ggaactgcca
     1261 ggcatcaaat aaaacgaaag gctcagtcga aagactgggc ctttcgtttt atctgttgtt
     1321 tgtcggtgaa ctggatcctt actcgagtct agactgcagt tgatcgggca cgtaagaggt
     1381 tccaactttc accataatga aataagatca ctaccgggcg tattttttga gttatcgaga
     1441 ttttcaggag ctaaggaagc taaaatggag aaaaaaatca ctggatatac caccgttgat
     1501 atatcccaat ggcatcgtaa agaacatttt gaggcatttc agtcagttgc tcaatgtacc
     1561 tataaccaga ccgttcagct ggatattacg gcctttttaa agaccgtaaa gaaaaataag
     1621 cacaagtttt atccggcctt tattcacatt cttgcccgcc tgatgaatgc tcatccggaa
     1681 tttcgtatgg caatgaaaga cggtgagctg gtgatatggg atagtgttca cccttgttac
     1741 accgttttcc atgagcaaac tgaaacgttt tcatcgctct ggagtgaata ccacgacgat
     1801 ttccggcagt ttctacacat atattcgcaa gatgtggcgt gttacggtga aaacctggcc
     1861 tatttcccta aagggtttat tgagaatatg tttttcgtct cagccaatcc ctgggtgagt
     1921 ttcaccagtt ttgatttaaa cgtggccaat atggacaact tcttcgcccc cgttttcacc
     1981 atgggcaaat attatacgca aggcgacaag gtgctgatgc cgctggcgat tcaggttcat
     2041 catgccgttt gtgatggctt ccatgtcggc agaatgctta atgaattaca acagtactgc
     2101 gatgagtggc agggcggggc gtaatttgat atcgagctcg cttggactcc tgttgataga
     2161 tccagtaatg acctcagaac tccatctgga tttgttcaga acgctcggtt gccgccgggc
     2221 gttttttatt ggtgagaatc caagcctccg atcaacgtct cattttcgcc aaaagttggc
     2281 ccagggcttc ccggtatcaa cagggacacc aggatttatt tattctgcga agtgatcttc
     2341 cgtcacaggt atttattcgg cgcaaagtgc gtcgggtgat gctgccaact tactgattta
     2401 gtgtatgatg gtgtttttga ggtgctccag tggcttctgt ttctatcagc tgtccctcct
     2461 gttcagctac tgacggggtg gtgcgtaacg gcaaaagcac cgccggacat cagcgctagc
     2521 ggagtgtata ctggcttact atgttggcac tgatgagggt gtcagtgaag tgcttcatgt
     2581 ggcaggagaa aaaaggctgc accggtgcgt cagcagaata tgtgatacag gatatattcc
     2641 gcttcctcgc tcactgactc gctacgctcg gtcgttcgac tgcggcgagc ggaaatggct
     2701 tacgaacggg gcggagattt cctggaagat gccaggaaga tacttaacag ggaagtgaga
     2761 gggccgcggc aaagccgttt ttccataggc tccgcccccc tgacaagcat cacgaaatct
     2821 gacgctcaaa tcagtggtgg cgaaacccga caggactata aagataccag gcgtttcccc
     2881 ctggcggctc cctcgtgcgc tctcctgttc ctgcctttcg gtttaccggt gtcattccgc
     2941 tgttatggcc gcgtttgtct cattccacgc ctgacactca gttccgggta ggcagttcgc
     3001 tccaagctgg actgtatgca cgaacccccc gttcagtccg accgctgcgc cttatccggt
     3061 aactatcgtc ttgagtccaa cccggaaaga catgcaaaag caccactggc agcagccact
     3121 ggtaattgat ttagaggagt tagtcttgaa gtcatgcgcc ggttaaggct aaactgaaag
     3181 gacaagtttt ggtgactgcg ctcctccaag ccagttacct cggttcaaag agttggtagc
     3241 tcagagaacc ttcgaaaaac cgccctgcaa ggcggttttt tcgttttcag agcaagagat
     3301 tacgcgcaga ccaaaacgat ctcaagaaga tcatcttatt aatcagataa aatatttcta
     3361 gatttcagtg caatttatct cttcaaatgt agcacctgaa gtc 
//
