# Supplementary material for: A portable regulatory RNA array design enables tunable and complex regulation across diverse bacteria
Source: Nat Commun. 2023 Aug 29;14:5268. doi: 10.1038/s41467-023-40785-x (PMC10465534; doi:10.1038/s41467-023-40785-x)
Supplement: Supplementary file 5 — Supplementary Data 1 [file 41467_2023_40785_MOESM5_ESM.zip › Plasmid_maps/pBL111.gb]

LOCUS       pBL111                  2804 bp ds-DNA     circular     18-AUG-2020
DEFINITION  synthetic circular DNA
ACCESSION   .
VERSION     .
KEYWORDS    Untitled
SOURCE      synthetic DNA construct
  ORGANISM  synthetic DNA construct
REFERENCE   1  (bases 1 to 3411)
  AUTHORS   Alexander A. Green
  TITLE     Direct Submission
  JOURNAL   Exported Jul 23, 2015 from SnapGene Viewer 2.7.3
            http://www.snapgene.com
COMMENT     
COMMENT     
COMMENT     ApEinfo:methylated:1
FEATURES             Location/Qualifiers
     CDS             complement(926..1717)
                     /codon_start=1
                     /gene="aadA"
                     /product="aminoglycoside adenylyltransferase (Murphy,
                     1985)"
                     /note="SmR"
                     /note="confers resistance to spectinomycin and
                     streptomycin"
                     /translation="MREAVIAEVSTQLSEVVGVIERHLEPTLLAVHLYGSAVDGGLKP
                     H
                     SDIDLLVTVTVRLDETTRRALINDLLETSASPGESEILRAVEVTIVVHDDIIPWRYPA
                     K
                     RELQFGEWQRNDILAGIFEPATIDIDLAILLTKAREHSVALVGPAAEELFDPVPEQDL
                     F
                     EALNETLTLWNSPPDWAGDERNVVLTLSRIWYSAVTGKIAPKDVAADWAMERLPAQYQ
                     P VILEARQAYLGQEEDRLASRADQLEEFVHYVKGEITKVVGK"
                     /locus_tag="SpecR"
                     /label="SpecR"
                     /ApEinfo_label="SpecR"
                     /ApEinfo_fwdcolor="#80ffff"
                     /ApEinfo_revcolor="#80ffff"
                     /ApEinfo_graphicformat="arrow_data {{0 1 2 0 0 -1} {} 0}
                     width 5 offset 0"
     promoter        complement(1718..1809)
                     /gene="bla"
                     /note="AmpR promoter"
                     /locus_tag="bla"
                     /label="bla"
                     /ApEinfo_label="bla"
                     /ApEinfo_fwdcolor="#80ffff"
                     /ApEinfo_revcolor="#80ffff"
                     /ApEinfo_graphicformat="arrow_data {{0 1 2 0 0 -1} {} 0}
                     width 5 offset 0"
     rep_origin      complement(1857..2595)
                     /direction=LEFT
                     /note="CloDF13 ori"
                     /note="Plasmids containing the CloDF13 (CDF) origin of
                     replication can be propagated in E. coli cells that
                     contain additional plasmids with compatible origins."
                     /locus_tag="CloDF13 ori"
                     /label="CloDF13 ori"
                     /ApEinfo_label="CloDF13 ori"
                     /ApEinfo_fwdcolor="#80ff80"
                     /ApEinfo_revcolor="#80ff80"
                     /ApEinfo_graphicformat="arrow_data {{0 1 2 0 0 -1} {} 0}
                     width 5 offset 0"
     misc_feature    79..642
                     /locus_tag="csy4"
                     /label="csy4"
                     /ApEinfo_label="csy4"
                     /ApEinfo_fwdcolor="#ff27e3"
                     /ApEinfo_revcolor="green"
                     /ApEinfo_graphicformat="arrow_data {{0 1 2 0 0 -1} {} 0}
                     width 5 offset 0"
     misc_feature    672..715
                     /locus_tag="Terminator"
                     /label="Terminator"
                     /ApEinfo_label="Terminator"
                     /ApEinfo_fwdcolor="cyan"
                     /ApEinfo_revcolor="green"
                     /ApEinfo_graphicformat="arrow_data {{0 1 2 0 0 -1} {} 0}
                     width 5 offset 0"
     misc_feature    61..72
                     /locus_tag="B0034"
                     /label="B0034"
                     /ApEinfo_label="B0034"
                     /ApEinfo_fwdcolor="cyan"
                     /ApEinfo_revcolor="green"
                     /ApEinfo_graphicformat="arrow_data {{0 1 2 0 0 -1} {} 0}
                     width 5 offset 0"
     misc_feature    20..54
                     /locus_tag="J23101"
                     /label="J23101"
                     /ApEinfo_label="J23101"
                     /ApEinfo_fwdcolor="#80ff00"
                     /ApEinfo_revcolor="green"
                     /ApEinfo_graphicformat="arrow_data {{0 1 2 0 0 -1} {} 0}
                     width 5 offset 0"
ORIGIN
        1 GAATTCTAAA GATCTgttct ttacagctag ctcagtccta ggtattatgc tagcAGATCT
       61 aaagaggaga aaGGATCTAT GGACCACTAC CTCGACATTC GCTTGCGACC GGACCCGGAA
      121 TTTCCCCCGG CGCAACTCAT GAGCGTGCTC TTCGGCAAGC TCCACCAGGC CCTGGTGGCA
      181 CAGGGCGGGG ACAGGATCGG CGTGAGCTTC CCCGACCTCG ACGAAAGCCG CTCCCGGCTG
      241 GGCGAGCGCC TGCGCATTCA TGCCTCGGCG GACGACCTTC GTGCCCTGCT CGCCCGGCCC
      301 TGGCTGGAAG GGTTGCGGGA CCATCTGCAA TTCGGAGAAC CGGCAGTCGT GCCTCACCCC
      361 ACACCGTACC GTCAGGTCAG TCGGGTTCAG GCGAAAAGCA ATCCGGAACG CCTGCGGCGG
      421 CGGCTCATGC GCCGGCACGA TCTGAGTGAG GAGGAGGCTC GGAAACGCAT TCCCGATACG
      481 GTCGCGAGAG CCTTGGACCT GCCCTTCGTC ACGCTACGCA GCCAGAGCAC CGGACAGCAC
      541 TTCCGTCTCT TCATCCGCCA CGGGCCGTTG CAGGTGACGG CAGAGGAAGG AGGATTCACC
      601 TGTTACGGGT TGAGCAAAGG AGGTTTCGTT CCCTGGTTCT GAtaactcga gtaaggatct
      661 ccaggcatca aataaaacga aaggctcagt cgaaagactg ggcctttcgt tttatctgtt
      721 gtttgtcggt gaacttactc gagtctagac tgcagctgaa acctcaggca tttgagaagc
      781 acacggtcac actgcttccg gtagtcaata aaccggtaaa ccagcaatag acataagcgg
      841 ctatttaacg accctgccct gaaccgacga ccgggtcatc gtggccggat cttgcggccc
      901 ctcggcttga acgaattgtt agacattatt tgccgactac cttggtgatc tcgcctttca
      961 cgtagtggac aaattcttcc aactgatctg cgcgcgaggc caagcgatct tcttcttgtc
     1021 caagataagc ctgtctagct tcaagtatga cgggctgata ctgggccggc aggcgctcca
     1081 ttgcccagtc ggcagcgaca tccttcggcg cgattttgcc ggttactgcg ctgtaccaaa
     1141 tgcgggacaa cgtaagcact acatttcgct catcgccagc ccagtcgggc ggcgagttcc
     1201 atagcgttaa ggtttcattt agcgcctcaa atagatcctg ttcaggaacc ggatcaaaga
     1261 gttcctccgc cgctggacct accaaggcaa cgctatgttc tcttgctttt gtcagcaaga
     1321 tagccagatc aatgtcgatc gtggctggct cgaagatacc tgcaagaatg tcattgcgct
     1381 gccattctcc aaattgcagt tcgcgcttag ctggataacg ccacggaatg atgtcgtcgt
     1441 gcacaacaat ggtgacttct acagcgcgga gaatctcgct ctctccaggg gaagccgaag
     1501 tttccaaaag gtcgttgatc aaagctcgcc gcgttgtttc atcaagcctt acggtcaccg
     1561 taaccagcaa atcaatatca ctgtgtggct tcaggccgcc atccactgcg gagccgtaca
     1621 aatgtacggc cagcaacgtc ggttcgagat ggcgctcgat gacgccaact acctctgata
     1681 gttgagtcga tacttcggcg atcaccgctt ccctcatact cttccttttt caatattatt
     1741 gaagcattta tcagggttat tgtctcatga gcggatacat atttgaatgt atttagaaaa
     1801 ataaacaaat agctagctca ctcggtcgct acgctccggg cgtgagactg cggcgggcgc
     1861 tgcggacaca tacaaagtta cccacagatt ccgtggataa gcaggggact aacatgtgag
     1921 gcaaaacagc agggccgcgc cggtggcgtt tttccatagg ctccgccctc ctgccagagt
     1981 tcacataaac agacgctttt ccggtgcatc tgtgggagcc gtgaggctca accatgaatc
     2041 tgacagtacg ggcgaaaccc gacaggactt aaagatcccc accgtttccg gcgggtcgct
     2101 ccctcttgcg ctctcctgtt ccgaccctgc cgtttaccgg atacctgttc cgcctttctc
     2161 ccttacggga agtgtggcgc tttctcatag ctcacacact ggtatctcgg ctcggtgtag
     2221 gtcgttcgct ccaagctggg ctgtaagcaa gaactccccg ttcagcccga ctgctgcgcc
     2281 ttatccggta actgttcact tgagtccaac ccggaaaagc acggtaaaac gccactggca
     2341 gcagccattg gtaactggga gttcgcagag gatttgttta gctaaacacg cggttgctct
     2401 tgaagtgtgc gccaaagtcc ggctacactg gaaggacaga tttggttgct gtgctctgcg
     2461 aaagccagtt accacggtta agcagttccc caactgactt aaccttcgat caaaccacct
     2521 ccccaggtgg ttttttcgtt tacagggcaa aagattacgc gcagaaaaaa aggatctcaa
     2581 gaagatcctt tgatcttttc tactgaaccg ctctagattt cagtgcaatt tatctcttca
     2641 aatgtagcac ctgaagtcag ccccatacga tataagttgt aattctcatg ttagtcatgc
     2701 cccgcgccca ccggaaggag ctgactgggt tgaaggctct caagggcatc ggtcgagatc
     2761 ccggtgccta atgagtgagc taacttacat taattgcgtt gcgc 
//
