# Supplementary material for: A portable regulatory RNA array design enables tunable and complex regulation across diverse bacteria
Source: Nat Commun. 2023 Aug 29;14:5268. doi: 10.1038/s41467-023-40785-x (PMC10465534; doi:10.1038/s41467-023-40785-x)
Supplement: Supplementary file 5 — Supplementary Data 1 [file 41467_2023_40785_MOESM5_ESM.zip › Plasmid_maps/pBL115.gb]

LOCUS       pBL115                  6554 bp ds-DNA     circular     30-JUN-2023
COMMENT     
COMMENT     ApEinfo:methylated:1
FEATURES             Location/Qualifiers
     rep_origin      complement(5697..6435)
                     /direction=LEFT
                     /note="CloDF13 ori"
                     /note="Plasmids containing the CloDF13 (CDF) origin of
                     replication can be propagated in E. coli cells that
                     contain additional plasmids with compatible origins."
                     /locus_tag="CloDF13 ori"
                     /label="CloDF13 ori"
                     /ApEinfo_label="CloDF13 ori"
                     /ApEinfo_fwdcolor="#80ff80"
                     /ApEinfo_revcolor="#80ff80"
                     /ApEinfo_graphicformat="arrow_data {{0 1 2 0 0 -1} {} 0}
                     width 5 offset 0"
     misc_feature    complement(4237..4242)
                     /locus_tag="BamHI-BglII Scar"
                     /label="BamHI-BglII Scar"
                     /ApEinfo_label="BamHI-BglII Scar"
                     /ApEinfo_fwdcolor="#ac1dff"
                     /ApEinfo_revcolor="#ac1dff"
                     /ApEinfo_graphicformat="arrow_data {{0 1 2 0 0 -1} {} 0}
                     width 5 offset 0"
     misc_feature    78..1015
                     /locus_tag="araC"
                     /label="araC"
                     /ApEinfo_label="araC"
                     /ApEinfo_fwdcolor="#fa200f"
                     /ApEinfo_revcolor="green"
                     /ApEinfo_graphicformat="arrow_data {{0 1 2 0 0 -1} {} 0}
                     width 5 offset 0"
     misc_feature    6474..6493
                     /locus_tag="primer"
                     /label="primer"
                     /ApEinfo_label="primer"
                     /ApEinfo_fwdcolor="#ff8000"
                     /ApEinfo_revcolor="green"
                     /ApEinfo_graphicformat="arrow_data {{0 1 2 0 0 -1} {} 0}
                     width 5 offset 0"
     misc_feature    6494..6513
                     /locus_tag="primer(1)"
                     /label="primer(1)"
                     /ApEinfo_label="primer"
                     /ApEinfo_fwdcolor="cyan"
                     /ApEinfo_revcolor="green"
                     /ApEinfo_graphicformat="arrow_data {{0 1 2 0 0 -1} {} 0}
                     width 5 offset 0"
     CDS             complement(4766..5557)
                     /codon_start=1
                     /gene="aadA"
                     /product="aminoglycoside adenylyltransferase (Murphy,
                     1985)"
                     /note="SmR"
                     /note="confers resistance to spectinomycin and
                     streptomycin"
                     /translation="MREAVIAEVSTQLSEVVGVIERHLEPTLLAVHLYGSAVDGGLKP
                     H
                     SDIDLLVTVTVRLDETTRRALINDLLETSASPGESEILRAVEVTIVVHDDIIPWRYPA
                     K
                     RELQFGEWQRNDILAGIFEPATIDIDLAILLTKAREHSVALVGPAAEELFDPVPEQDL
                     F
                     EALNETLTLWNSPPDWAGDERNVVLTLSRIWYSAVTGKIAPKDVAADWAMERLPAQYQ
                     P VILEARQAYLGQEEDRLASRADQLEEFVHYVKGEITKVVGK"
                     /locus_tag="SpecR"
                     /label="SpecR"
                     /ApEinfo_label="SpecR"
                     /ApEinfo_fwdcolor="#80ffff"
                     /ApEinfo_revcolor="#80ffff"
                     /ApEinfo_graphicformat="arrow_data {{0 1 2 0 0 -1} {} 0}
                     width 5 offset 0"
     promoter        complement(5558..5649)
                     /gene="bla"
                     /note="AmpR promoter"
                     /locus_tag="bla"
                     /label="bla"
                     /ApEinfo_label="bla"
                     /ApEinfo_fwdcolor="#80ffff"
                     /ApEinfo_revcolor="#80ffff"
                     /ApEinfo_graphicformat="arrow_data {{0 1 2 0 0 -1} {} 0}
                     width 5 offset 0"
     misc_feature    complement(4195..4200)
                     /locus_tag="BamHI-BglII Scar(1)"
                     /label="BamHI-BglII Scar(1)"
                     /ApEinfo_label="BamHI-BglII Scar"
                     /ApEinfo_fwdcolor="#ac1dff"
                     /ApEinfo_revcolor="#ac1dff"
                     /ApEinfo_graphicformat="arrow_data {{0 1 2 0 0 -1} {} 0}
                     width 5 offset 0"
     misc_feature    4201..4568
                     /locus_tag="TrrnB"
                     /label="TrrnB"
                     /ApEinfo_label="TrrnB"
                     /ApEinfo_fwdcolor="cyan"
                     /ApEinfo_revcolor="cyan"
                     /ApEinfo_graphicformat="arrow_data {{0 1 2 0 0 -1} {} 0}
                     width 5 offset 0"
     misc_feature    1373..4027
                     /locus_tag="SP6-RNAP"
                     /label="SP6-RNAP"
                     /ApEinfo_label="SP6-RNAP"
                     /ApEinfo_fwdcolor="#ff8000"
                     /ApEinfo_revcolor="green"
                     /ApEinfo_graphicformat="arrow_data {{0 1 2 0 0 -1} {} 0}
                     width 5 offset 0"
     misc_feature    1278..1287
                     /locus_tag="New Feature"
                     /label="New Feature"
                     /ApEinfo_label="New Feature"
                     /ApEinfo_fwdcolor="#00ffff"
                     /ApEinfo_revcolor="green"
                     /ApEinfo_graphicformat="arrow_data {{0 1 2 0 0 -1} {} 0}
                     width 5 offset 0"
     misc_feature    1016..1287
                     /locus_tag="pBad"
                     /label="pBad"
                     /ApEinfo_label="pBad"
                     /ApEinfo_fwdcolor="cyan"
                     /ApEinfo_revcolor="green"
                     /ApEinfo_graphicformat="arrow_data {{0 1 2 0 0 -1} {} 0}
                     width 5 offset 0"
     misc_feature    78..956
                     /locus_tag="AraC coding region"
                     /label="AraC coding region"
                     /ApEinfo_label="AraC coding region"
                     /ApEinfo_fwdcolor="#ffff00"
                     /ApEinfo_revcolor="green"
                     /ApEinfo_graphicformat="arrow_data {{0 1 2 0 0 -1} {} 0}
                     width 5 offset 0"
     misc_feature    16..77
                     /locus_tag="Terminator?"
                     /label="Terminator?"
                     /ApEinfo_label="Terminator?"
                     /ApEinfo_fwdcolor="#ff0000"
                     /ApEinfo_revcolor="green"
                     /ApEinfo_graphicformat="arrow_data {{0 1 2 0 0 -1} {} 0}
                     width 5 offset 0"
     misc_feature    4143..4190
                     /locus_tag="Terminator-"
                     /label="Terminator-"
                     /ApEinfo_label="Terminator-"
                     /ApEinfo_fwdcolor="#ff0000"
                     /ApEinfo_revcolor="green"
                     /ApEinfo_graphicformat="arrow_data {{0 1 2 0 0 -1} {} 0}
                     width 5 offset 0"
     misc_feature    5599..5627
                     /locus_tag="AmpR promoter"
                     /label="AmpR promoter"
                     /ApEinfo_label="AmpR promoter"
                     /ApEinfo_fwdcolor="#ff8040"
                     /ApEinfo_revcolor="green"
                     /ApEinfo_graphicformat="arrow_data {{0 1 2 0 0 -1} {} 0}
                     width 5 offset 0"
     misc_feature    2343..2343
                     /locus_tag="t->c"
                     /label="t->c"
                     /ApEinfo_label="t->c"
                     /ApEinfo_fwdcolor="#ffff00"
                     /ApEinfo_revcolor="green"
                     /ApEinfo_graphicformat="arrow_data {{0 1 2 0 0 -1} {} 0}
                     width 5 offset 0"
ORIGIN
        1 gaattctaaa gatcttcaag tcaaaagcct ccggtcggag gtttttgact ttctgctatg
       61 gaggtcaggt atgatttTTA TGACAACTTG ACGGCTACAT CATTCACTTT TTCTTCACAA
      121 CCGGCACGGA ACTCGCTCGG GCTGGCCCCG GTGCATTTTT TAAATACCCG CGAGAAATAG
      181 AGTTGATCGT CAAAACCAAC ATTGCGACCG ACGGTGGCGA TAGGCATCCG GGTGGTGCTC
      241 AAAAGCAGCT TCGCCTGGCT GATACGTTGG TCCTCGCGCC AGCTTAAGAC GCTAATCCCT
      301 AACTGCTGGC GGAAAAGATG TGACAGACGC GACGGCGACA AGCAAACATG CTGTGCGACG
      361 CTGGCGATAT CAAAATTGCT GTCTGCCAGG TGATCGCTGA TGTACTGACA AGCCTCGCGT
      421 ACCCGATTAT CCATCGGTGG ATGGAGCGAC TCGTTAATCG CTTCCATGCG CCGCAGTAAC
      481 AATTGCTCAA GCAGATTTAT CGCCAGCAGC TCCGAATAGC GCCCTTCCCC TTGCCCGGCG
      541 TTAATGATTT GCCCAAACAG GTCGCTGAAA TGCGGCTGGT GCGCTTCATC CGGGCGAAAG
      601 AACCCCGTAT TGGCAAATAT TGACGGCCAG TTAAGCCATT CATGCCAGTA GGCGCGCGGA
      661 CGAAAGTAAA CCCACTGGTG ATACCATTCG CGAGCCTCCG GATGACGACC GTAGTGATGA
      721 ATCTCTCCTG GCGGGAACAG CAAAATATCA CCCGGTCGGC AAACAAATTC TCGTCCCTGA
      781 TTTTTCACCA CCCCCTGACC GCGAATGGTG AGATTGAGAA TATAACCTTT CATTCCCAGC
      841 GGTCGGTCGA TAAAAAAATC GAGATAACCG TTGGCCTCAA TCGGCGTTAA ACCCGCCACC
      901 AGATGGGCAT TAAACGAGTA TCCCGGCAGC AGGGGATCAT TTTGCGCTTC AGCCATACTT
      961 TTCATACTCC CGCCATTCAG AGAAGAAACC AATTGTCCAT ATTGCATCAG ACATTGCCGT
     1021 CACTGCGTCT TTTACTGGCT CTTCTCGCTA ACCAAACCGG TAACCCCGCT TATTAAAAGC
     1081 ATTCTGTAAC AAAGCGGGAC CAAAGCCATG ACAAAAACGC GTAACAAAAG TGTCTATAAT
     1141 CACGGCAGAA AAGTCCACAT TGATTATTTG CACGGCGTCA CACTTTGCTA TGCCATAACA
     1201 TTTTTATCCA TAAGATTAGC GGATCCTACC TGACGCTTTT TATCGCAACT CTCTACTGTT
     1261 TCTCCATacc cgtttttttg ggctagcgtt agtttattgg ataaacaaac taactcaatt
     1321 aagatagttg atggataaac ttgttcactt aaatcaaagg gggaaatgac aaatggtcca
     1381 aactagttcg aagatctccg gagctcaaga tttacacgct atccagcttc aattagaaga
     1441 agagatgttt aatggtggca ttcgtcgctt cgaagcagat caacaacgcc agattgcagc
     1501 aggtagcgag agcgacacag catggaaccg ccgcctgttg tcagaactta ttgcacctat
     1561 ggctgaaggc attcaggctt ataaagaaga gtacgaaggt aagaaaggtc gtgcacctcg
     1621 cgcattggct ttcttacaat gtgtagaaaa tgaagttgca gcatacatca ctatgaaagt
     1681 tgttatggat atgctgaata cggatgctac ccttcaggct attgcaatga gtgtagcaga
     1741 acgcattgaa gaccaagtgc gcttttctaa gctagaaggt cacgccgcta aatactttga
     1801 gaaggttaag aagtcactca aggctagccg tactaagtca tatcgtcacg ctcataacgt
     1861 agctgtagtt gctgaaaaat cagttgcaga aaaggacgcg gactttgacc gttgggaggc
     1921 gtggccaaaa gaaactcaat tgcagattgg tactaccttg cttgaaatct tagaaggtag
     1981 cgttttctat aatggtgaac ctgtatttat gcgtgctatg cgcacttatg gcggaaagac
     2041 tatttactac ttacaaactt ctgaaagtgt aggccagtgg attagcgcat tcaaagagca
     2101 cgtagcgcaa ttaagcccag cttatgcccc ttgcgtaatc cctcctcgtc cttggagaac
     2161 tccatttaat ggagggttcc atactgagaa ggtagctagc cgtatccgtc ttgtaaaagg
     2221 taaccgtgag catgtacgca agttgactca aaagcaaatg ccaaaggttt ataaggctat
     2281 caacgcatta caaaatacac aatggcaaat caacaaggat gtattagcag ttattgaaga
     2341 agcaatccgc ttagaccttg gttatggtgt accttccttc aagccactga ttgacaagga
     2401 gaacaagcca gctaacccgg tacctgttga attccaacac ctgcgcggtc gtgaactgaa
     2461 agagatgcta tcacctgagc agtggcaaca attcattaac tggaaaggcg aatgcgcgcg
     2521 cctatatacc gcagaaacta agcgcggttc aaagtccgcc gccgttgttc gcatggtagg
     2581 acaggcccgt aaatatagcg cctttgaatc catttacttc gtgtacgcaa tggatagccg
     2641 cagccgtgtc tatgtgcaat ctagcacgct ctctccgcag tctaacgact taggtaaggc
     2701 attactccgc tttaccgagg gacgccctgt gaatggcgta gaagcgctta aatggttctg
     2761 catcaatggt gctaaccttt ggggatggga caagaaaact tttgatgtgc gcgtgtctaa
     2821 cgtattagat gaggaattcc aagatatgtg tcgagacatc gccgcagacc ctctcacatt
     2881 cacccaatgg gctaaagctg atgcacctta tgaattcctc gcttggtgct ttgagtatgc
     2941 tcaatacctt gatttggtgg atgaaggaag ggccgacgaa ttccgcactc acctaccagt
     3001 acatcaggac gggtcttgtt caggcattca gcactatagt gctatgcttc gcgacgaagt
     3061 aggggccaaa gctgttaacc tgaaaccctc cgatgcaccg caggatatct atggggcggt
     3121 ggcgcaagtg gttatcaaga agaatgcgct atatatggat gcggacgatg caaccacgtt
     3181 tacttctggt agcgtcacgc tgtccggtac agaactgcga gcaatggcta gcgcatggga
     3241 tagtattggt attacccgta gcttaaccaa aaagcccgtg atgaccttgc catatggttc
     3301 tactcgctta acttgccgtg aatctgtgat tgattacatc gtagacttag aggaaaaaga
     3361 ggcgcagaag gcagtagcag aagggcggac ggcaaacaag gtacatcctt ttgaagacga
     3421 tcgtcaagat tacttgactc cgggcgcagc ttacaactac atgacggcac taatctggcc
     3481 ttctatttct gaagtagtta aggcaccgat agtagctatg aagatgatac gccagcttgc
     3541 acgctttgca gcgaaacgta atgaaggcct gatgtacacc ctgcctactg gcttcatctt
     3601 agaacagaag atcatggcaa ccgagatgct acgcgtgcgt acctgtctga tgggtgatat
     3661 caagatgtcc cttcaggttg aaacggatat cgtagatgaa gccgctatga tgggagcagc
     3721 agcacctaat ttcgtacacg gtcatgacgc aagtcacctt atccttaccg tatgtgaatt
     3781 ggtagacaag ggcgtaacta gtatcgctgt aatccacgac tcttttggta ctcatgcaga
     3841 caacaccctc actcttagag tggcacttaa agggcagatg gttgcaatgt atattgatgg
     3901 taatgcgctt cagaaactac tggaggagca tgaagagcgc tggatggttg atacaggtat
     3961 cgaagtacct gagcaagggg agttcgacct taacgaaatc atggattctg aatacgtatt
     4021 tgcctaagga tcctctagag tcatttatat tcaactgtta actaaaactg tctgcaaatt
     4081 aatcaatgtc tctagtaaaa ttccgatttt atacccactc ctattttcat caataggaca
     4141 tgatataata aaaaagaacg gagattgagg cctccgttct cttggttgta cttgggatct
     4201 gaagcttggg cccgaacaaa aactcatctc agaagaggat ctgaatagcg ccgtcgacca
     4261 tcatcatcat catcattgag tttaaacggt ctccagcttg gctgttttgg cggatgagag
     4321 aagattttca gcctgataca gattaaatca gaacgcagaa gcggtctgat aaaacagaat
     4381 ttgcctggcg gcagtagcgc ggtggtccca cctgacccca tgccgaactc agaagtgaaa
     4441 cgccgtagcg ccgatggtag tgtggggtct ccccatgcga gagtagggaa ctgccaggca
     4501 tcaaataaaa cgaaaggctc agtcgaaaga ctgggccttt cgttttatct gttgtttgtc
     4561 ggtgaactgg atccttactc gagtctagac tgcagctgaa acctcaggca tttgagaagc
     4621 acacggtcac actgcttccg gtagtcaata aaccggtaaa ccagcaatag acataagcgg
     4681 ctatttaacg accctgccct gaaccgacga ccgggtcatc gtggccggat cttgcggccc
     4741 ctcggcttga acgaattgtt agacattatt tgccgactac cttggtgatc tcgcctttca
     4801 cgtagtggac aaattcttcc aactgatctg cgcgcgaggc caagcgatct tcttcttgtc
     4861 caagataagc ctgtctagct tcaagtatga cgggctgata ctgggccggc aggcgctcca
     4921 ttgcccagtc ggcagcgaca tccttcggcg cgattttgcc ggttactgcg ctgtaccaaa
     4981 tgcgggacaa cgtaagcact acatttcgct catcgccagc ccagtcgggc ggcgagttcc
     5041 atagcgttaa ggtttcattt agcgcctcaa atagatcctg ttcaggaacc ggatcaaaga
     5101 gttcctccgc cgctggacct accaaggcaa cgctatgttc tcttgctttt gtcagcaaga
     5161 tagccagatc aatgtcgatc gtggctggct cgaagatacc tgcaagaatg tcattgcgct
     5221 gccattctcc aaattgcagt tcgcgcttag ctggataacg ccacggaatg atgtcgtcgt
     5281 gcacaacaat ggtgacttct acagcgcgga gaatctcgct ctctccaggg gaagccgaag
     5341 tttccaaaag gtcgttgatc aaagctcgcc gcgttgtttc atcaagcctt acggtcaccg
     5401 taaccagcaa atcaatatca ctgtgtggct tcaggccgcc atccactgcg gagccgtaca
     5461 aatgtacggc cagcaacgtc ggttcgagat ggcgctcgat gacgccaact acctctgata
     5521 gttgagtcga tacttcggcg atcaccgctt ccctcatact cttccttttt caatattatt
     5581 gaagcattta tcagggttat tgtctcatga gcggatacat atttgaatgt atttagaaaa
     5641 ataaacaaat agctagctca ctcggtcgct acgctccggg cgtgagactg cggcgggcgc
     5701 tgcggacaca tacaaagtta cccacagatt ccgtggataa gcaggggact aacatgtgag
     5761 gcaaaacagc agggccgcgc cggtggcgtt tttccatagg ctccgccctc ctgccagagt
     5821 tcacataaac agacgctttt ccggtgcatc tgtgggagcc gtgaggctca accatgaatc
     5881 tgacagtacg ggcgaaaccc gacaggactt aaagatcccc accgtttccg gcgggtcgct
     5941 ccctcttgcg ctctcctgtt ccgaccctgc cgtttaccgg atacctgttc cgcctttctc
     6001 ccttacggga agtgtggcgc tttctcatag ctcacacact ggtatctcgg ctcggtgtag
     6061 gtcgttcgct ccaagctggg ctgtaagcaa gaactccccg ttcagcccga ctgctgcgcc
     6121 ttatccggta actgttcact tgagtccaac ccggaaaagc acggtaaaac gccactggca
     6181 gcagccattg gtaactggga gttcgcagag gatttgttta gctaaacacg cggttgctct
     6241 tgaagtgtgc gccaaagtcc ggctacactg gaaggacaga tttggttgct gtgctctgcg
     6301 aaagccagtt accacggtta agcagttccc caactgactt aaccttcgat caaaccacct
     6361 ccccaggtgg ttttttcgtt tacagggcaa aagattacgc gcagaaaaaa aggatctcaa
     6421 gaagatcctt tgatcttttc tactgaaccg ctctagattt cagtgcaatt tatctcttca
     6481 aatgtagcac ctggtatcac gaggcagaat ttcagataaa aaaaatcctt agctttcgct
     6541 aaggatgatt tctg    
//
