# Supplementary material for: A portable regulatory RNA array design enables tunable and complex regulation across diverse bacteria
Source: Nat Commun. 2023 Aug 29;14:5268. doi: 10.1038/s41467-023-40785-x (PMC10465534; doi:10.1038/s41467-023-40785-x)
Supplement: Supplementary file 5 — Supplementary Data 1 [file 41467_2023_40785_MOESM5_ESM.zip › Plasmid_maps/pBL117.gb]

LOCUS       pBL117                  3410 bp ds-DNA     circular     21-OCT-2020
COMMENT     
COMMENT     
COMMENT     ApEinfo:methylated:1
FEATURES             Location/Qualifiers
     misc_feature    1374..2237
                     /locus_tag="CmR(EcoRI-KO) Cassette "
                     /label="CmR(EcoRI-KO) Cassette "
                     /ApEinfo_label="CmR(EcoRI-KO) Cassette "
                     /ApEinfo_fwdcolor="#120eff"
                     /ApEinfo_revcolor="#120eff"
                     /ApEinfo_graphicformat="arrow_data {{0 1 2 0 0 -1} {} 0}
                     width 5 offset 0"
     misc_feature    875..880
                     /locus_tag="BamHI-BglII Scar"
                     /label="BamHI-BglII Scar"
                     /ApEinfo_label="BamHI-BglII Scar"
                     /ApEinfo_fwdcolor="#ac1dff"
                     /ApEinfo_revcolor="#ac1dff"
                     /ApEinfo_graphicformat="arrow_data {{0 1 2 0 0 -1} {} 0}
                     width 5 offset 0"
     misc_feature    2165..2170
                     /locus_tag="BamHI-BglII Scar(1)"
                     /label="BamHI-BglII Scar(1)"
                     /ApEinfo_label="BamHI-BglII Scar"
                     /ApEinfo_fwdcolor="#ac1dff"
                     /ApEinfo_revcolor="#ac1dff"
                     /ApEinfo_graphicformat="arrow_data {{0 1 2 0 0 -1} {} 0}
                     width 5 offset 0"
     misc_feature    complement(229..234)
                     /locus_tag="BamHI-BglII Scar(2)"
                     /label="BamHI-BglII Scar(2)"
                     /ApEinfo_label="BamHI-BglII Scar"
                     /ApEinfo_fwdcolor="#ac1dff"
                     /ApEinfo_revcolor="#ac1dff"
                     /ApEinfo_graphicformat="arrow_data {{0 1 2 0 0 -1} {} 0}
                     width 5 offset 0"
     misc_feature    complement(243..248)
                     /locus_tag="BamHI-BglII Scar(3)"
                     /label="BamHI-BglII Scar(3)"
                     /ApEinfo_label="BamHI-BglII Scar"
                     /ApEinfo_fwdcolor="#ac1dff"
                     /ApEinfo_revcolor="#ac1dff"
                     /ApEinfo_graphicformat="arrow_data {{0 1 2 0 0 -1} {} 0}
                     width 5 offset 0"
     misc_feature    complement(966..971)
                     /locus_tag="BamHI-BglII Scar(4)"
                     /label="BamHI-BglII Scar(4)"
                     /ApEinfo_label="BamHI-BglII Scar"
                     /ApEinfo_fwdcolor="#ac1dff"
                     /ApEinfo_revcolor="#ac1dff"
                     /ApEinfo_graphicformat="arrow_data {{0 1 2 0 0 -1} {} 0}
                     width 5 offset 0"
     misc_feature    complement(1008..1013)
                     /locus_tag="BamHI-BglII Scar(5)"
                     /label="BamHI-BglII Scar(5)"
                     /ApEinfo_label="BamHI-BglII Scar"
                     /ApEinfo_fwdcolor="#ac1dff"
                     /ApEinfo_revcolor="#ac1dff"
                     /ApEinfo_graphicformat="arrow_data {{0 1 2 0 0 -1} {} 0}
                     width 5 offset 0"
     misc_feature    972..1339
                     /locus_tag="TrrnB"
                     /label="TrrnB"
                     /ApEinfo_label="TrrnB"
                     /ApEinfo_fwdcolor="cyan"
                     /ApEinfo_revcolor="cyan"
                     /ApEinfo_graphicformat="arrow_data {{0 1 2 0 0 -1} {} 0}
                     width 5 offset 0"
     misc_feature    2520..3364
                     /locus_tag="p15A oripACYC"
                     /label="p15A oripACYC"
                     /ApEinfo_label="p15A oripACYC"
                     /ApEinfo_fwdcolor="#646464"
                     /ApEinfo_revcolor="#6464d3"
                     /ApEinfo_graphicformat="arrow_data {{0 1 2 0 0 -1} {} 0}
                     width 5 offset 0"
     misc_feature    235..248
                     /locus_tag="RBS-Strong"
                     /label="RBS-Strong"
                     /ApEinfo_label="RBS-Strong"
                     /ApEinfo_fwdcolor="#9ba3ae"
                     /ApEinfo_revcolor="#9ba3ae"
                     /ApEinfo_graphicformat="arrow_data {{0 1 2 0 0 -1} {} 0}
                     width 5 offset 0"
     misc_feature    249..962
                     /locus_tag="SFGFP"
                     /label="SFGFP"
                     /ApEinfo_label="SFGFP"
                     /ApEinfo_fwdcolor="#00f700"
                     /ApEinfo_revcolor="green"
                     /ApEinfo_graphicformat="arrow_data {{0 1 2 0 0 -1} {} 0}
                     width 5 offset 0"
     misc_feature    1325..1344
                     /locus_tag="primer3"
                     /label="primer3"
                     /ApEinfo_label="primer3"
                     /ApEinfo_fwdcolor="#8080ff"
                     /ApEinfo_revcolor="green"
                     /ApEinfo_graphicformat="arrow_data {{0 1 2 0 0 -1} {} 0}
                     width 5 offset 0"
     misc_feature    3391..3410
                     /locus_tag="primer"
                     /label="primer"
                     /ApEinfo_label="primer"
                     /ApEinfo_fwdcolor="cyan"
                     /ApEinfo_revcolor="green"
                     /ApEinfo_graphicformat="arrow_data {{0 1 2 0 0 -1} {} 0}
                     width 5 offset 0"
     misc_feature    229..248
                     /locus_tag="primer(1)"
                     /label="primer(1)"
                     /ApEinfo_label="primer"
                     /ApEinfo_fwdcolor="#ff8000"
                     /ApEinfo_revcolor="green"
                     /ApEinfo_graphicformat="arrow_data {{0 1 2 0 0 -1} {} 0}
                     width 5 offset 0"
     misc_feature    116..135
                     /locus_tag="SP6 promoter"
                     /label="SP6 promoter"
                     /ApEinfo_label="SP6 promoter"
                     /ApEinfo_fwdcolor="#ff8000"
                     /ApEinfo_revcolor="green"
                     /ApEinfo_graphicformat="arrow_data {{0 1 2 0 0 -1} {} 0}
                     width 5 offset 0"
     misc_feature    136..228
                     /locus_tag="AD1.S5"
                     /label="AD1.S5"
                     /ApEinfo_label="AD1.S5"
                     /ApEinfo_fwdcolor="cyan"
                     /ApEinfo_revcolor="green"
                     /ApEinfo_graphicformat="arrow_data {{0 1 2 0 0 -1} {} 0}
                     width 5 offset 0"
ORIGIN
        1 agccccatac gatataagtt gtaattctca tgtttgacag cttatcatcg ataagcttcc
       61 gatggcgcgc cgagaggctt tacactttat gcttccggct gaattctaaa gatctATTTA
      121 GGTGACACTA TAGGGAGTTT TTACAGTGAA TTGTTTTAAT TAGTTGTATA AATGTTGGAG
      181 CAGCGGGGAA TGTATACAGT TCATGTATAT ATTCCCCGCT TTTTTTTTgg atctaggagg
      241 aaggatctat gagcaaagga gaagaacttt tcactggagt tgtcccaatt cttgttgaat
      301 tagatggtga tgttaatggg cacaaatttt ctgtccgtgg agagggtgaa ggtgatgcta
      361 caaacggaaa actcaccctt aaatttattt gcactactgg aaaactacct gttccgtggc
      421 caacacttgt cactactctg acctatggtg ttcaatgctt ttcccgttat ccggatcaca
      481 tgaaacggca tgactttttc aagagtgcca tgcccgaagg ttatgtacag gaacgcacta
      541 tatctttcaa agatgacggg acctacaaga cgcgtgctga agtcaagttt gaaggtgata
      601 cccttgttaa tcgtatcgag ttaaagggta ttgattttaa agaagatgga aacattcttg
      661 gacacaaact cgagtacaac tttaactcac acaatgtata catcacggca gacaaacaaa
      721 agaatggaat caaagctaac ttcaaaattc gccacaacgt tgaagatggt tccgttcaac
      781 tagcagacca ttatcaacaa aatactccaa ttggcgatgg ccctgtcctt ttaccagaca
      841 accattacct gtcgacacaa tctgtccttt cgaaagatcc caacgaaaag cgtgaccaca
      901 tggtccttct tgagtttgta actgctgctg ggattacaca tggcatggat gagctctaca
      961 aataaggatc tgaagcttgg gcccgaacaa aaactcatct cagaagagga tctgaatagc
     1021 gccgtcgacc atcatcatca tcatcattga gtttaaacgg tctccagctt ggctgttttg
     1081 gcggatgaga gaagattttc agcctgatac agattaaatc agaacgcaga agcggtctga
     1141 taaaacagaa tttgcctggc ggcagtagcg cggtggtccc acctgacccc atgccgaact
     1201 cagaagtgaa acgccgtagc gccgatggta gtgtggggtc tccccatgcg agagtaggga
     1261 actgccaggc atcaaataaa acgaaaggct cagtcgaaag actgggcctt tcgttttatc
     1321 tgttgtttgt cggtgaactg gatccttact cgagtctaga ctgcagttga tcgggcacgt
     1381 aagaggttcc aactttcacc ataatgaaat aagatcacta ccgggcgtat tttttgagtt
     1441 atcgagattt tcaggagcta aggaagctaa aatggagaaa aaaatcactg gatataccac
     1501 cgttgatata tcccaatggc atcgtaaaga acattttgag gcatttcagt cagttgctca
     1561 atgtacctat aaccagaccg ttcagctgga tattacggcc tttttaaaga ccgtaaagaa
     1621 aaataagcac aagttttatc cggcctttat tcacattctt gcccgcctga tgaatgctca
     1681 tccggaattt cgtatggcaa tgaaagacgg tgagctggtg atatgggata gtgttcaccc
     1741 ttgttacacc gttttccatg agcaaactga aacgttttca tcgctctgga gtgaatacca
     1801 cgacgatttc cggcagtttc tacacatata ttcgcaagat gtggcgtgtt acggtgaaaa
     1861 cctggcctat ttccctaaag ggtttattga gaatatgttt ttcgtctcag ccaatccctg
     1921 ggtgagtttc accagttttg atttaaacgt ggccaatatg gacaacttct tcgcccccgt
     1981 tttcaccatg ggcaaatatt atacgcaagg cgacaaggtg ctgatgccgc tggcgattca
     2041 ggttcatcat gccgtttgtg atggcttcca tgtcggcaga atgcttaatg aattacaaca
     2101 gtactgcgat gagtggcagg gcggggcgta atttgatatc gagctcgctt ggactcctgt
     2161 tgatagatcc agtaatgacc tcagaactcc atctggattt gttcagaacg ctcggttgcc
     2221 gccgggcgtt ttttattggt gagaatccaa gcctccgatc aacgtctcat tttcgccaaa
     2281 agttggccca gggcttcccg gtatcaacag ggacaccagg atttatttat tctgcgaagt
     2341 gatcttccgt cacaggtatt tattcggcgc aaagtgcgtc gggtgatgct gccaacttac
     2401 tgatttagtg tatgatggtg tttttgaggt gctccagtgg cttctgtttc tatcagctgt
     2461 ccctcctgtt cagctactga cggggtggtg cgtaacggca aaagcaccgc cggacatcag
     2521 cgctagcgga gtgtatactg gcttactatg ttggcactga tgagggtgtc agtgaagtgc
     2581 ttcatgtggc aggagaaaaa aggctgcacc ggtgcgtcag cagaatatgt gatacaggat
     2641 atattccgct tcctcgctca ctgactcgct acgctcggtc gttcgactgc ggcgagcgga
     2701 aatggcttac gaacggggcg gagatttcct ggaagatgcc aggaagatac ttaacaggga
     2761 agtgagaggg ccgcggcaaa gccgtttttc cataggctcc gcccccctga caagcatcac
     2821 gaaatctgac gctcaaatca gtggtggcga aacccgacag gactataaag ataccaggcg
     2881 tttccccctg gcggctccct cgtgcgctct cctgttcctg cctttcggtt taccggtgtc
     2941 attccgctgt tatggccgcg tttgtctcat tccacgcctg acactcagtt ccgggtaggc
     3001 agttcgctcc aagctggact gtatgcacga accccccgtt cagtccgacc gctgcgcctt
     3061 atccggtaac tatcgtcttg agtccaaccc ggaaagacat gcaaaagcac cactggcagc
     3121 agccactggt aattgattta gaggagttag tcttgaagtc atgcgccggt taaggctaaa
     3181 ctgaaaggac aagttttggt gactgcgctc ctccaagcca gttacctcgg ttcaaagagt
     3241 tggtagctca gagaaccttc gaaaaaccgc cctgcaaggc ggttttttcg ttttcagagc
     3301 aagagattac gcgcagacca aaacgatctc aagaagatca tcttattaat cagataaaat
     3361 atttctagat ttcagtgcaa tttatctctt caaatgtagc acctgaagtc 
//
