# Supplementary material for: A portable regulatory RNA array design enables tunable and complex regulation across diverse bacteria
Source: Nat Commun. 2023 Aug 29;14:5268. doi: 10.1038/s41467-023-40785-x (PMC10465534; doi:10.1038/s41467-023-40785-x)
Supplement: Supplementary file 5 — Supplementary Data 1 [file 41467_2023_40785_MOESM5_ESM.zip › Plasmid_maps/pBL121.gb]

LOCUS       pBL121                  2202 bp ds-DNA     circular     21-OCT-2020
COMMENT     
COMMENT     ApEinfo:methylated:1
FEATURES             Location/Qualifiers
     misc_feature    complement(1800..1805)
                     /locus_tag="BamHI-BglII Scar"
                     /label="BamHI-BglII Scar"
                     /ApEinfo_label="BamHI-BglII Scar"
                     /ApEinfo_fwdcolor="#ac1dff"
                     /ApEinfo_revcolor="#ac1dff"
                     /ApEinfo_graphicformat="arrow_data {{0 1 2 0 0 -1} {} 0}
                     width 5 offset 0"
     rep_origin      complement(join(325..348,350..783,785..1007))
                     /locus_tag="ColE1 origin"
                     /label="ColE1 origin"
                     /ApEinfo_label="ColE1 origin"
                     /ApEinfo_fwdcolor="gray50"
                     /ApEinfo_revcolor="gray50"
                     /ApEinfo_graphicformat="arrow_data {{0 1 2 0 0 -1} {} 0}
                     width 5 offset 0"
     CDS             complement(1105..1764)
                     /locus_tag="AmpR"
                     /label="AmpR"
                     /ApEinfo_label="AmpR"
                     /ApEinfo_fwdcolor="yellow"
                     /ApEinfo_revcolor="yellow"
                     /ApEinfo_graphicformat="arrow_data {{0 1 2 0 0 -1} {} 0}
                     width 5 offset 0"
     rep_origin      325..1007
                     /locus_tag="ColE1 origin(1)"
                     /label="ColE1 origin(1)"
                     /ApEinfo_label="ColE1 origin"
                     /ApEinfo_fwdcolor="gray50"
                     /ApEinfo_revcolor="gray50"
                     /ApEinfo_graphicformat="arrow_data {{0 1 2 0 0 -1} {} 0}
                     width 5 offset 0"
     misc_feature    934..939
                     /locus_tag="BamHI-BglII Scar(1)"
                     /label="BamHI-BglII Scar(1)"
                     /ApEinfo_label="BamHI-BglII Scar"
                     /ApEinfo_fwdcolor="#ac1dff"
                     /ApEinfo_revcolor="#ac1dff"
                     /ApEinfo_graphicformat="arrow_data {{0 1 2 0 0 -1} {} 0}
                     width 5 offset 0"
     misc_feature    1032..1037
                     /locus_tag="BamHI-BglII Scar(2)"
                     /label="BamHI-BglII Scar(2)"
                     /ApEinfo_label="BamHI-BglII Scar"
                     /ApEinfo_fwdcolor="#ac1dff"
                     /ApEinfo_revcolor="#ac1dff"
                     /ApEinfo_graphicformat="arrow_data {{0 1 2 0 0 -1} {} 0}
                     width 5 offset 0"
     misc_feature    1817..1822
                     /locus_tag="BamHI-BglII Scar(3)"
                     /label="BamHI-BglII Scar(3)"
                     /ApEinfo_label="BamHI-BglII Scar"
                     /ApEinfo_fwdcolor="#ac1dff"
                     /ApEinfo_revcolor="#ac1dff"
                     /ApEinfo_graphicformat="arrow_data {{0 1 2 0 0 -1} {} 0}
                     width 5 offset 0"
     misc_feature    complement(104..109)
                     /locus_tag="BamHI-BglII Scar(4)"
                     /label="BamHI-BglII Scar(4)"
                     /ApEinfo_label="BamHI-BglII Scar"
                     /ApEinfo_fwdcolor="#ac1dff"
                     /ApEinfo_revcolor="#ac1dff"
                     /ApEinfo_graphicformat="arrow_data {{0 1 2 0 0 -1} {} 0}
                     width 5 offset 0"
     misc_feature    110..139
                     /locus_tag="t500"
                     /label="t500"
                     /ApEinfo_label="t500"
                     /ApEinfo_fwdcolor="cyan"
                     /ApEinfo_revcolor="green"
                     /ApEinfo_graphicformat="arrow_data {{0 1 2 0 0 -1} {} 0}
                     width 5 offset 0"
     misc_feature    complement(923..928)
                     /locus_tag="BamHI-BglII Scar(5)"
                     /label="BamHI-BglII Scar(5)"
                     /ApEinfo_label="BamHI-BglII Scar"
                     /ApEinfo_fwdcolor="#ac1dff"
                     /ApEinfo_revcolor="#ac1dff"
                     /ApEinfo_graphicformat="arrow_data {{0 1 2 0 0 -1} {} 0}
                     width 5 offset 0"
     misc_feature    complement(1020..1025)
                     /locus_tag="BamHI-BglII Scar(6)"
                     /label="BamHI-BglII Scar(6)"
                     /ApEinfo_label="BamHI-BglII Scar"
                     /ApEinfo_fwdcolor="#ac1dff"
                     /ApEinfo_revcolor="#ac1dff"
                     /ApEinfo_graphicformat="arrow_data {{0 1 2 0 0 -1} {} 0}
                     width 5 offset 0"
     misc_feature    complement(1800..1805)
                     /locus_tag="BamHI-BglII Scar(7)"
                     /label="BamHI-BglII Scar(7)"
                     /ApEinfo_label="BamHI-BglII Scar"
                     /ApEinfo_fwdcolor="#ac1dff"
                     /ApEinfo_revcolor="#ac1dff"
                     /ApEinfo_graphicformat="arrow_data {{0 1 2 0 0 -1} {} 0}
                     width 5 offset 0"
     misc_feature    16..35
                     /locus_tag="SP6 promoter"
                     /label="SP6 promoter"
                     /ApEinfo_label="SP6 promoter"
                     /ApEinfo_fwdcolor="#ff8000"
                     /ApEinfo_revcolor="green"
                     /ApEinfo_graphicformat="arrow_data {{0 1 2 0 0 -1} {} 0}
                     width 5 offset 0"
     misc_feature    36..103
                     /locus_tag="AD1.A5"
                     /label="AD1.A5"
                     /ApEinfo_label="AD1.A5"
                     /ApEinfo_fwdcolor="cyan"
                     /ApEinfo_revcolor="green"
                     /ApEinfo_graphicformat="arrow_data {{0 1 2 0 0 -1} {} 0}
                     width 5 offset 0"
ORIGIN
        1 gaattctaaa gatctATTTA GGTGACACTA TAGGGTGAAC TGTATACATT CCCCGCTGCT
       61 CCAACATTTA TACAACTAAT TAAAACAATT CACTGTAAAA ACTggatctc aaaGCCCGCC
      121 gaaaGGCGGG Cttttttttg gatccttact cgagtctaga ctgcaggctt cctcgctcac
      181 tgactcgctg cgctcggtcg ttcggctgcg gcgagcggta tcagctcact caaaggcggt
      241 aatacggtta tccacagaat caggggataa cgcaggaaag aacatgtgag caaaaggcca
      301 gcaaaaggcc aggaaccgta aaaaggccgc gttgctggcg tttttccaca ggctccgccc
      361 ccctgacgag catcacaaaa atcgacgctc aagtcagagg tggcgaaacc cgacaggact
      421 ataaagatac caggcgtttc cccctggaag ctccctcgtg cgctctcctg ttccgaccct
      481 gccgcttacc ggatacctgt ccgcctttct cccttcggga agcgtggcgc tttctcatag
      541 ctcacgctgt aggtatctca gttcggtgta ggtcgttcgc tccaagctgg gctgtgtgca
      601 cgaacccccc gttcagcccg accgctgcgc cttatccggt aactatcgtc ttgagtccaa
      661 cccggtaaga cacgacttat cgccactggc agcagccact ggtaacagga ttagcagagc
      721 gaggtatgta ggcggtgcta cagagttctt gaagtggtgg cctaactacg gctacactag
      781 aagaacagta tttggtatct gcgctctgct gaagccagtt accttcggaa aaagagttgg
      841 tagctcttga tccggcaaac aaaccaccgc tggtagcggt ggtttttttg tttgcaagca
      901 gcagattacg cgcagaaaaa aaggatctca agaagatcct ttgatctttt ctacggggtc
      961 tgacgctcag tggaacgaaa actcacgtta agggattttg gtcatgagat tatcaaaaag
     1021 gatcttcacc tagatccttt taaattaaaa atgaagtttt aaatcaatct aaagtatata
     1081 tgagtaaact tggtctgaca gttaccaatg cttaatcagt gaggcaccta tctcagcgat
     1141 ctgtctattt cgttcatcca tagttgcctg actccccgtc gtgtagataa ctacgatacg
     1201 ggagggctta ccatctggcc ccagtgctgc aatgataccg cgagacccac gctcaccggc
     1261 tccagattta tcagcaataa accagccagc cggaagggcc gagcgcagaa gtggtcctgc
     1321 aactttatcc gcctccatcc agtctattaa ttgttgccgg gaagctagag taagtagttc
     1381 gccagttaat agtttgcgca acgttgttgc cattgctaca ggcatcgtgg tgtcacgctc
     1441 gtcgtttggt atggcttcat tcagctccgg ttcccaacga tcaaggcgag ttacatgatc
     1501 ccccatgttg tgcaaaaaag cggttagctc cttcggtcct ccgatcgttg tcagaagtaa
     1561 gttggccgca gtgttatcac tcatggttat ggcagcactg cataattctc ttactgtcat
     1621 gccatccgta agatgctttt ctgtgactgg tgagtactca accaagtcat tctgagaata
     1681 gtgtatgcgg cgaccgagtt gctcttgccc ggcgtcaata cgggataata ccgcgccaca
     1741 tagcagaact ttaaaagtgc tcatcattgg aaaacgttct tcggggcgaa aactctcaag
     1801 gatcttaccg ctgttgagat ccagttcgat gtaacccact cgtgcaccca actgatcttc
     1861 agcatctttt actttcacca gcgtttctgg gtgagcaaaa acaggaaggc aaaatgccgc
     1921 aaaaaaggga ataagggcga cacggaaatg ttgaatactc atactcttcc tttttcaata
     1981 ttattgaagc atttatcagg gttattgtct catgagcgga tacatatttg aatgtattta
     2041 gaaaaataaa caaatagggg ttccgcgcac atttccccga aaagtgccac ctgacgtcta
     2101 agaaaccatt attatcatga cattaaccta taaaaatagg cgtatcacga ggcagaattt
     2161 cagataaaaa aaatccttag ctttcgctaa ggatgatttc tg 
//
