# Supplementary material for: A portable regulatory RNA array design enables tunable and complex regulation across diverse bacteria
Source: Nat Commun. 2023 Aug 29;14:5268. doi: 10.1038/s41467-023-40785-x (PMC10465534; doi:10.1038/s41467-023-40785-x)
Supplement: Supplementary file 5 — Supplementary Data 1 [file 41467_2023_40785_MOESM5_ESM.zip › Plasmid_maps/pBL161.gb]

LOCUS       pBL161                  5498 bp ds-DNA     circular     30-JUN-2023
COMMENT     
COMMENT     
COMMENT     ApEinfo:methylated:1
FEATURES             Location/Qualifiers
     misc_feature    3362..4225
                     /locus_tag="CmR(EcoRI-KO) Cassette "
                     /label="CmR(EcoRI-KO) Cassette "
                     /ApEinfo_label="CmR(EcoRI-KO) Cassette "
                     /ApEinfo_fwdcolor="#120eff"
                     /ApEinfo_revcolor="#120eff"
                     /ApEinfo_graphicformat="arrow_data {{0 1 2 0 0 -1} {} 0}
                     width 5 offset 0"
     misc_feature    2753..2768
                     /locus_tag="Stem"
                     /label="Stem"
                     /ApEinfo_label="Stem"
                     /ApEinfo_fwdcolor="#ff2c3c"
                     /ApEinfo_revcolor="#ff2c3c"
                     /ApEinfo_graphicformat="arrow_data {{0 1 2 0 0 -1} {} 0}
                     width 5 offset 0"
     misc_feature    2685..2696
                     /locus_tag="linker"
                     /label="linker"
                     /ApEinfo_label="linker"
                     /ApEinfo_fwdcolor="#85dae9"
                     /ApEinfo_revcolor="#85dae9"
                     /ApEinfo_graphicformat="arrow_data {{0 1 2 0 0 -1} {} 0}
                     width 5 offset 0"
     misc_feature    3137..3152
                     /locus_tag="Stem(1)"
                     /label="Stem(1)"
                     /ApEinfo_label="Stem"
                     /ApEinfo_fwdcolor="#ff2c3c"
                     /ApEinfo_revcolor="#ff2c3c"
                     /ApEinfo_graphicformat="arrow_data {{0 1 2 0 0 -1} {} 0}
                     width 5 offset 0"
     endonuclease    1318..1323
                     /locus_tag="EcoRI"
                     /label="EcoRI"
                     /ApEinfo_label="EcoRI"
                     /ApEinfo_fwdcolor="#d59687"
                     /ApEinfo_revcolor="#d59687"
                     /ApEinfo_graphicformat="arrow_data {{0 1 2 0 0 -1} {} 0}
                     width 5 offset 0"
     misc_feature    2665..2680
                     /locus_tag="linker(1)"
                     /label="linker(1)"
                     /ApEinfo_label="linker"
                     /ApEinfo_fwdcolor="#85dae9"
                     /ApEinfo_revcolor="#85dae9"
                     /ApEinfo_graphicformat="arrow_data {{0 1 2 0 0 -1} {} 0}
                     width 5 offset 0"
     misc_feature    783..788
                     /locus_tag="BamHI-BglII Scar"
                     /label="BamHI-BglII Scar"
                     /ApEinfo_label="BamHI-BglII Scar"
                     /ApEinfo_fwdcolor="#ac1dff"
                     /ApEinfo_revcolor="#ac1dff"
                     /ApEinfo_graphicformat="arrow_data {{0 1 2 0 0 -1} {} 0}
                     width 5 offset 0"
     connector       1254..1364
                     /locus_tag="ConLS"
                     /label="ConLS"
                     /ApEinfo_label="ConLS"
                     /ApEinfo_fwdcolor="#c6c9d1"
                     /ApEinfo_revcolor="#c6c9d1"
                     /ApEinfo_graphicformat="arrow_data {{0 1 2 0 0 -1} {} 0}
                     width 5 offset 0"
     misc_feature    3009..3024
                     /locus_tag="Stem(2)"
                     /label="Stem(2)"
                     /ApEinfo_label="Stem"
                     /ApEinfo_fwdcolor="#ff2c3c"
                     /ApEinfo_revcolor="#ff2c3c"
                     /ApEinfo_graphicformat="arrow_data {{0 1 2 0 0 -1} {} 0}
                     width 5 offset 0"
     misc_feature    2953..2971
                     /locus_tag="Strong hairpin"
                     /label="Strong hairpin"
                     /ApEinfo_label="Strong hairpin"
                     /ApEinfo_fwdcolor="#f58a5e"
                     /ApEinfo_revcolor="#f58a5e"
                     /ApEinfo_graphicformat="arrow_data {{0 1 2 0 0 -1} {} 0}
                     width 5 offset 0"
     endonuclease    3243..3248
                     /locus_tag="SpeI"
                     /label="SpeI"
                     /ApEinfo_label="SpeI"
                     /ApEinfo_fwdcolor="#d59687"
                     /ApEinfo_revcolor="#d59687"
                     /ApEinfo_graphicformat="arrow_data {{0 1 2 0 0 -1} {} 0}
                     width 5 offset 0"
     misc_feature    2972..2999
                     /locus_tag="Cys4 hairpin"
                     /label="Cys4 hairpin"
                     /ApEinfo_label="Cys4 hairpin"
                     /ApEinfo_fwdcolor="#85dae9"
                     /ApEinfo_revcolor="#85dae9"
                     /ApEinfo_graphicformat="arrow_data {{0 1 2 0 0 -1} {} 0}
                     width 5 offset 0"
     misc_feature    4153..4158
                     /locus_tag="BamHI-BglII Scar(1)"
                     /label="BamHI-BglII Scar(1)"
                     /ApEinfo_label="BamHI-BglII Scar"
                     /ApEinfo_fwdcolor="#ac1dff"
                     /ApEinfo_revcolor="#ac1dff"
                     /ApEinfo_graphicformat="arrow_data {{0 1 2 0 0 -1} {} 0}
                     width 5 offset 0"
     misc_feature    2748..2808
                     /locus_tag="STAR10"
                     /label="STAR10"
                     /ApEinfo_label="STAR10"
                     /ApEinfo_fwdcolor="#85dae9"
                     /ApEinfo_revcolor="#85dae9"
                     /ApEinfo_graphicformat="arrow_data {{0 1 2 0 0 -1} {} 0}
                     width 5 offset 0"
     misc_feature    2716..2743
                     /locus_tag="Cys4 hairpin(1)"
                     /label="Cys4 hairpin(1)"
                     /ApEinfo_label="Cys4 hairpin"
                     /ApEinfo_fwdcolor="#85dae9"
                     /ApEinfo_revcolor="#85dae9"
                     /ApEinfo_graphicformat="arrow_data {{0 1 2 0 0 -1} {} 0}
                     width 5 offset 0"
     terminator      3276..3336
                     /locus_tag="tVoigtS1, L3S2P21"
                     /label="tVoigtS1, L3S2P21"
                     /ApEinfo_label="tVoigtS1, L3S2P21"
                     /ApEinfo_fwdcolor="#c6c9d1"
                     /ApEinfo_revcolor="#c6c9d1"
                     /ApEinfo_graphicformat="arrow_data {{0 1 2 0 0 -1} {} 0}
                     width 5 offset 0"
     misc_feature    3197..3226
                     /locus_tag="t500"
                     /label="t500"
                     /ApEinfo_label="t500"
                     /ApEinfo_fwdcolor="#85dae9"
                     /ApEinfo_revcolor="#85dae9"
                     /ApEinfo_graphicformat="arrow_data {{0 1 2 0 0 -1} {} 0}
                     width 5 offset 0"
     misc_feature    2876..2936
                     /locus_tag="STAR10(1)"
                     /label="STAR10(1)"
                     /ApEinfo_label="STAR10"
                     /ApEinfo_fwdcolor="#85dae9"
                     /ApEinfo_revcolor="#85dae9"
                     /ApEinfo_graphicformat="arrow_data {{0 1 2 0 0 -1} {} 0}
                     width 5 offset 0"
     misc_feature    complement(137..142)
                     /locus_tag="BamHI-BglII Scar(2)"
                     /label="BamHI-BglII Scar(2)"
                     /ApEinfo_label="BamHI-BglII Scar"
                     /ApEinfo_fwdcolor="#ac1dff"
                     /ApEinfo_revcolor="#ac1dff"
                     /ApEinfo_graphicformat="arrow_data {{0 1 2 0 0 -1} {} 0}
                     width 5 offset 0"
     endonuclease    1351..1356
                     /locus_tag="BamHI"
                     /label="BamHI"
                     /ApEinfo_label="BamHI"
                     /ApEinfo_fwdcolor="#c7b0e3"
                     /ApEinfo_revcolor="#c7b0e3"
                     /ApEinfo_graphicformat="arrow_data {{0 1 2 0 0 -1} {} 0}
                     width 5 offset 0"
     insulator       1303..1317
                     /locus_tag="6-frame STOP a"
                     /label="6-frame STOP a"
                     /ApEinfo_label="6-frame STOP a"
                     /ApEinfo_fwdcolor="#c6c9d1"
                     /ApEinfo_revcolor="#c6c9d1"
                     /ApEinfo_graphicformat="arrow_data {{0 1 2 0 0 -1} {} 0}
                     width 5 offset 0"
     misc_feature    complement(3004..3008)
                     /locus_tag="Loop"
                     /label="Loop"
                     /ApEinfo_label="Loop"
                     /ApEinfo_fwdcolor="#85dae9"
                     /ApEinfo_revcolor="#85dae9"
                     /ApEinfo_graphicformat="arrow_data {{0 1 2 0 0 -1} {} 0}
                     width 5 offset 0"
     misc_feature    complement(151..156)
                     /locus_tag="BamHI-BglII Scar(3)"
                     /label="BamHI-BglII Scar(3)"
                     /ApEinfo_label="BamHI-BglII Scar"
                     /ApEinfo_fwdcolor="#ac1dff"
                     /ApEinfo_revcolor="#ac1dff"
                     /ApEinfo_graphicformat="arrow_data {{0 1 2 0 0 -1} {} 0}
                     width 5 offset 0"
     endonuclease    1324..1331
                     /locus_tag="NotI"
                     /label="NotI"
                     /ApEinfo_label="NotI"
                     /ApEinfo_fwdcolor="#b7e6d7"
                     /ApEinfo_revcolor="#b7e6d7"
                     /ApEinfo_graphicformat="arrow_data {{0 1 2 0 0 -1} {} 0}
                     width 5 offset 0"
     misc_feature    complement(3132..3136)
                     /locus_tag="Loop(1)"
                     /label="Loop(1)"
                     /ApEinfo_label="Loop"
                     /ApEinfo_fwdcolor="#85dae9"
                     /ApEinfo_revcolor="#85dae9"
                     /ApEinfo_graphicformat="arrow_data {{0 1 2 0 0 -1} {} 0}
                     width 5 offset 0"
     misc_feature    complement(2876..2880)
                     /locus_tag="Loop(2)"
                     /label="Loop(2)"
                     /ApEinfo_label="Loop"
                     /ApEinfo_fwdcolor="#85dae9"
                     /ApEinfo_revcolor="#85dae9"
                     /ApEinfo_graphicformat="arrow_data {{0 1 2 0 0 -1} {} 0}
                     width 5 offset 0"
     endonuclease    complement(3242..3260)
                     /locus_tag="BioBrick Suffix BBa_G00001"
                     /label="BioBrick Suffix BBa_G00001"
                     /ApEinfo_label="BioBrick Suffix BBa_G00001"
                     /ApEinfo_fwdcolor="#d59687"
                     /ApEinfo_revcolor="#d59687"
                     /ApEinfo_graphicformat="arrow_data {{0 1 2 0 0 -1} {} 0}
                     width 5 offset 0"
     misc_feature    complement(874..879)
                     /locus_tag="BamHI-BglII Scar(4)"
                     /label="BamHI-BglII Scar(4)"
                     /ApEinfo_label="BamHI-BglII Scar"
                     /ApEinfo_fwdcolor="#ac1dff"
                     /ApEinfo_revcolor="#ac1dff"
                     /ApEinfo_graphicformat="arrow_data {{0 1 2 0 0 -1} {} 0}
                     width 5 offset 0"
     misc_feature    2631..2640
                     /locus_tag="New Feature"
                     /label="New Feature"
                     /ApEinfo_label="New Feature"
                     /ApEinfo_fwdcolor="#85dae9"
                     /ApEinfo_revcolor="#85dae9"
                     /ApEinfo_graphicformat="arrow_data {{0 1 2 0 0 -1} {} 0}
                     width 5 offset 0"
     Insulator       3261..3275
                     /locus_tag="6-frame STOP b"
                     /label="6-frame STOP b"
                     /ApEinfo_label="6-frame STOP b"
                     /ApEinfo_fwdcolor="#c6c9d1"
                     /ApEinfo_revcolor="#c6c9d1"
                     /ApEinfo_graphicformat="arrow_data {{0 1 2 0 0 -1} {} 0}
                     width 5 offset 0"
     misc_feature    complement(2748..2752)
                     /locus_tag="Loop(3)"
                     /label="Loop(3)"
                     /ApEinfo_label="Loop"
                     /ApEinfo_fwdcolor="#85dae9"
                     /ApEinfo_revcolor="#85dae9"
                     /ApEinfo_graphicformat="arrow_data {{0 1 2 0 0 -1} {} 0}
                     width 5 offset 0"
     endonuclease    1333..1338
                     /locus_tag="XbaI"
                     /label="XbaI"
                     /ApEinfo_label="XbaI"
                     /ApEinfo_fwdcolor="#d59687"
                     /ApEinfo_revcolor="#d59687"
                     /ApEinfo_graphicformat="arrow_data {{0 1 2 0 0 -1} {} 0}
                     width 5 offset 0"
     misc_feature    complement(916..921)
                     /locus_tag="BamHI-BglII Scar(5)"
                     /label="BamHI-BglII Scar(5)"
                     /ApEinfo_label="BamHI-BglII Scar"
                     /ApEinfo_fwdcolor="#ac1dff"
                     /ApEinfo_revcolor="#ac1dff"
                     /ApEinfo_graphicformat="arrow_data {{0 1 2 0 0 -1} {} 0}
                     width 5 offset 0"
     misc_feature    2369..2640
                     /locus_tag="pBad"
                     /label="pBad"
                     /ApEinfo_label="pBad"
                     /ApEinfo_fwdcolor="#85dae9"
                     /ApEinfo_revcolor="#85dae9"
                     /ApEinfo_graphicformat="arrow_data {{0 1 2 0 0 -1} {} 0}
                     width 5 offset 0"
     misc_feature    3100..3127
                     /locus_tag="Cys4 hairpin(2)"
                     /label="Cys4 hairpin(2)"
                     /ApEinfo_label="Cys4 hairpin"
                     /ApEinfo_fwdcolor="#85dae9"
                     /ApEinfo_revcolor="#85dae9"
                     /ApEinfo_graphicformat="arrow_data {{0 1 2 0 0 -1} {} 0}
                     width 5 offset 0"
     misc_feature    2844..2871
                     /locus_tag="Cys4 hairpin(3)"
                     /label="Cys4 hairpin(3)"
                     /ApEinfo_label="Cys4 hairpin"
                     /ApEinfo_fwdcolor="#85dae9"
                     /ApEinfo_revcolor="#85dae9"
                     /ApEinfo_graphicformat="arrow_data {{0 1 2 0 0 -1} {} 0}
                     width 5 offset 0"
     misc_feature    3081..3099
                     /locus_tag="Strong hairpin(1)"
                     /label="Strong hairpin(1)"
                     /ApEinfo_label="Strong hairpin"
                     /ApEinfo_fwdcolor="#f58a5e"
                     /ApEinfo_revcolor="#f58a5e"
                     /ApEinfo_graphicformat="arrow_data {{0 1 2 0 0 -1} {} 0}
                     width 5 offset 0"
     misc_feature    880..1247
                     /locus_tag="TrrnB"
                     /label="TrrnB"
                     /ApEinfo_label="TrrnB"
                     /ApEinfo_fwdcolor="cyan"
                     /ApEinfo_revcolor="cyan"
                     /ApEinfo_graphicformat="arrow_data {{0 1 2 0 0 -1} {} 0}
                     width 5 offset 0"
     endonuclease    3255..3260
                     /locus_tag="PstI"
                     /label="PstI"
                     /ApEinfo_label="PstI"
                     /ApEinfo_fwdcolor="#d59687"
                     /ApEinfo_revcolor="#d59687"
                     /ApEinfo_graphicformat="arrow_data {{0 1 2 0 0 -1} {} 0}
                     width 5 offset 0"
     misc_feature    2881..2896
                     /locus_tag="Stem(3)"
                     /label="Stem(3)"
                     /ApEinfo_label="Stem"
                     /ApEinfo_fwdcolor="#ff2c3c"
                     /ApEinfo_revcolor="#ff2c3c"
                     /ApEinfo_graphicformat="arrow_data {{0 1 2 0 0 -1} {} 0}
                     width 5 offset 0"
     misc_feature    2825..2843
                     /locus_tag="Strong hairpin(2)"
                     /label="Strong hairpin(2)"
                     /ApEinfo_label="Strong hairpin"
                     /ApEinfo_fwdcolor="#f58a5e"
                     /ApEinfo_revcolor="#f58a5e"
                     /ApEinfo_graphicformat="arrow_data {{0 1 2 0 0 -1} {} 0}
                     width 5 offset 0"
     endonuclease    1340..1345
                     /locus_tag="Esp3I"
                     /label="Esp3I"
                     /ApEinfo_label="Esp3I"
                     /ApEinfo_fwdcolor="#f58a5e"
                     /ApEinfo_revcolor="#f58a5e"
                     /ApEinfo_graphicformat="arrow_data {{0 1 2 0 0 -1} {} 0}
                     width 5 offset 0"
     misc_feature    4508..5352
                     /locus_tag="p15A oripACYC"
                     /label="p15A oripACYC"
                     /ApEinfo_label="p15A oripACYC"
                     /ApEinfo_fwdcolor="#646464"
                     /ApEinfo_revcolor="#6464d3"
                     /ApEinfo_graphicformat="arrow_data {{0 1 2 0 0 -1} {} 0}
                     width 5 offset 0"
     endonuclease    3250..3255
                     /locus_tag="NotI mutant"
                     /label="NotI mutant"
                     /ApEinfo_label="NotI mutant"
                     /ApEinfo_fwdcolor="#b7e6d7"
                     /ApEinfo_revcolor="#b7e6d7"
                     /ApEinfo_graphicformat="arrow_data {{0 1 2 0 0 -1} {} 0}
                     width 5 offset 0"
     misc_feature    1431..2368
                     /locus_tag="araC"
                     /label="araC"
                     /ApEinfo_label="araC"
                     /ApEinfo_fwdcolor="#fa200f"
                     /ApEinfo_revcolor="#fa200f"
                     /ApEinfo_graphicformat="arrow_data {{0 1 2 0 0 -1} {} 0}
                     width 5 offset 0"
     misc_feature    143..156
                     /locus_tag="RBS-Strong"
                     /label="RBS-Strong"
                     /ApEinfo_label="RBS-Strong"
                     /ApEinfo_fwdcolor="#9ba3ae"
                     /ApEinfo_revcolor="#9ba3ae"
                     /ApEinfo_graphicformat="arrow_data {{0 1 2 0 0 -1} {} 0}
                     width 5 offset 0"
     endonuclease    complement(1318..1339)
                     /locus_tag="BioBrick Prefix BBa_G00000"
                     /label="BioBrick Prefix BBa_G00000"
                     /ApEinfo_label="BioBrick Prefix BBa_G00000"
                     /ApEinfo_fwdcolor="#d59687"
                     /ApEinfo_revcolor="#d59687"
                     /ApEinfo_graphicformat="arrow_data {{0 1 2 0 0 -1} {} 0}
                     width 5 offset 0"
     misc_feature    2941..2952
                     /locus_tag="linker(2)"
                     /label="linker(2)"
                     /ApEinfo_label="linker"
                     /ApEinfo_fwdcolor="#85dae9"
                     /ApEinfo_revcolor="#85dae9"
                     /ApEinfo_graphicformat="arrow_data {{0 1 2 0 0 -1} {} 0}
                     width 5 offset 0"
     misc_feature    16..50
                     /locus_tag="Promoter-J23119(SpeI)"
                     /label="Promoter-J23119(SpeI)"
                     /ApEinfo_label="Promoter-J23119(SpeI)"
                     /ApEinfo_fwdcolor="#ffce29"
                     /ApEinfo_revcolor="#ffce29"
                     /ApEinfo_graphicformat="arrow_data {{0 1 2 0 0 -1} {} 0}
                     width 5 offset 0"
     misc_feature    157..870
                     /locus_tag="SFGFP"
                     /label="SFGFP"
                     /ApEinfo_label="SFGFP"
                     /ApEinfo_fwdcolor="#00f700"
                     /ApEinfo_revcolor="green"
                     /ApEinfo_graphicformat="arrow_data {{0 1 2 0 0 -1} {} 0}
                     width 5 offset 0"
     misc_feature    3069..3080
                     /locus_tag="linker(3)"
                     /label="linker(3)"
                     /ApEinfo_label="linker"
                     /ApEinfo_fwdcolor="#85dae9"
                     /ApEinfo_revcolor="#85dae9"
                     /ApEinfo_graphicformat="arrow_data {{0 1 2 0 0 -1} {} 0}
                     width 5 offset 0"
     endonuclease    complement(3236..3241)
                     /locus_tag="Esp3I(1)"
                     /label="Esp3I(1)"
                     /ApEinfo_label="Esp3I"
                     /ApEinfo_fwdcolor="#f58a5e"
                     /ApEinfo_revcolor="#f58a5e"
                     /ApEinfo_graphicformat="arrow_data {{0 1 2 0 0 -1} {} 0}
                     width 5 offset 0"
     misc_feature    2697..2715
                     /locus_tag="Strong hairpin(3)"
                     /label="Strong hairpin(3)"
                     /ApEinfo_label="Strong hairpin"
                     /ApEinfo_fwdcolor="#f58a5e"
                     /ApEinfo_revcolor="#f58a5e"
                     /ApEinfo_graphicformat="arrow_data {{0 1 2 0 0 -1} {} 0}
                     width 5 offset 0"
     misc_feature    3132..3192
                     /locus_tag="STAR10(2)"
                     /label="STAR10(2)"
                     /ApEinfo_label="STAR10"
                     /ApEinfo_fwdcolor="#85dae9"
                     /ApEinfo_revcolor="#85dae9"
                     /ApEinfo_graphicformat="arrow_data {{0 1 2 0 0 -1} {} 0}
                     width 5 offset 0"
     misc_feature    107..111
                     /locus_tag="Loop(4)"
                     /label="Loop(4)"
                     /ApEinfo_label="Loop"
                     /ApEinfo_fwdcolor="cyan"
                     /ApEinfo_revcolor="green"
                     /ApEinfo_graphicformat="arrow_data {{0 1 2 0 0 -1} {} 0}
                     width 5 offset 0"
     misc_feature    2645..2660
                     /locus_tag="linker(4)"
                     /label="linker(4)"
                     /ApEinfo_label="linker"
                     /ApEinfo_fwdcolor="#85dae9"
                     /ApEinfo_revcolor="#85dae9"
                     /ApEinfo_graphicformat="arrow_data {{0 1 2 0 0 -1} {} 0}
                     width 5 offset 0"
     misc_feature    3004..3064
                     /locus_tag="STAR10(3)"
                     /label="STAR10(3)"
                     /ApEinfo_label="STAR10"
                     /ApEinfo_fwdcolor="#85dae9"
                     /ApEinfo_revcolor="#85dae9"
                     /ApEinfo_graphicformat="arrow_data {{0 1 2 0 0 -1} {} 0}
                     width 5 offset 0"
     terminator      1254..1302
                     /locus_tag="tVoigtS5, L3S3P22 47C>G"
                     /label="tVoigtS5, L3S3P22 47C>G"
                     /ApEinfo_label="tVoigtS5, L3S3P22 47C>G"
                     /ApEinfo_fwdcolor="#c6c9d1"
                     /ApEinfo_revcolor="#c6c9d1"
                     /ApEinfo_graphicformat="arrow_data {{0 1 2 0 0 -1} {} 0}
                     width 5 offset 0"
     misc_feature    2813..2824
                     /locus_tag="linker(5)"
                     /label="linker(5)"
                     /ApEinfo_label="linker"
                     /ApEinfo_fwdcolor="#85dae9"
                     /ApEinfo_revcolor="#85dae9"
                     /ApEinfo_graphicformat="arrow_data {{0 1 2 0 0 -1} {} 0}
                     width 5 offset 0"
     misc_feature    51..136
                     /locus_tag="Target10"
                     /label="Target10"
                     /ApEinfo_label="Target10"
                     /ApEinfo_fwdcolor="cyan"
                     /ApEinfo_revcolor="green"
                     /ApEinfo_graphicformat="arrow_data {{0 1 2 0 0 -1} {} 0}
                     width 5 offset 0"
ORIGIN
        1 gaattctaaa gatctttgac agctagctca gtcctaggta taatactagt CTCATCTCAT
       61 TTCGCTCTCA CATTTCTACA CCTTTATCTT GCGGGGAATG TATACAGTTC ATGTATATAT
      121 TCCCCGCTTT TTTTTTggat ctaggaggaa ggatctatga gcaaaggaga agaacttttc
      181 actggagttg tcccaattct tgttgaatta gatggtgatg ttaatgggca caaattttct
      241 gtccgtggag agggtgaagg tgatgctaca aacggaaaac tcacccttaa atttatttgc
      301 actactggaa aactacctgt tccgtggcca acacttgtca ctactctgac ctatggtgtt
      361 caatgctttt cccgttatcc ggatcacatg aaacggcatg actttttcaa gagtgccatg
      421 cccgaaggtt atgtacagga acgcactata tctttcaaag atgacgggac ctacaagacg
      481 cgtgctgaag tcaagtttga aggtgatacc cttgttaatc gtatcgagtt aaagggtatt
      541 gattttaaag aagatggaaa cattcttgga cacaaactcg agtacaactt taactcacac
      601 aatgtataca tcacggcaga caaacaaaag aatggaatca aagctaactt caaaattcgc
      661 cacaacgttg aagatggttc cgttcaacta gcagaccatt atcaacaaaa tactccaatt
      721 ggcgatggcc ctgtcctttt accagacaac cattacctgt cgacacaatc tgtcctttcg
      781 aaagatccca acgaaaagcg tgaccacatg gtccttcttg agtttgtaac tgctgctggg
      841 attacacatg gcatggatga gctctacaaa taaggatctg aagcttgggc ccgaacaaaa
      901 actcatctca gaagaggatc tgaatagcgc cgtcgaccat catcatcatc atcattgagt
      961 ttaaacggtc tccagcttgg ctgttttggc ggatgagaga agattttcag cctgatacag
     1021 attaaatcag aacgcagaag cggtctgata aaacagaatt tgcctggcgg cagtagcgcg
     1081 gtggtcccac ctgaccccat gccgaactca gaagtgaaac gccgtagcgc cgatggtagt
     1141 gtggggtctc cccatgcgag agtagggaac tgccaggcat caaataaaac gaaaggctca
     1201 gtcgaaagac tgggcctttc gttttatctg ttgtttgtcg gtgaactgga tccccaatta
     1261 ttgaaggccg ctaacgcggc ctttttttgt ttctggtctg ccttaatcaa tgactaagaa
     1321 ttcgcggccg cttctagagC GTCTCaCTTC ggatccgctg caggCTTCtc aagtcaaaag
     1381 cctccggtcg gaggtttttg actttctgct atggaggtca ggtatgattt TTATGACAAC
     1441 TTGACGGCTA CATCATTCAC TTTTTCTTCA CAACCGGCAC GGAACTCGCT CGGGCTGGCC
     1501 CCGGTGCATT TTTTAAATAC CCGCGAGAAA TAGAGTTGAT CGTCAAAACC AACATTGCGA
     1561 CCGACGGTGG CGATAGGCAT CCGGGTGGTG CTCAAAAGCA GCTTCGCCTG GCTGATACGT
     1621 TGGTCCTCGC GCCAGCTTAA GACGCTAATC CCTAACTGCT GGCGGAAAAG ATGTGACAGA
     1681 CGCGACGGCG ACAAGCAAAC ATGCTGTGCG ACGCTGGCGA TATCAAAATT GCTGTCTGCC
     1741 AGGTGATCGC TGATGTACTG ACAAGCCTCG CGTACCCGAT TATCCATCGG TGGATGGAGC
     1801 GACTCGTTAA TCGCTTCCAT GCGCCGCAGT AACAATTGCT CAAGCAGATT TATCGCCAGC
     1861 AGCTCCGAAT AGCGCCCTTC CCCTTGCCCG GCGTTAATGA TTTGCCCAAA CAGGTCGCTG
     1921 AAATGCGGCT GGTGCGCTTC ATCCGGGCGA AAGAACCCCG TATTGGCAAA TATTGACGGC
     1981 CAGTTAAGCC ATTCATGCCA GTAGGCGCGC GGACGAAAGT AAACCCACTG GTGATACCAT
     2041 TCGCGAGCCT CCGGATGACG ACCGTAGTGA TGAATCTCTC CTGGCGGGAA CAGCAAAATA
     2101 TCACCCGGTC GGCAAACAAA TTCTCGTCCC TGATTTTTCA CCACCCCCTG ACCGCGAATG
     2161 GTGAGATTGA GAATATAACC TTTCATTCCC AGCGGTCGGT CGATAAAAAA ATCGAGATAA
     2221 CCGTTGGCCT CAATCGGCGT TAAACCCGCC ACCAGATGGG CATTAAACGA GTATCCCGGC
     2281 AGCAGGGGAT CATTTTGCGC TTCAGCCATA CTTTTCATAC TCCCGCCATT CAGAGAAGAA
     2341 ACCAATTGTC CATATTGCAT CAGACATTGC CGTCACTGCG TCTTTTACTG GCTCTTCTCG
     2401 CTAACCAAAC CGGTAACCCC GCTTATTAAA AGCATTCTGT AACAAAGCGG GACCAAAGCC
     2461 ATGACAAAAA CGCGTAACAA AAGTGTCTAT AATCACGGCA GAAAAGTCCA CATTGATTAT
     2521 TTGCACGGCG TCACACTTTG CTATGCCATA ACATTTTTAT CCATAAGATT AGCGGATCCT
     2581 ACCTGACGCT TTTTATCGCA ACTCTCTACT GTTTCTCCAT acccgttttt ttgggctagc
     2641 CGACCTGTGG ACGGATAAAG TCAGCAACTT CGTAACCGAG AATGTTGTGA AATAAAcgcg
     2701 gccataggcc gcgtaGTTCA CTGCCGTATA GGCAGCTAAG AAAAATGTGA ACTGTATACA
     2761 TTCCCCGCAA GATAAAGGTG TAGAAATGTG AGAGCGAAAT GAGATGAGcg ttTTGTGAAA
     2821 TAAAcgcggc cataggccgc gtaGTTCACT GCCGTATAGG CAGCTAAGAA AAATGTGAAC
     2881 TGTATACATT CCCCGCAAGA TAAAGGTGTA GAAATGTGAG AGCGAAATGA GATGAGttcc
     2941 TTGTGAAATA AAcgcggcca taggccgcgt aGTTCACTGC CGTATAGGCA GCTAAGAAAA
     3001 ATGTGAACTG TATACATTCC CCGCAAGATA AAGGTGTAGA AATGTGAGAG CGAAATGAGA
     3061 TGAGtcatTT GTGAAATAAA cgcggccata ggccgcgtaG TTCACTGCCG TATAGGCAGC
     3121 TAAGAAAAAT GTGAACTGTA TACATTCCCC GCAAGATAAA GGTGTAGAAA TGTGAGAGCG
     3181 AAATGAGATG AGTGGCcaaa GCCCGCCgaa aGGCGGGCtt ttttttGCTG TTCCtGAGAC
     3241 Gtactagtag gccgctgcag ttaatcactg attaactcgg taccaaattc cagaaaagag
     3301 gcctcccgaa aggggggcct tttttcgttt tggtccctcg agtctagact gcagttgatc
     3361 gggcacgtaa gaggttccaa ctttcaccat aatgaaataa gatcactacc gggcgtattt
     3421 tttgagttat cgagattttc aggagctaag gaagctaaaa tggagaaaaa aatcactgga
     3481 tataccaccg ttgatatatc ccaatggcat cgtaaagaac attttgaggc atttcagtca
     3541 gttgctcaat gtacctataa ccagaccgtt cagctggata ttacggcctt tttaaagacc
     3601 gtaaagaaaa ataagcacaa gttttatccg gcctttattc acattcttgc ccgcctgatg
     3661 aatgctcatc cggaatttcg tatggcaatg aaagacggtg agctggtgat atgggatagt
     3721 gttcaccctt gttacaccgt tttccatgag caaactgaaa cgttttcatc gctctggagt
     3781 gaataccacg acgatttccg gcagtttcta cacatatatt cgcaagatgt ggcgtgttac
     3841 ggtgaaaacc tggcctattt ccctaaaggg tttattgaga atatgttttt cgtctcagcc
     3901 aatccctggg tgagtttcac cagttttgat ttaaacgtgg ccaatatgga caacttcttc
     3961 gcccccgttt tcaccatggg caaatattat acgcaaggcg acaaggtgct gatgccgctg
     4021 gcgattcagg ttcatcatgc cgtttgtgat ggcttccatg tcggcagaat gcttaatgaa
     4081 ttacaacagt actgcgatga gtggcagggc ggggcgtaat ttgatatcga gctcgcttgg
     4141 actcctgttg atagatccag taatgacctc agaactccat ctggatttgt tcagaacgct
     4201 cggttgccgc cgggcgtttt ttattggtga gaatccaagc ctccgatcaa cgtctcattt
     4261 tcgccaaaag ttggcccagg gcttcccggt atcaacaggg acaccaggat ttatttattc
     4321 tgcgaagtga tcttccgtca caggtattta ttcggcgcaa agtgcgtcgg gtgatgctgc
     4381 caacttactg atttagtgta tgatggtgtt tttgaggtgc tccagtggct tctgtttcta
     4441 tcagctgtcc ctcctgttca gctactgacg gggtggtgcg taacggcaaa agcaccgccg
     4501 gacatcagcg ctagcggagt gtatactggc ttactatgtt ggcactgatg agggtgtcag
     4561 tgaagtgctt catgtggcag gagaaaaaag gctgcaccgg tgcgtcagca gaatatgtga
     4621 tacaggatat attccgcttc ctcgctcact gactcgctac gctcggtcgt tcgactgcgg
     4681 cgagcggaaa tggcttacga acggggcgga gatttcctgg aagatgccag gaagatactt
     4741 aacagggaag tgagagggcc gcggcaaagc cgtttttcca taggctccgc ccccctgaca
     4801 agcatcacga aatctgacgc tcaaatcagt ggtggcgaaa cccgacagga ctataaagat
     4861 accaggcgtt tccccctggc ggctccctcg tgcgctctcc tgttcctgcc tttcggttta
     4921 ccggtgtcat tccgctgtta tggccgcgtt tgtctcattc cacgcctgac actcagttcc
     4981 gggtaggcag ttcgctccaa gctggactgt atgcacgaac cccccgttca gtccgaccgc
     5041 tgcgccttat ccggtaacta tcgtcttgag tccaacccgg aaagacatgc aaaagcacca
     5101 ctggcagcag ccactggtaa ttgatttaga ggagttagtc ttgaagtcat gcgccggtta
     5161 aggctaaact gaaaggacaa gttttggtga ctgcgctcct ccaagccagt tacctcggtt
     5221 caaagagttg gtagctcaga gaaccttcga aaaaccgccc tgcaaggcgg ttttttcgtt
     5281 ttcagagcaa gagattacgc gcagaccaaa acgatctcaa gaagatcatc ttattaatca
     5341 gataaaatat ttctagattt cagtgcaatt tatctcttca aatgtagcac ctgaagtcag
     5401 ccccatacga tataagttgt aattctcatg tttgacagct tatcatcgat aagcttccga
     5461 tggcgcgccg agaggcttta cactttatgc ttccggct  
//
