# Supplementary material for: A portable regulatory RNA array design enables tunable and complex regulation across diverse bacteria
Source: Nat Commun. 2023 Aug 29;14:5268. doi: 10.1038/s41467-023-40785-x (PMC10465534; doi:10.1038/s41467-023-40785-x)
Supplement: Supplementary file 5 — Supplementary Data 1 [file 41467_2023_40785_MOESM5_ESM.zip › Plasmid_maps/pBL176.gb]

LOCUS       pBL176                  6599 bp ds-DNA     circular     06-MAY-2021
DEFINITION  .
KEYWORDS    "Author" "Plasmid" "Freezer" "Rack" "Box" "Mob:link"               
COMMENT     
COMMENT     ApEinfo:methylated:1
FEATURES             Location/Qualifiers
     CDS             5368..6159
                     /locus_tag="Kan/neoR"
                     /label="Kan/neoR"
                     /ApEinfo_label="Kan/neoR"
                     /ApEinfo_fwdcolor="#85dae9"
                     /ApEinfo_revcolor="#85dae9"
                     /ApEinfo_graphicformat="arrow_data {{0 1 2 0 0 -1} {} 0}
                     width 5 offset 0"
     misc_feature    5209..5364
                     /locus_tag="KanR promoter/UTR"
                     /label="KanR promoter/UTR"
                     /ApEinfo_label="KanR promoter/UTR"
                     /ApEinfo_fwdcolor="#b7e6d7"
                     /ApEinfo_revcolor="#b7e6d7"
                     /ApEinfo_graphicformat="arrow_data {{0 1 2 0 0 -1} {} 0}
                     width 5 offset 0"
     misc_feature    3517..5210
                     /locus_tag="mob region"
                     /label="mob region"
                     /ApEinfo_label="mob region"
                     /ApEinfo_fwdcolor="#d6b295"
                     /ApEinfo_revcolor="#d6b295"
                     /ApEinfo_graphicformat="arrow_data {{0 1 2 0 0 -1} {} 0}
                     width 5 offset 0"
     replication     complement(2393..5209)
                     /locus_tag="pBBR1-mob??? origin"
                     /label="pBBR1-mob??? origin"
                     /ApEinfo_label="pBBR1-mob??? origin"
                     /ApEinfo_fwdcolor="#b4abac"
                     /ApEinfo_revcolor="#b4abac"
                     /ApEinfo_graphicformat="arrow_data {{0 1 2 0 0 -1} {} 0}
                     width 5 offset 0"
     misc_feature    5195..5200
                     /locus_tag="-35"
                     /label="-35"
                     /ApEinfo_label="-35"
                     /ApEinfo_fwdcolor="#ffef86"
                     /ApEinfo_revcolor="#ffef86"
                     /ApEinfo_graphicformat="arrow_data {{0 1 2 0 0 -1} {} 0}
                     width 5 offset 0"
     CDS             4151..5107
                     /locus_tag="mob (from pBBR1MCS-2)"
                     /label="mob (from pBBR1MCS-2)"
                     /ApEinfo_label="mob (from pBBR1MCS-2)"
                     /ApEinfo_fwdcolor="#d6b295"
                     /ApEinfo_revcolor="#d6b295"
                     /ApEinfo_graphicformat="arrow_data {{0 1 2 0 0 -1} {} 0}
                     width 5 offset 0"
     misc_feature    4151..5107
                     /locus_tag="mob AAB05991.1"
                     /label="mob AAB05991.1"
                     /ApEinfo_label="mob AAB05991.1"
                     /ApEinfo_fwdcolor="#ff9ccd"
                     /ApEinfo_revcolor="#ff9ccd"
                     /ApEinfo_graphicformat="arrow_data {{0 1 2 0 0 -1} {} 0}
                     width 5 offset 0"
     CDS             4151..5107
                     /locus_tag="Translation 2449-1493"
                     /label="Translation 2449-1493"
                     /ApEinfo_label="Translation 2449-1493"
                     /ApEinfo_fwdcolor="#e9d024"
                     /ApEinfo_revcolor="#e9d024"
                     /ApEinfo_graphicformat="arrow_data {{0 1 2 0 0 -1} {} 0}
                     width 5 offset 0"
     misc_feature    complement(5072..5101)
                     /locus_tag="blap (AmpR) homology"
                     /label="blap (AmpR) homology"
                     /ApEinfo_label="blap (AmpR) homology"
                     /ApEinfo_fwdcolor="#d6b295"
                     /ApEinfo_revcolor="#d6b295"
                     /ApEinfo_graphicformat="arrow_data {{0 1 2 0 0 -1} {} 0}
                     width 5 offset 0"
     transfer        3990..4041
                     /locus_tag="oriT"
                     /label="oriT"
                     /ApEinfo_label="oriT"
                     /ApEinfo_fwdcolor="#d6b295"
                     /ApEinfo_revcolor="#d6b295"
                     /ApEinfo_graphicformat="arrow_data {{0 1 2 0 0 -1} {} 0}
                     width 5 offset 0"
     promoter        4000..4033
                     /locus_tag="mobp"
                     /label="mobp"
                     /ApEinfo_label="mobp"
                     /ApEinfo_fwdcolor="#d6b295"
                     /ApEinfo_revcolor="#d6b295"
                     /ApEinfo_graphicformat="arrow_data {{0 1 2 0 0 -1} {} 0}
                     width 5 offset 0"
     misc_feature    4008..4030
                     /locus_tag="recombination site A (RSA)"
                     /label="recombination site A (RSA)"
                     /ApEinfo_label="recombination site A (RSA)"
                     /ApEinfo_fwdcolor="#d6b295"
                     /ApEinfo_revcolor="#d6b295"
                     /ApEinfo_graphicformat="arrow_data {{0 1 2 0 0 -1} {} 0}
                     width 5 offset 0"
     promoter        4022..4027
                     /locus_tag="-10"
                     /label="-10"
                     /ApEinfo_label="-10"
                     /ApEinfo_fwdcolor="#d6b295"
                     /ApEinfo_revcolor="#d6b295"
                     /ApEinfo_graphicformat="arrow_data {{0 1 2 0 0 -1} {} 0}
                     width 5 offset 0"
     promoter        complement(4020..4025)
                     /locus_tag="-10(1)"
                     /label="-10(1)"
                     /ApEinfo_label="-10"
                     /ApEinfo_fwdcolor="#d6b295"
                     /ApEinfo_revcolor="#d6b295"
                     /ApEinfo_graphicformat="arrow_data {{0 1 2 0 0 -1} {} 0}
                     width 5 offset 0"
     misc_feature    complement(4011..4016)
                     /locus_tag="-35(1)"
                     /label="-35(1)"
                     /ApEinfo_label="-35"
                     /ApEinfo_fwdcolor="#ffef86"
                     /ApEinfo_revcolor="#ffef86"
                     /ApEinfo_graphicformat="arrow_data {{0 1 2 0 0 -1} {} 0}
                     width 5 offset 0"
     promoter        4000..4005
                     /locus_tag="-35(2)"
                     /label="-35(2)"
                     /ApEinfo_label="-35"
                     /ApEinfo_fwdcolor="#d6b295"
                     /ApEinfo_revcolor="#d6b295"
                     /ApEinfo_graphicformat="arrow_data {{0 1 2 0 0 -1} {} 0}
                     width 5 offset 0"
     misc_feature    complement(2393..3522)
                     /locus_tag="pBBR1 rep region"
                     /label="pBBR1 rep region"
                     /ApEinfo_label="pBBR1 rep region"
                     /ApEinfo_fwdcolor="#b4abac"
                     /ApEinfo_revcolor="#b4abac"
                     /ApEinfo_graphicformat="arrow_data {{0 1 2 0 0 -1} {} 0}
                     width 5 offset 0"
     misc_feature    complement(3301..3313)
                     /locus_tag="IHF binding site"
                     /label="IHF binding site"
                     /ApEinfo_label="IHF binding site"
                     /ApEinfo_fwdcolor="#c6c9d1"
                     /ApEinfo_revcolor="#c6c9d1"
                     /ApEinfo_graphicformat="arrow_data {{0 1 2 0 0 -1} {} 0}
                     width 5 offset 0"
     promoter        complement(3219..3224)
                     /locus_tag="-35(3)"
                     /label="-35(3)"
                     /ApEinfo_label="-35"
                     /ApEinfo_fwdcolor="#c6c9d1"
                     /ApEinfo_revcolor="#c6c9d1"
                     /ApEinfo_graphicformat="arrow_data {{0 1 2 0 0 -1} {} 0}
                     width 5 offset 0"
     promoter        complement(3190..3224)
                     /locus_tag="repp"
                     /label="repp"
                     /ApEinfo_label="repp"
                     /ApEinfo_fwdcolor="#c6c9d1"
                     /ApEinfo_revcolor="#c6c9d1"
                     /ApEinfo_graphicformat="arrow_data {{0 1 2 0 0 -1} {} 0}
                     width 5 offset 0"
     promoter        complement(3196..3204)
                     /locus_tag="-10(2)"
                     /label="-10(2)"
                     /ApEinfo_label="-10"
                     /ApEinfo_fwdcolor="#c6c9d1"
                     /ApEinfo_revcolor="#c6c9d1"
                     /ApEinfo_graphicformat="arrow_data {{0 1 2 0 0 -1} {} 0}
                     width 5 offset 0"
     misc_feature    complement(2453..3115)
                     /locus_tag="Rep  AAB05988.1"
                     /label="Rep  AAB05988.1"
                     /ApEinfo_label="Rep  AAB05988.1"
                     /ApEinfo_fwdcolor="#d6b295"
                     /ApEinfo_revcolor="#d6b295"
                     /ApEinfo_graphicformat="arrow_data {{0 1 2 0 0 -1} {} 0}
                     width 5 offset 0"
     misc_feature    complement(2453..3115)
                     /locus_tag="rep  AAB05988.1"
                     /label="rep  AAB05988.1"
                     /ApEinfo_label="rep  AAB05988.1"
                     /ApEinfo_fwdcolor="#b4abac"
                     /ApEinfo_revcolor="#b4abac"
                     /ApEinfo_graphicformat="arrow_data {{0 1 2 0 0 -1} {} 0}
                     width 5 offset 0"
     CDS             complement(2453..3115)
                     /locus_tag="Translation 3485-4147"
                     /label="Translation 3485-4147"
                     /ApEinfo_label="Translation 3485-4147"
                     /ApEinfo_fwdcolor="#e9d024"
                     /ApEinfo_revcolor="#e9d024"
                     /ApEinfo_graphicformat="arrow_data {{0 1 2 0 0 -1} {} 0}
                     width 5 offset 0"
     promoter        complement(3010..3015)
                     /locus_tag="-35(4)"
                     /label="-35(4)"
                     /ApEinfo_label="-35"
                     /ApEinfo_fwdcolor="#d6b295"
                     /ApEinfo_revcolor="#d6b295"
                     /ApEinfo_graphicformat="arrow_data {{0 1 2 0 0 -1} {} 0}
                     width 5 offset 0"
     promoter        2877..2882
                     /locus_tag="-35(5)"
                     /label="-35(5)"
                     /ApEinfo_label="-35"
                     /ApEinfo_fwdcolor="#c6c9d1"
                     /ApEinfo_revcolor="#c6c9d1"
                     /ApEinfo_graphicformat="arrow_data {{0 1 2 0 0 -1} {} 0}
                     width 5 offset 0"
     misc_feature    2393..2411
                     /locus_tag="mob 3??? homology"
                     /label="mob 3??? homology"
                     /ApEinfo_label="mob 3??? homology"
                     /ApEinfo_fwdcolor="#c6c9d1"
                     /ApEinfo_revcolor="#c6c9d1"
                     /ApEinfo_graphicformat="arrow_data {{0 1 2 0 0 -1} {} 0}
                     width 5 offset 0"
     misc_feature    2290..2383
                     /locus_tag="Potential Terminator"
                     /label="Potential Terminator"
                     /ApEinfo_label="Potential Terminator"
                     /ApEinfo_fwdcolor="#f58a5e"
                     /ApEinfo_revcolor="#f58a5e"
                     /ApEinfo_graphicformat="arrow_data {{0 1 2 0 0 -1} {} 0}
                     width 5 offset 0"
     promoter        2160..2165
                     /locus_tag="-35(6)"
                     /label="-35(6)"
                     /ApEinfo_label="-35"
                     /ApEinfo_fwdcolor="#c6c9d1"
                     /ApEinfo_revcolor="#c6c9d1"
                     /ApEinfo_graphicformat="arrow_data {{0 1 2 0 0 -1} {} 0}
                     width 5 offset 0"
     misc_feature    929..934
                     /locus_tag="BamHI-BglII Scar"
                     /label="BamHI-BglII Scar"
                     /ApEinfo_label="BamHI-BglII Scar"
                     /ApEinfo_fwdcolor="#ac1dff"
                     /ApEinfo_revcolor="#ac1dff"
                     /ApEinfo_graphicformat="arrow_data {{0 1 2 0 0 -1} {} 0}
                     width 5 offset 0"
     misc_feature    complement(283..288)
                     /locus_tag="BamHI-BglII Scar(1)"
                     /label="BamHI-BglII Scar(1)"
                     /ApEinfo_label="BamHI-BglII Scar"
                     /ApEinfo_fwdcolor="#ac1dff"
                     /ApEinfo_revcolor="#ac1dff"
                     /ApEinfo_graphicformat="arrow_data {{0 1 2 0 0 -1} {} 0}
                     width 5 offset 0"
     misc_feature    complement(297..302)
                     /locus_tag="BamHI-BglII Scar(2)"
                     /label="BamHI-BglII Scar(2)"
                     /ApEinfo_label="BamHI-BglII Scar"
                     /ApEinfo_fwdcolor="#ac1dff"
                     /ApEinfo_revcolor="#ac1dff"
                     /ApEinfo_graphicformat="arrow_data {{0 1 2 0 0 -1} {} 0}
                     width 5 offset 0"
     misc_feature    complement(1020..1025)
                     /locus_tag="BamHI-BglII Scar(3)"
                     /label="BamHI-BglII Scar(3)"
                     /ApEinfo_label="BamHI-BglII Scar"
                     /ApEinfo_fwdcolor="#ac1dff"
                     /ApEinfo_revcolor="#ac1dff"
                     /ApEinfo_graphicformat="arrow_data {{0 1 2 0 0 -1} {} 0}
                     width 5 offset 0"
     misc_feature    complement(1062..1067)
                     /locus_tag="BamHI-BglII Scar(4)"
                     /label="BamHI-BglII Scar(4)"
                     /ApEinfo_label="BamHI-BglII Scar"
                     /ApEinfo_fwdcolor="#ac1dff"
                     /ApEinfo_revcolor="#ac1dff"
                     /ApEinfo_graphicformat="arrow_data {{0 1 2 0 0 -1} {} 0}
                     width 5 offset 0"
     misc_feature    1026..1393
                     /locus_tag="TrrnB"
                     /label="TrrnB"
                     /ApEinfo_label="TrrnB"
                     /ApEinfo_fwdcolor="cyan"
                     /ApEinfo_revcolor="cyan"
                     /ApEinfo_graphicformat="arrow_data {{0 1 2 0 0 -1} {} 0}
                     width 5 offset 0"
     misc_feature    289..302
                     /locus_tag="RBS-Strong"
                     /label="RBS-Strong"
                     /ApEinfo_label="RBS-Strong"
                     /ApEinfo_fwdcolor="#9ba3ae"
                     /ApEinfo_revcolor="#9ba3ae"
                     /ApEinfo_graphicformat="arrow_data {{0 1 2 0 0 -1} {} 0}
                     width 5 offset 0"
     misc_feature    162..196
                     /locus_tag="Promoter-J23119(SpeI)"
                     /label="Promoter-J23119(SpeI)"
                     /ApEinfo_label="Promoter-J23119(SpeI)"
                     /ApEinfo_fwdcolor="#ffce29"
                     /ApEinfo_revcolor="#ffce29"
                     /ApEinfo_graphicformat="arrow_data {{0 1 2 0 0 -1} {} 0}
                     width 5 offset 0"
     misc_feature    303..1016
                     /locus_tag="SFGFP"
                     /label="SFGFP"
                     /ApEinfo_label="SFGFP"
                     /ApEinfo_fwdcolor="#00f700"
                     /ApEinfo_revcolor="green"
                     /ApEinfo_graphicformat="arrow_data {{0 1 2 0 0 -1} {} 0}
                     width 5 offset 0"
     misc_feature    253..257
                     /locus_tag="Loop"
                     /label="Loop"
                     /ApEinfo_label="Loop"
                     /ApEinfo_fwdcolor="cyan"
                     /ApEinfo_revcolor="green"
                     /ApEinfo_graphicformat="arrow_data {{0 1 2 0 0 -1} {} 0}
                     width 5 offset 0"
     misc_feature    1896..1904
                     /locus_tag="New Feature"
                     /label="New Feature"
                     /ApEinfo_label="New Feature"
                     /ApEinfo_fwdcolor="cyan"
                     /ApEinfo_revcolor="green"
                     /ApEinfo_graphicformat="arrow_data {{0 1 2 0 0 -1} {} 0}
                     width 5 offset 0"
     misc_feature    197..282
                     /locus_tag="Target10"
                     /label="Target10"
                     /ApEinfo_label="Target10"
                     /ApEinfo_fwdcolor="#ffff00"
                     /ApEinfo_revcolor="green"
                     /ApEinfo_graphicformat="arrow_data {{0 1 2 0 0 -1} {} 0}
                     width 5 offset 0"
     misc_feature    1579..1613
                     /locus_tag="Promoter-J23119(SpeI)(1)"
                     /label="Promoter-J23119(SpeI)(1)"
                     /ApEinfo_label="Promoter-J23119(SpeI)"
                     /ApEinfo_fwdcolor="#ffce29"
                     /ApEinfo_revcolor="#ffce29"
                     /ApEinfo_graphicformat="arrow_data {{0 1 2 0 0 -1} {} 0}
                     width 5 offset 0"
     misc_feature    complement(1675..1680)
                     /locus_tag="BamHI-BglII Scar(5)"
                     /label="BamHI-BglII Scar(5)"
                     /ApEinfo_label="BamHI-BglII Scar"
                     /ApEinfo_fwdcolor="#ac1dff"
                     /ApEinfo_revcolor="#ac1dff"
                     /ApEinfo_graphicformat="arrow_data {{0 1 2 0 0 -1} {} 0}
                     width 5 offset 0"
     misc_feature    1681..1710
                     /locus_tag="t500"
                     /label="t500"
                     /ApEinfo_label="t500"
                     /ApEinfo_fwdcolor="cyan"
                     /ApEinfo_revcolor="green"
                     /ApEinfo_graphicformat="arrow_data {{0 1 2 0 0 -1} {} 0}
                     width 5 offset 0"
     misc_feature    complement(1614..1618)
                     /locus_tag="Loop(1)"
                     /label="Loop(1)"
                     /ApEinfo_label="Loop"
                     /ApEinfo_fwdcolor="cyan"
                     /ApEinfo_revcolor="green"
                     /ApEinfo_graphicformat="arrow_data {{0 1 2 0 0 -1} {} 0}
                     width 5 offset 0"
     misc_feature    1619..1634
                     /locus_tag="Stem"
                     /label="Stem"
                     /ApEinfo_label="Stem"
                     /ApEinfo_fwdcolor="#ff2c3c"
                     /ApEinfo_revcolor="green"
                     /ApEinfo_graphicformat="arrow_data {{0 1 2 0 0 -1} {} 0}
                     width 5 offset 0"
     misc_feature    1614..1674
                     /locus_tag="STAR10"
                     /label="STAR10"
                     /ApEinfo_label="STAR10"
                     /ApEinfo_fwdcolor="#80ff00"
                     /ApEinfo_revcolor="green"
                     /ApEinfo_graphicformat="arrow_data {{0 1 2 0 0 -1} {} 0}
                     width 5 offset 0"
ORIGIN
        1 ctagatttca gtgcaattta tctcttcaaa tgtagcacct gaagtcagcc ccatacgata
       61 taagttgtaa ttctcatgtt tgacagctta tcatcgataa gcttccgatg gcgcgccgag
      121 aggctttaca ctttatgctt ccggctgaat tctaaagatc tttgacagct agctcagtcc
      181 taggtataat actagtCTCA TCTCATTTCG CTCTCACATT TCTACACCTT TATCTTGCGG
      241 GGAATGTATA CAGTTCATGT ATATATTCCC CGCTTTTTTT TTggatctag gaggaaggat
      301 ctatgagcaa aggagaagaa cttttcactg gagttgtccc aattcttgtt gaattagatg
      361 gtgatgttaa tgggcacaaa ttttctgtcc gtggagaggg tgaaggtgat gctacaaacg
      421 gaaaactcac ccttaaattt atttgcacta ctggaaaact acctgttccg tggccaacac
      481 ttgtcactac tctgacctat ggtgttcaat gcttttcccg ttatccggat cacatgaaac
      541 ggcatgactt tttcaagagt gccatgcccg aaggttatgt acaggaacgc actatatctt
      601 tcaaagatga cgggacctac aagacgcgtg ctgaagtcaa gtttgaaggt gatacccttg
      661 ttaatcgtat cgagttaaag ggtattgatt ttaaagaaga tggaaacatt cttggacaca
      721 aactcgagta caactttaac tcacacaatg tatacatcac ggcagacaaa caaaagaatg
      781 gaatcaaagc taacttcaaa attcgccaca acgttgaaga tggttccgtt caactagcag
      841 accattatca acaaaatact ccaattggcg atggccctgt ccttttacca gacaaccatt
      901 acctgtcgac acaatctgtc ctttcgaaag atcccaacga aaagcgtgac cacatggtcc
      961 ttcttgagtt tgtaactgct gctgggatta cacatggcat ggatgagctc tacaaataag
     1021 gatctgaagc ttgggcccga acaaaaactc atctcagaag aggatctgaa tagcgccgtc
     1081 gaccatcatc atcatcatca ttgagtttaa acggtctcca gcttggctgt tttggcggat
     1141 gagagaagat tttcagcctg atacagatta aatcagaacg cagaagcggt ctgataaaac
     1201 agaatttgcc tggcggcagt agcgcggtgg tcccacctga ccccatgccg aactcagaag
     1261 tgaaacgccg tagcgccgat ggtagtgtgg ggtctcccca tgcgagagta gggaactgcc
     1321 aggcatcaaa taaaacgaaa ggctcagtcg aaagactggg cctttcgttt tatctgttgt
     1381 ttgtcggtga acttgtattt agaaaaataa acaaataggg gttccgcgca catttccccg
     1441 aaaagtgcca cctgacgtct aagaaaccat tattatcatg acattaacct ataaaaatag
     1501 gcgtatcacg aggcagaatt tcagataaaa aaaatcctta gctttcgcta aggatgattt
     1561 ctggaattct aaagatcttt gacagctagc tcagtcctag gtataatact agtTGAACTG
     1621 TATACATTCC CCGCAAGATA AAGGTGTAGA AATGTGAGAG CGAAATGAGA TGAGggatct
     1681 caaaGCCCGC CgaaaGGCGG GCtttttttt ggatccttac tcgagtctag actgcaggct
     1741 tcctcgctca ctgactcgct gcgctcggtc gttcggctgc ggcgagcggt atcagctcac
     1801 tcaaaggcgg taatacggtt atccacagaa tcaggggata acgcaggaaa gaacatgtga
     1861 gcaaaaggcc agcaaaaggc caggaaccgt aaaaagcgtt aatattttgt taaaattcgc
     1921 gttaaatttt tgttaaatca gctcattttt taaccaatag gccgactgcg atgagtggca
     1981 gggcggggcg taattttttt aaggcagtta ttggtgccct taaacgcctg gtgctacgcc
     2041 tgaataagtg ataataagcg gatgaatggc agaaattcga aagcaaattc gacccggtcg
     2101 tcggttcagg gcagggtcgt taaatagccg cttatgtcta ttgctggttt accggtttat
     2161 tgactaccgg aagcagtgtg accgtgtgct tctcaaatgc ctgaggccag tttgctcagg
     2221 ctctccccgt ggaggtaata attgacgata tgatcattta ttctgcctcc cagagcctga
     2281 taaaaacggt gaatccgtta gcgaggtgcc gccggcttcc attcaggtcg aggtggcccg
     2341 gctccatgca ccgcgacgca acgcggggag gcagacaagg tatagggcgg cgaggcggct
     2401 acagccgata gtctggaaca gcgcacttac gggttgctgc gcaacccaag tgctaccggc
     2461 gcggcagcgt gacccgtgtc ggcggctcca acggctcgcc atcgtccaga aaacacggct
     2521 catcgggcat cggcaggcgc tgctgcccgc gccgttccca ttcctccgtt tcggtcaagg
     2581 ctggcaggtc tggttccatg cccggaatgc cgggctggct gggcggctcc tcgccggggc
     2641 cggtcggtag ttgctgctcg cccggataca gggtcgggat gcggcgcagg tcgccatgcc
     2701 ccaacagcga ttcgtcctgg tcgtcgtgat caaccaccac ggcggcactg aacaccgaca
     2761 ggcgcaactg gtcgcggggc tggccccacg ccacgcggtc attgaccacg taggccgaca
     2821 cggtgccggg gccgttgagc ttcacgacgg agatccagcg ctcggccacc aagtccttga
     2881 ctgcgtattg gaccgtccgc aaagaacgtc cgatgagctt ggaaagtgtc ttctggctga
     2941 ccaccacggc gttctggtgg cccatctgcg ccacgaggtg atgcagcagc attgccgccg
     3001 tgggtttcct cgcaataagc ccggcccacg cctcatgcgc tttgcgttcc gtttgcaccc
     3061 agtgaccggg cttgttcttg gcttgaatgc cgatttctct ggactgcgtg gccatgctta
     3121 tctccatgcg gtagggtgcc gcacggttgc ggcaccatgc gcaatcagct gcaacttttc
     3181 ggcagcgcga caacaattat gcgttgcgta aaagtggcag tcaattacag attttcttta
     3241 acctacgcaa tgagctattg cggggggtgc cgcaatgagc tgttgcgtac cccccttttt
     3301 taagttgttg atttttaagt ctttcgcatt tcgccctata tctagttctt tggtgcccaa
     3361 agaagggcac ccctgcgggg ttcccccacg ccttcggcgc ggctccccct ccggcaaaaa
     3421 gtggcccctc cggggcttgt tgatcgactg cgcggccttc ggccttgccc aaggtggcgc
     3481 tgcccccttg gaacccccgc actcgccgcc gtgaggctcg gggggcaggc gggcgggctt
     3541 cgccttcgac tgcccccact cgcataggct tgggtcgttc caggcgcgtc aaggccaagc
     3601 cgctgcgcgg tcgctgcgcg agccttgacc cgccttccac ttggtgtcca accggcaagc
     3661 gaagcgcgca ggccgcaggc cggaggcttt tccccagaga aaattaaaaa aattgatggg
     3721 gcaaggccgc aggccgcgca gttggagccg gtgggtatgt ggtcgaaggc tgggtagccg
     3781 gtgggcaatc cctgtggtca agctcgtggg caggcgcagc ctgtccatca gcttgtccag
     3841 cagggttgtc cacgggccga gcgaagcgag ccagccggtg gccgctcgcg gccatcgtcc
     3901 acatatccac gggctggcaa gggagcgcag cgaccgcgca gggcgaagcc cggagagcaa
     3961 gcccgtaggg cgccgcagcc gccgtaggcg gtcacgactt tgcgaagcaa agtctagtga
     4021 gtatactcaa gcattgagtg gcccgccgga ggcaccgcct tgcgctgccc ccgtcgagcc
     4081 ggttggacac caaaagggag gggcaggcat ggcggcatac gcgatcatgc gatgcaagaa
     4141 gctggcgaaa atgggcaacg tggcggccag tctcaagcac gcctaccgcg agcgcgagac
     4201 gcccaacgct gacgccagca ggacgccaga gaacgagcac tgggcggcca gcagcaccga
     4261 tgaagcgatg ggccgactgc gcgagttgct gccagagaag cggcgcaagg acgctgtgtt
     4321 ggcggtcgag tacgtcatga cggccagccc ggaatggtgg aagtcggcca gccaagaaca
     4381 gcaggcggcg ttcttcgaga aggcgcacaa gtggctggcg gacaagtacg gggcggatcg
     4441 catcgtgacg gccagcatcc accgtgacga aaccagcccg cacatgaccg cgttcgtggt
     4501 gccgctgacg caggacggca ggctgtcggc caaggagttc atcggcaaca aagcgcagat
     4561 gacccgcgac cagaccacgt ttgcggccgc tgtggccgat ctagggctgc aacggggcat
     4621 cgagggcagc aaggcacgtc acacgcgcat tcaggcgttc tacgaggccc tggagcggcc
     4681 accagtgggc cacgtcacca tcagcccgca agcggtcgag ccacgcgcct atgcaccgca
     4741 gggattggcc gaaaagctgg gaatctcaaa gcgcgttgag acgccggaag ccgtggccga
     4801 ccggctgaca aaagcggttc ggcaggggta tgagcctgcc ctacaggccg ccgcaggagc
     4861 gcgtgagatg cgcaagaagg ccgatcaagc ccaagagacg gcccgagacc ttcgggagcg
     4921 cctgaagccc gttctggacg ccctggggcc gttgaatcgg gatatgcagg ccaaggccgc
     4981 cgcgatcatc aaggccgtgg gcgaaaagct gctgacggaa cagcgggaag tccagcgcca
     5041 gaaacaggcc cagcgccagc aggaacgcgg gcgcgcacat ttccccgaaa agtgccacct
     5101 gggatgaatg tcagctactg ggctatctgg acaagggaaa acgcaagcgc aaagagaaag
     5161 caggtagctt gcagtgggct tacatggcga tagctagact gggcggtttt atggacagca
     5221 agcgaaccgg aattgccagc tggggcgccc tctggtaagg ttgggaagcc ctgcaaagta
     5281 aactggatgg ctttcttgcc gccaaggatc tgatggcgca ggggatcaag atctgatcaa
     5341 gagacaggat gaggatcgtt tcgcatgatt gaacaagatg gattgcacgc aggttctccg
     5401 gccgcttggg tggagaggct attcggctat gactgggcac aacagacaat cggctgctct
     5461 gatgccgccg tgttccggct gtcagcgcag gggcgcccgg ttctttttgt caagaccgac
     5521 ctgtccggtg ccctgaatga actgcaggac gaggcagcgc ggctatcgtg gctggccacg
     5581 acgggcgttc cttgcgcagc tgtgctcgac gttgtcactg aagcgggaag ggactggctg
     5641 ctattgggcg aagtgccggg gcaggatctc ctgtcatctc accttgctcc tgccgagaaa
     5701 gtatccatca tggctgatgc aatgcggcgg ctgcatacgc ttgatccggc tacctgccca
     5761 ttcgaccacc aagcgaaaca tcgcatcgag cgagcacgta ctcggatgga agccggtctt
     5821 gtcgatcagg atgatctgga cgaagagcat caggggctcg cgccagccga actgttcgcc
     5881 aggctcaagg cgcgcatgcc cgacggcgag gatctcgtcg tgacccatgg cgatgcctgc
     5941 ttgccgaata tcatggtgga aaatggccgc ttttctggat tcatcgactg tggccggctg
     6001 ggtgtggcgg accgctatca ggacatagcg ttggctaccc gtgatattgc tgaagagctt
     6061 ggcggcgaat gggctgaccg cttcctcgtg ctttacggta tcgccgctcc cgattcgcag
     6121 cgcatcgcct tctatcgcct tcttgacgag ttcttctgag cgggactctg gggttcgaaa
     6181 tgaccgacca agcgacgccc aacctgccat cacgagattt cgattccacc gccgccttct
     6241 atgaaaggtt gggcttcgga atcgttttcc gggacgccgg ctggatgatc ctccagcgcg
     6301 gggatctcat gctggagttc ttcgcccacc cccatgggca aatattatac gcaaggcgac
     6361 aaggtgctga tgccgctggc gattcaggtt catcatgccg tttgtgatgg cttccatgtc
     6421 ggcagaatgc ttaatgaatt acaacagttt ttatgcatgc gcccaatacg caaaccgcct
     6481 ctccccgcgc gttggccgat tcattaatgc agctggcacg acaggtttcc cgactggaaa
     6541 gcgggcagtg agcgcaacgc aattaatgtg agttagctca ctcattaggc accccaggc
//
