# Supplementary material for: A portable regulatory RNA array design enables tunable and complex regulation across diverse bacteria
Source: Nat Commun. 2023 Aug 29;14:5268. doi: 10.1038/s41467-023-40785-x (PMC10465534; doi:10.1038/s41467-023-40785-x)
Supplement: Supplementary file 5 — Supplementary Data 1 [file 41467_2023_40785_MOESM5_ESM.zip › Plasmid_maps/pBL302.gb]

LOCUS       pBL302                  7345 bp ds-DNA     circular     16-FEB-2022
DEFINITION  .
KEYWORDS    "Author" "Plasmid" "Freezer" "Rack" "Box" "Mob:link"               
COMMENT     
COMMENT     
COMMENT     ApEinfo:methylated:1
FEATURES             Location/Qualifiers
     CDS             6114..6905
                     /locus_tag="Kan/neoR"
                     /label="Kan/neoR"
                     /ApEinfo_label="Kan/neoR"
                     /ApEinfo_fwdcolor="#85dae9"
                     /ApEinfo_revcolor="#85dae9"
                     /ApEinfo_graphicformat="arrow_data {{0 1 2 0 0 -1} {} 0}
                     width 5 offset 0"
     misc_feature    5955..6110
                     /locus_tag="KanR promoter/UTR"
                     /label="KanR promoter/UTR"
                     /ApEinfo_label="KanR promoter/UTR"
                     /ApEinfo_fwdcolor="#b7e6d7"
                     /ApEinfo_revcolor="#b7e6d7"
                     /ApEinfo_graphicformat="arrow_data {{0 1 2 0 0 -1} {} 0}
                     width 5 offset 0"
     misc_feature    4263..5956
                     /locus_tag="mob region"
                     /label="mob region"
                     /ApEinfo_label="mob region"
                     /ApEinfo_fwdcolor="#d6b295"
                     /ApEinfo_revcolor="#d6b295"
                     /ApEinfo_graphicformat="arrow_data {{0 1 2 0 0 -1} {} 0}
                     width 5 offset 0"
     replication     complement(3139..5955)
                     /locus_tag="pBBR1-mob??? origin"
                     /label="pBBR1-mob??? origin"
                     /ApEinfo_label="pBBR1-mob??? origin"
                     /ApEinfo_fwdcolor="#b4abac"
                     /ApEinfo_revcolor="#b4abac"
                     /ApEinfo_graphicformat="arrow_data {{0 1 2 0 0 -1} {} 0}
                     width 5 offset 0"
     misc_feature    5941..5946
                     /locus_tag="-35"
                     /label="-35"
                     /ApEinfo_label="-35"
                     /ApEinfo_fwdcolor="#ffef86"
                     /ApEinfo_revcolor="#ffef86"
                     /ApEinfo_graphicformat="arrow_data {{0 1 2 0 0 -1} {} 0}
                     width 5 offset 0"
     CDS             4897..5853
                     /locus_tag="mob (from pBBR1MCS-2)"
                     /label="mob (from pBBR1MCS-2)"
                     /ApEinfo_label="mob (from pBBR1MCS-2)"
                     /ApEinfo_fwdcolor="#d6b295"
                     /ApEinfo_revcolor="#d6b295"
                     /ApEinfo_graphicformat="arrow_data {{0 1 2 0 0 -1} {} 0}
                     width 5 offset 0"
     misc_feature    4897..5853
                     /locus_tag="mob AAB05991.1"
                     /label="mob AAB05991.1"
                     /ApEinfo_label="mob AAB05991.1"
                     /ApEinfo_fwdcolor="#ff9ccd"
                     /ApEinfo_revcolor="#ff9ccd"
                     /ApEinfo_graphicformat="arrow_data {{0 1 2 0 0 -1} {} 0}
                     width 5 offset 0"
     CDS             4897..5853
                     /locus_tag="Translation 2449-1493"
                     /label="Translation 2449-1493"
                     /ApEinfo_label="Translation 2449-1493"
                     /ApEinfo_fwdcolor="#e9d024"
                     /ApEinfo_revcolor="#e9d024"
                     /ApEinfo_graphicformat="arrow_data {{0 1 2 0 0 -1} {} 0}
                     width 5 offset 0"
     misc_feature    complement(5818..5847)
                     /locus_tag="blap (AmpR) homology"
                     /label="blap (AmpR) homology"
                     /ApEinfo_label="blap (AmpR) homology"
                     /ApEinfo_fwdcolor="#d6b295"
                     /ApEinfo_revcolor="#d6b295"
                     /ApEinfo_graphicformat="arrow_data {{0 1 2 0 0 -1} {} 0}
                     width 5 offset 0"
     transfer        4736..4787
                     /locus_tag="oriT"
                     /label="oriT"
                     /ApEinfo_label="oriT"
                     /ApEinfo_fwdcolor="#d6b295"
                     /ApEinfo_revcolor="#d6b295"
                     /ApEinfo_graphicformat="arrow_data {{0 1 2 0 0 -1} {} 0}
                     width 5 offset 0"
     promoter        4746..4779
                     /locus_tag="mobp"
                     /label="mobp"
                     /ApEinfo_label="mobp"
                     /ApEinfo_fwdcolor="#d6b295"
                     /ApEinfo_revcolor="#d6b295"
                     /ApEinfo_graphicformat="arrow_data {{0 1 2 0 0 -1} {} 0}
                     width 5 offset 0"
     misc_feature    4754..4776
                     /locus_tag="recombination site A (RSA)"
                     /label="recombination site A (RSA)"
                     /ApEinfo_label="recombination site A (RSA)"
                     /ApEinfo_fwdcolor="#d6b295"
                     /ApEinfo_revcolor="#d6b295"
                     /ApEinfo_graphicformat="arrow_data {{0 1 2 0 0 -1} {} 0}
                     width 5 offset 0"
     promoter        4768..4773
                     /locus_tag="-10"
                     /label="-10"
                     /ApEinfo_label="-10"
                     /ApEinfo_fwdcolor="#d6b295"
                     /ApEinfo_revcolor="#d6b295"
                     /ApEinfo_graphicformat="arrow_data {{0 1 2 0 0 -1} {} 0}
                     width 5 offset 0"
     promoter        complement(4766..4771)
                     /locus_tag="-10(1)"
                     /label="-10(1)"
                     /ApEinfo_label="-10"
                     /ApEinfo_fwdcolor="#d6b295"
                     /ApEinfo_revcolor="#d6b295"
                     /ApEinfo_graphicformat="arrow_data {{0 1 2 0 0 -1} {} 0}
                     width 5 offset 0"
     misc_feature    complement(4757..4762)
                     /locus_tag="-35(1)"
                     /label="-35(1)"
                     /ApEinfo_label="-35"
                     /ApEinfo_fwdcolor="#ffef86"
                     /ApEinfo_revcolor="#ffef86"
                     /ApEinfo_graphicformat="arrow_data {{0 1 2 0 0 -1} {} 0}
                     width 5 offset 0"
     promoter        4746..4751
                     /locus_tag="-35(2)"
                     /label="-35(2)"
                     /ApEinfo_label="-35"
                     /ApEinfo_fwdcolor="#d6b295"
                     /ApEinfo_revcolor="#d6b295"
                     /ApEinfo_graphicformat="arrow_data {{0 1 2 0 0 -1} {} 0}
                     width 5 offset 0"
     misc_feature    complement(3139..4268)
                     /locus_tag="pBBR1 rep region"
                     /label="pBBR1 rep region"
                     /ApEinfo_label="pBBR1 rep region"
                     /ApEinfo_fwdcolor="#b4abac"
                     /ApEinfo_revcolor="#b4abac"
                     /ApEinfo_graphicformat="arrow_data {{0 1 2 0 0 -1} {} 0}
                     width 5 offset 0"
     misc_feature    complement(4047..4059)
                     /locus_tag="IHF binding site"
                     /label="IHF binding site"
                     /ApEinfo_label="IHF binding site"
                     /ApEinfo_fwdcolor="#c6c9d1"
                     /ApEinfo_revcolor="#c6c9d1"
                     /ApEinfo_graphicformat="arrow_data {{0 1 2 0 0 -1} {} 0}
                     width 5 offset 0"
     promoter        complement(3965..3970)
                     /locus_tag="-35(3)"
                     /label="-35(3)"
                     /ApEinfo_label="-35"
                     /ApEinfo_fwdcolor="#c6c9d1"
                     /ApEinfo_revcolor="#c6c9d1"
                     /ApEinfo_graphicformat="arrow_data {{0 1 2 0 0 -1} {} 0}
                     width 5 offset 0"
     promoter        complement(3936..3970)
                     /locus_tag="repp"
                     /label="repp"
                     /ApEinfo_label="repp"
                     /ApEinfo_fwdcolor="#c6c9d1"
                     /ApEinfo_revcolor="#c6c9d1"
                     /ApEinfo_graphicformat="arrow_data {{0 1 2 0 0 -1} {} 0}
                     width 5 offset 0"
     promoter        complement(3942..3950)
                     /locus_tag="-10(2)"
                     /label="-10(2)"
                     /ApEinfo_label="-10"
                     /ApEinfo_fwdcolor="#c6c9d1"
                     /ApEinfo_revcolor="#c6c9d1"
                     /ApEinfo_graphicformat="arrow_data {{0 1 2 0 0 -1} {} 0}
                     width 5 offset 0"
     misc_feature    complement(3199..3861)
                     /locus_tag="Rep  AAB05988.1"
                     /label="Rep  AAB05988.1"
                     /ApEinfo_label="Rep  AAB05988.1"
                     /ApEinfo_fwdcolor="#d6b295"
                     /ApEinfo_revcolor="#d6b295"
                     /ApEinfo_graphicformat="arrow_data {{0 1 2 0 0 -1} {} 0}
                     width 5 offset 0"
     misc_feature    complement(3199..3861)
                     /locus_tag="rep  AAB05988.1"
                     /label="rep  AAB05988.1"
                     /ApEinfo_label="rep  AAB05988.1"
                     /ApEinfo_fwdcolor="#b4abac"
                     /ApEinfo_revcolor="#b4abac"
                     /ApEinfo_graphicformat="arrow_data {{0 1 2 0 0 -1} {} 0}
                     width 5 offset 0"
     CDS             complement(3199..3861)
                     /locus_tag="Translation 3485-4147"
                     /label="Translation 3485-4147"
                     /ApEinfo_label="Translation 3485-4147"
                     /ApEinfo_fwdcolor="#e9d024"
                     /ApEinfo_revcolor="#e9d024"
                     /ApEinfo_graphicformat="arrow_data {{0 1 2 0 0 -1} {} 0}
                     width 5 offset 0"
     promoter        complement(3756..3761)
                     /locus_tag="-35(4)"
                     /label="-35(4)"
                     /ApEinfo_label="-35"
                     /ApEinfo_fwdcolor="#d6b295"
                     /ApEinfo_revcolor="#d6b295"
                     /ApEinfo_graphicformat="arrow_data {{0 1 2 0 0 -1} {} 0}
                     width 5 offset 0"
     promoter        3623..3628
                     /locus_tag="-35(5)"
                     /label="-35(5)"
                     /ApEinfo_label="-35"
                     /ApEinfo_fwdcolor="#c6c9d1"
                     /ApEinfo_revcolor="#c6c9d1"
                     /ApEinfo_graphicformat="arrow_data {{0 1 2 0 0 -1} {} 0}
                     width 5 offset 0"
     misc_feature    3139..3157
                     /locus_tag="mob 3??? homology"
                     /label="mob 3??? homology"
                     /ApEinfo_label="mob 3??? homology"
                     /ApEinfo_fwdcolor="#c6c9d1"
                     /ApEinfo_revcolor="#c6c9d1"
                     /ApEinfo_graphicformat="arrow_data {{0 1 2 0 0 -1} {} 0}
                     width 5 offset 0"
     misc_feature    3036..3129
                     /locus_tag="Potential Terminator"
                     /label="Potential Terminator"
                     /ApEinfo_label="Potential Terminator"
                     /ApEinfo_fwdcolor="#f58a5e"
                     /ApEinfo_revcolor="#f58a5e"
                     /ApEinfo_graphicformat="arrow_data {{0 1 2 0 0 -1} {} 0}
                     width 5 offset 0"
     promoter        2906..2911
                     /locus_tag="-35(6)"
                     /label="-35(6)"
                     /ApEinfo_label="-35"
                     /ApEinfo_fwdcolor="#c6c9d1"
                     /ApEinfo_revcolor="#c6c9d1"
                     /ApEinfo_graphicformat="arrow_data {{0 1 2 0 0 -1} {} 0}
                     width 5 offset 0"
     misc_feature    929..934
                     /locus_tag="BamHI-BglII Scar"
                     /label="BamHI-BglII Scar"
                     /ApEinfo_label="BamHI-BglII Scar"
                     /ApEinfo_fwdcolor="#ac1dff"
                     /ApEinfo_revcolor="#ac1dff"
                     /ApEinfo_graphicformat="arrow_data {{0 1 2 0 0 -1} {} 0}
                     width 5 offset 0"
     misc_feature    complement(283..288)
                     /locus_tag="BamHI-BglII Scar(1)"
                     /label="BamHI-BglII Scar(1)"
                     /ApEinfo_label="BamHI-BglII Scar"
                     /ApEinfo_fwdcolor="#ac1dff"
                     /ApEinfo_revcolor="#ac1dff"
                     /ApEinfo_graphicformat="arrow_data {{0 1 2 0 0 -1} {} 0}
                     width 5 offset 0"
     misc_feature    complement(297..302)
                     /locus_tag="BamHI-BglII Scar(2)"
                     /label="BamHI-BglII Scar(2)"
                     /ApEinfo_label="BamHI-BglII Scar"
                     /ApEinfo_fwdcolor="#ac1dff"
                     /ApEinfo_revcolor="#ac1dff"
                     /ApEinfo_graphicformat="arrow_data {{0 1 2 0 0 -1} {} 0}
                     width 5 offset 0"
     misc_feature    complement(1020..1025)
                     /locus_tag="BamHI-BglII Scar(3)"
                     /label="BamHI-BglII Scar(3)"
                     /ApEinfo_label="BamHI-BglII Scar"
                     /ApEinfo_fwdcolor="#ac1dff"
                     /ApEinfo_revcolor="#ac1dff"
                     /ApEinfo_graphicformat="arrow_data {{0 1 2 0 0 -1} {} 0}
                     width 5 offset 0"
     misc_feature    complement(1062..1067)
                     /locus_tag="BamHI-BglII Scar(4)"
                     /label="BamHI-BglII Scar(4)"
                     /ApEinfo_label="BamHI-BglII Scar"
                     /ApEinfo_fwdcolor="#ac1dff"
                     /ApEinfo_revcolor="#ac1dff"
                     /ApEinfo_graphicformat="arrow_data {{0 1 2 0 0 -1} {} 0}
                     width 5 offset 0"
     misc_feature    1026..1393
                     /locus_tag="TrrnB"
                     /label="TrrnB"
                     /ApEinfo_label="TrrnB"
                     /ApEinfo_fwdcolor="cyan"
                     /ApEinfo_revcolor="cyan"
                     /ApEinfo_graphicformat="arrow_data {{0 1 2 0 0 -1} {} 0}
                     width 5 offset 0"
     misc_feature    289..302
                     /locus_tag="RBS-Strong"
                     /label="RBS-Strong"
                     /ApEinfo_label="RBS-Strong"
                     /ApEinfo_fwdcolor="#9ba3ae"
                     /ApEinfo_revcolor="#9ba3ae"
                     /ApEinfo_graphicformat="arrow_data {{0 1 2 0 0 -1} {} 0}
                     width 5 offset 0"
     misc_feature    162..196
                     /locus_tag="Promoter-J23119(SpeI)"
                     /label="Promoter-J23119(SpeI)"
                     /ApEinfo_label="Promoter-J23119(SpeI)"
                     /ApEinfo_fwdcolor="#ffce29"
                     /ApEinfo_revcolor="#ffce29"
                     /ApEinfo_graphicformat="arrow_data {{0 1 2 0 0 -1} {} 0}
                     width 5 offset 0"
     misc_feature    303..1016
                     /locus_tag="SFGFP"
                     /label="SFGFP"
                     /ApEinfo_label="SFGFP"
                     /ApEinfo_fwdcolor="#00f700"
                     /ApEinfo_revcolor="green"
                     /ApEinfo_graphicformat="arrow_data {{0 1 2 0 0 -1} {} 0}
                     width 5 offset 0"
     misc_feature    253..257
                     /locus_tag="Loop"
                     /label="Loop"
                     /ApEinfo_label="Loop"
                     /ApEinfo_fwdcolor="cyan"
                     /ApEinfo_revcolor="green"
                     /ApEinfo_graphicformat="arrow_data {{0 1 2 0 0 -1} {} 0}
                     width 5 offset 0"
     misc_feature    1896..1904
                     /locus_tag="New Feature"
                     /label="New Feature"
                     /ApEinfo_label="New Feature"
                     /ApEinfo_fwdcolor="cyan"
                     /ApEinfo_revcolor="green"
                     /ApEinfo_graphicformat="arrow_data {{0 1 2 0 0 -1} {} 0}
                     width 5 offset 0"
     misc_feature    197..282
                     /locus_tag="Target10"
                     /label="Target10"
                     /ApEinfo_label="Target10"
                     /ApEinfo_fwdcolor="#ffff00"
                     /ApEinfo_revcolor="green"
                     /ApEinfo_graphicformat="arrow_data {{0 1 2 0 0 -1} {} 0}
                     width 5 offset 0"
     misc_feature    1579..1613
                     /locus_tag="Promoter-J23119(SpeI)(1)"
                     /label="Promoter-J23119(SpeI)(1)"
                     /ApEinfo_label="Promoter-J23119(SpeI)"
                     /ApEinfo_fwdcolor="#ffce29"
                     /ApEinfo_revcolor="#ffce29"
                     /ApEinfo_graphicformat="arrow_data {{0 1 2 0 0 -1} {} 0}
                     width 5 offset 0"
     misc_feature    complement(1675..1680)
                     /locus_tag="BamHI-BglII Scar(5)"
                     /label="BamHI-BglII Scar(5)"
                     /ApEinfo_label="BamHI-BglII Scar"
                     /ApEinfo_fwdcolor="#ac1dff"
                     /ApEinfo_revcolor="#ac1dff"
                     /ApEinfo_graphicformat="arrow_data {{0 1 2 0 0 -1} {} 0}
                     width 5 offset 0"
     misc_feature    1681..1710
                     /locus_tag="t500"
                     /label="t500"
                     /ApEinfo_label="t500"
                     /ApEinfo_fwdcolor="cyan"
                     /ApEinfo_revcolor="green"
                     /ApEinfo_graphicformat="arrow_data {{0 1 2 0 0 -1} {} 0}
                     width 5 offset 0"
     misc_feature    complement(1614..1618)
                     /locus_tag="Loop(1)"
                     /label="Loop(1)"
                     /ApEinfo_label="Loop"
                     /ApEinfo_fwdcolor="cyan"
                     /ApEinfo_revcolor="green"
                     /ApEinfo_graphicformat="arrow_data {{0 1 2 0 0 -1} {} 0}
                     width 5 offset 0"
     misc_feature    1619..1634
                     /locus_tag="Stem"
                     /label="Stem"
                     /ApEinfo_label="Stem"
                     /ApEinfo_fwdcolor="#ff2c3c"
                     /ApEinfo_revcolor="green"
                     /ApEinfo_graphicformat="arrow_data {{0 1 2 0 0 -1} {} 0}
                     width 5 offset 0"
     misc_feature    1614..1674
                     /locus_tag="STAR10"
                     /label="STAR10"
                     /ApEinfo_label="STAR10"
                     /ApEinfo_fwdcolor="#80ff00"
                     /ApEinfo_revcolor="green"
                     /ApEinfo_graphicformat="arrow_data {{0 1 2 0 0 -1} {} 0}
                     width 5 offset 0"
     misc_feature    2091..2654
                     /locus_tag="csy4"
                     /label="csy4"
                     /ApEinfo_label="csy4"
                     /ApEinfo_fwdcolor="#ff27e3"
                     /ApEinfo_revcolor="green"
                     /ApEinfo_graphicformat="arrow_data {{0 1 2 0 0 -1} {} 0}
                     width 5 offset 0"
     misc_feature    2684..2727
                     /locus_tag="Terminator"
                     /label="Terminator"
                     /ApEinfo_label="Terminator"
                     /ApEinfo_fwdcolor="cyan"
                     /ApEinfo_revcolor="green"
                     /ApEinfo_graphicformat="arrow_data {{0 1 2 0 0 -1} {} 0}
                     width 5 offset 0"
     misc_feature    2073..2084
                     /locus_tag="B0034"
                     /label="B0034"
                     /ApEinfo_label="B0034"
                     /ApEinfo_fwdcolor="cyan"
                     /ApEinfo_revcolor="green"
                     /ApEinfo_graphicformat="arrow_data {{0 1 2 0 0 -1} {} 0}
                     width 5 offset 0"
     misc_feature    2032..2066
                     /locus_tag="J23101"
                     /label="J23101"
                     /ApEinfo_label="J23101"
                     /ApEinfo_fwdcolor="#80ff00"
                     /ApEinfo_revcolor="green"
                     /ApEinfo_graphicformat="arrow_data {{0 1 2 0 0 -1} {} 0}
                     width 5 offset 0"
     misc_feature    2028..2773
                     /locus_tag="J23101-Csy4"
                     /label="J23101-Csy4"
                     /ApEinfo_label="J23101-Csy4"
                     /ApEinfo_fwdcolor="#ffff80"
                     /ApEinfo_revcolor="green"
                     /ApEinfo_graphicformat="arrow_data {{0 1 2 0 0 -1} {} 0}
                     width 5 offset 0"
ORIGIN
        1 ctagatttca gtgcaattta tctcttcaaa tgtagcacct gaagtcagcc ccatacgata
       61 taagttgtaa ttctcatgtt tgacagctta tcatcgataa gcttccgatg gcgcgccgag
      121 aggctttaca ctttatgctt ccggctgaat tctaaagatc tttgacagct agctcagtcc
      181 taggtataat actagtCTCA TCTCATTTCG CTCTCACATT TCTACACCTT TATCTTGCGG
      241 GGAATGTATA CAGTTCATGT ATATATTCCC CGCTTTTTTT TTggatctag gaggaaggat
      301 ctatgagcaa aggagaagaa cttttcactg gagttgtccc aattcttgtt gaattagatg
      361 gtgatgttaa tgggcacaaa ttttctgtcc gtggagaggg tgaaggtgat gctacaaacg
      421 gaaaactcac ccttaaattt atttgcacta ctggaaaact acctgttccg tggccaacac
      481 ttgtcactac tctgacctat ggtgttcaat gcttttcccg ttatccggat cacatgaaac
      541 ggcatgactt tttcaagagt gccatgcccg aaggttatgt acaggaacgc actatatctt
      601 tcaaagatga cgggacctac aagacgcgtg ctgaagtcaa gtttgaaggt gatacccttg
      661 ttaatcgtat cgagttaaag ggtattgatt ttaaagaaga tggaaacatt cttggacaca
      721 aactcgagta caactttaac tcacacaatg tatacatcac ggcagacaaa caaaagaatg
      781 gaatcaaagc taacttcaaa attcgccaca acgttgaaga tggttccgtt caactagcag
      841 accattatca acaaaatact ccaattggcg atggccctgt ccttttacca gacaaccatt
      901 acctgtcgac acaatctgtc ctttcgaaag atcccaacga aaagcgtgac cacatggtcc
      961 ttcttgagtt tgtaactgct gctgggatta cacatggcat ggatgagctc tacaaataag
     1021 gatctgaagc ttgggcccga acaaaaactc atctcagaag aggatctgaa tagcgccgtc
     1081 gaccatcatc atcatcatca ttgagtttaa acggtctcca gcttggctgt tttggcggat
     1141 gagagaagat tttcagcctg atacagatta aatcagaacg cagaagcggt ctgataaaac
     1201 agaatttgcc tggcggcagt agcgcggtgg tcccacctga ccccatgccg aactcagaag
     1261 tgaaacgccg tagcgccgat ggtagtgtgg ggtctcccca tgcgagagta gggaactgcc
     1321 aggcatcaaa taaaacgaaa ggctcagtcg aaagactggg cctttcgttt tatctgttgt
     1381 ttgtcggtga acttgtattt agaaaaataa acaaataggg gttccgcgca catttccccg
     1441 aaaagtgcca cctgacgtct aagaaaccat tattatcatg acattaacct ataaaaatag
     1501 gcgtatcacg aggcagaatt tcagataaaa aaaatcctta gctttcgcta aggatgattt
     1561 ctggaattct aaagatcttt gacagctagc tcagtcctag gtataatact agtTGAACTG
     1621 TATACATTCC CCGCAAGATA AAGGTGTAGA AATGTGAGAG CGAAATGAGA TGAGggatct
     1681 caaaGCCCGC CgaaaGGCGG GCtttttttt ggatccttac tcgagtctag actgcaggct
     1741 tcctcgctca ctgactcgct gcgctcggtc gttcggctgc ggcgagcggt atcagctcac
     1801 tcaaaggcgg taatacggtt atccacagaa tcaggggata acgcaggaaa gaacatgtga
     1861 gcaaaaggcc agcaaaaggc caggaaccgt aaaaagcgtt aatattttgt taaaattcgc
     1921 gttaaatttt tgttaaatca gctcattttt taaccaatag gccgactgcg atgagtggca
     1981 gggcggggcg taattttttt aaggcagtta ttggtgccct taaacgcgtt ctttacagct
     2041 agctcagtcc taggtattat gctagcAGAT CTaaagagga gaaaGGATCT ATGGACCACT
     2101 ACCTCGACAT TCGCTTGCGA CCGGACCCGG AATTTCCCCC GGCGCAACTC ATGAGCGTGC
     2161 TCTTCGGCAA GCTCCACCAG GCCCTGGTGG CACAGGGCGG GGACAGGATC GGCGTGAGCT
     2221 TCCCCGACCT CGACGAAAGC CGCTCCCGGC TGGGCGAGCG CCTGCGCATT CATGCCTCGG
     2281 CGGACGACCT TCGTGCCCTG CTCGCCCGGC CCTGGCTGGA AGGGTTGCGG GACCATCTGC
     2341 AATTCGGAGA ACCGGCAGTC GTGCCTCACC CCACACCGTA CCGTCAGGTC AGTCGGGTTC
     2401 AGGCGAAAAG CAATCCGGAA CGCCTGCGGC GGCGGCTCAT GCGCCGGCAC GATCTGAGTG
     2461 AGGAGGAGGC TCGGAAACGC ATTCCCGATA CGGTCGCGAG AGCCTTGGAC CTGCCCTTCG
     2521 TCACGCTACG CAGCCAGAGC ACCGGACAGC ACTTCCGTCT CTTCATCCGC CACGGGCCGT
     2581 TGCAGGTGAC GGCAGAGGAA GGAGGATTCA CCTGTTACGG GTTGAGCAAA GGAGGTTTCG
     2641 TTCCCTGGTT CTGAtaactc gagtaaggat ctccaggcat caaataaaac gaaaggctca
     2701 gtcgaaagac tgggcctttc gttttatctg ttgtttgtcg gtgaacttac tcgagtctag
     2761 actgcagctg aaactggtgc tacgcctgaa taagtgataa taagcggatg aatggcagaa
     2821 attcgaaagc aaattcgacc cggtcgtcgg ttcagggcag ggtcgttaaa tagccgctta
     2881 tgtctattgc tggtttaccg gtttattgac taccggaagc agtgtgaccg tgtgcttctc
     2941 aaatgcctga ggccagtttg ctcaggctct ccccgtggag gtaataattg acgatatgat
     3001 catttattct gcctcccaga gcctgataaa aacggtgaat ccgttagcga ggtgccgccg
     3061 gcttccattc aggtcgaggt ggcccggctc catgcaccgc gacgcaacgc ggggaggcag
     3121 acaaggtata gggcggcgag gcggctacag ccgatagtct ggaacagcgc acttacgggt
     3181 tgctgcgcaa cccaagtgct accggcgcgg cagcgtgacc cgtgtcggcg gctccaacgg
     3241 ctcgccatcg tccagaaaac acggctcatc gggcatcggc aggcgctgct gcccgcgccg
     3301 ttcccattcc tccgtttcgg tcaaggctgg caggtctggt tccatgcccg gaatgccggg
     3361 ctggctgggc ggctcctcgc cggggccggt cggtagttgc tgctcgcccg gatacagggt
     3421 cgggatgcgg cgcaggtcgc catgccccaa cagcgattcg tcctggtcgt cgtgatcaac
     3481 caccacggcg gcactgaaca ccgacaggcg caactggtcg cggggctggc cccacgccac
     3541 gcggtcattg accacgtagg ccgacacggt gccggggccg ttgagcttca cgacggagat
     3601 ccagcgctcg gccaccaagt ccttgactgc gtattggacc gtccgcaaag aacgtccgat
     3661 gagcttggaa agtgtcttct ggctgaccac cacggcgttc tggtggccca tctgcgccac
     3721 gaggtgatgc agcagcattg ccgccgtggg tttcctcgca ataagcccgg cccacgcctc
     3781 atgcgctttg cgttccgttt gcacccagtg accgggcttg ttcttggctt gaatgccgat
     3841 ttctctggac tgcgtggcca tgcttatctc catgcggtag ggtgccgcac ggttgcggca
     3901 ccatgcgcaa tcagctgcaa cttttcggca gcgcgacaac aattatgcgt tgcgtaaaag
     3961 tggcagtcaa ttacagattt tctttaacct acgcaatgag ctattgcggg gggtgccgca
     4021 atgagctgtt gcgtaccccc cttttttaag ttgttgattt ttaagtcttt cgcatttcgc
     4081 cctatatcta gttctttggt gcccaaagaa gggcacccct gcggggttcc cccacgcctt
     4141 cggcgcggct ccccctccgg caaaaagtgg cccctccggg gcttgttgat cgactgcgcg
     4201 gccttcggcc ttgcccaagg tggcgctgcc cccttggaac ccccgcactc gccgccgtga
     4261 ggctcggggg gcaggcgggc gggcttcgcc ttcgactgcc cccactcgca taggcttggg
     4321 tcgttccagg cgcgtcaagg ccaagccgct gcgcggtcgc tgcgcgagcc ttgacccgcc
     4381 ttccacttgg tgtccaaccg gcaagcgaag cgcgcaggcc gcaggccgga ggcttttccc
     4441 cagagaaaat taaaaaaatt gatggggcaa ggccgcaggc cgcgcagttg gagccggtgg
     4501 gtatgtggtc gaaggctggg tagccggtgg gcaatccctg tggtcaagct cgtgggcagg
     4561 cgcagcctgt ccatcagctt gtccagcagg gttgtccacg ggccgagcga agcgagccag
     4621 ccggtggccg ctcgcggcca tcgtccacat atccacgggc tggcaaggga gcgcagcgac
     4681 cgcgcagggc gaagcccgga gagcaagccc gtagggcgcc gcagccgccg taggcggtca
     4741 cgactttgcg aagcaaagtc tagtgagtat actcaagcat tgagtggccc gccggaggca
     4801 ccgccttgcg ctgcccccgt cgagccggtt ggacaccaaa agggaggggc aggcatggcg
     4861 gcatacgcga tcatgcgatg caagaagctg gcgaaaatgg gcaacgtggc ggccagtctc
     4921 aagcacgcct accgcgagcg cgagacgccc aacgctgacg ccagcaggac gccagagaac
     4981 gagcactggg cggccagcag caccgatgaa gcgatgggcc gactgcgcga gttgctgcca
     5041 gagaagcggc gcaaggacgc tgtgttggcg gtcgagtacg tcatgacggc cagcccggaa
     5101 tggtggaagt cggccagcca agaacagcag gcggcgttct tcgagaaggc gcacaagtgg
     5161 ctggcggaca agtacggggc ggatcgcatc gtgacggcca gcatccaccg tgacgaaacc
     5221 agcccgcaca tgaccgcgtt cgtggtgccg ctgacgcagg acggcaggct gtcggccaag
     5281 gagttcatcg gcaacaaagc gcagatgacc cgcgaccaga ccacgtttgc ggccgctgtg
     5341 gccgatctag ggctgcaacg gggcatcgag ggcagcaagg cacgtcacac gcgcattcag
     5401 gcgttctacg aggccctgga gcggccacca gtgggccacg tcaccatcag cccgcaagcg
     5461 gtcgagccac gcgcctatgc accgcaggga ttggccgaaa agctgggaat ctcaaagcgc
     5521 gttgagacgc cggaagccgt ggccgaccgg ctgacaaaag cggttcggca ggggtatgag
     5581 cctgccctac aggccgccgc aggagcgcgt gagatgcgca agaaggccga tcaagcccaa
     5641 gagacggccc gagaccttcg ggagcgcctg aagcccgttc tggacgccct ggggccgttg
     5701 aatcgggata tgcaggccaa ggccgccgcg atcatcaagg ccgtgggcga aaagctgctg
     5761 acggaacagc gggaagtcca gcgccagaaa caggcccagc gccagcagga acgcgggcgc
     5821 gcacatttcc ccgaaaagtg ccacctggga tgaatgtcag ctactgggct atctggacaa
     5881 gggaaaacgc aagcgcaaag agaaagcagg tagcttgcag tgggcttaca tggcgatagc
     5941 tagactgggc ggttttatgg acagcaagcg aaccggaatt gccagctggg gcgccctctg
     6001 gtaaggttgg gaagccctgc aaagtaaact ggatggcttt cttgccgcca aggatctgat
     6061 ggcgcagggg atcaagatct gatcaagaga caggatgagg atcgtttcgc atgattgaac
     6121 aagatggatt gcacgcaggt tctccggccg cttgggtgga gaggctattc ggctatgact
     6181 gggcacaaca gacaatcggc tgctctgatg ccgccgtgtt ccggctgtca gcgcaggggc
     6241 gcccggttct ttttgtcaag accgacctgt ccggtgccct gaatgaactg caggacgagg
     6301 cagcgcggct atcgtggctg gccacgacgg gcgttccttg cgcagctgtg ctcgacgttg
     6361 tcactgaagc gggaagggac tggctgctat tgggcgaagt gccggggcag gatctcctgt
     6421 catctcacct tgctcctgcc gagaaagtat ccatcatggc tgatgcaatg cggcggctgc
     6481 atacgcttga tccggctacc tgcccattcg accaccaagc gaaacatcgc atcgagcgag
     6541 cacgtactcg gatggaagcc ggtcttgtcg atcaggatga tctggacgaa gagcatcagg
     6601 ggctcgcgcc agccgaactg ttcgccaggc tcaaggcgcg catgcccgac ggcgaggatc
     6661 tcgtcgtgac ccatggcgat gcctgcttgc cgaatatcat ggtggaaaat ggccgctttt
     6721 ctggattcat cgactgtggc cggctgggtg tggcggaccg ctatcaggac atagcgttgg
     6781 ctacccgtga tattgctgaa gagcttggcg gcgaatgggc tgaccgcttc ctcgtgcttt
     6841 acggtatcgc cgctcccgat tcgcagcgca tcgccttcta tcgccttctt gacgagttct
     6901 tctgagcggg actctggggt tcgaaatgac cgaccaagcg acgcccaacc tgccatcacg
     6961 agatttcgat tccaccgccg ccttctatga aaggttgggc ttcggaatcg ttttccggga
     7021 cgccggctgg atgatcctcc agcgcgggga tctcatgctg gagttcttcg cccaccccca
     7081 tgggcaaata ttatacgcaa ggcgacaagg tgctgatgcc gctggcgatt caggttcatc
     7141 atgccgtttg tgatggcttc catgtcggca gaatgcttaa tgaattacaa cagtttttat
     7201 gcatgcgccc aatacgcaaa ccgcctctcc ccgcgcgttg gccgattcat taatgcagct
     7261 ggcacgacag gtttcccgac tggaaagcgg gcagtgagcg caacgcaatt aatgtgagtt
     7321 agctcactca ttaggcaccc caggc   
//
