# Supplementary material for: A portable regulatory RNA array design enables tunable and complex regulation across diverse bacteria
Source: Nat Commun. 2023 Aug 29;14:5268. doi: 10.1038/s41467-023-40785-x (PMC10465534; doi:10.1038/s41467-023-40785-x)
Supplement: Supplementary file 5 — Supplementary Data 1 [file 41467_2023_40785_MOESM5_ESM.zip › Plasmid_maps/pBL304.gb]

LOCUS       pBL304                  8701 bp ds-DNA     circular     30-JUN-2023
COMMENT     
COMMENT     ApEinfo:methylated:1
FEATURES             Location/Qualifiers
     endonuclease    1318..1323
                     /locus_tag="EcoRI"
                     /label="EcoRI"
                     /ApEinfo_label="EcoRI"
                     /ApEinfo_fwdcolor="#d59687"
                     /ApEinfo_revcolor="#d59687"
                     /ApEinfo_graphicformat="arrow_data {{0 1 2 0 0 -1} {} 0}
                     width 5 offset 0"
     misc_feature    783..788
                     /locus_tag="BamHI-BglII Scar"
                     /label="BamHI-BglII Scar"
                     /ApEinfo_label="BamHI-BglII Scar"
                     /ApEinfo_fwdcolor="#ac1dff"
                     /ApEinfo_revcolor="#ac1dff"
                     /ApEinfo_graphicformat="arrow_data {{0 1 2 0 0 -1} {} 0}
                     width 5 offset 0"
     connector       1254..1364
                     /locus_tag="ConLS"
                     /label="ConLS"
                     /ApEinfo_label="ConLS"
                     /ApEinfo_fwdcolor="#c6c9d1"
                     /ApEinfo_revcolor="#c6c9d1"
                     /ApEinfo_graphicformat="arrow_data {{0 1 2 0 0 -1} {} 0}
                     width 5 offset 0"
     endonuclease    2987..2992
                     /locus_tag="SpeI"
                     /label="SpeI"
                     /ApEinfo_label="SpeI"
                     /ApEinfo_fwdcolor="#d59687"
                     /ApEinfo_revcolor="#d59687"
                     /ApEinfo_graphicformat="arrow_data {{0 1 2 0 0 -1} {} 0}
                     width 5 offset 0"
     terminator      3020..3080
                     /locus_tag="tVoigtS1, L3S2P21"
                     /label="tVoigtS1, L3S2P21"
                     /ApEinfo_label="tVoigtS1, L3S2P21"
                     /ApEinfo_fwdcolor="#c6c9d1"
                     /ApEinfo_revcolor="#c6c9d1"
                     /ApEinfo_graphicformat="arrow_data {{0 1 2 0 0 -1} {} 0}
                     width 5 offset 0"
     misc_feature    2645..2660
                     /locus_tag="linker"
                     /label="linker"
                     /ApEinfo_label="linker"
                     /ApEinfo_fwdcolor="#85dae9"
                     /ApEinfo_revcolor="#85dae9"
                     /ApEinfo_graphicformat="arrow_data {{0 1 2 0 0 -1} {} 0}
                     width 5 offset 0"
     misc_feature    complement(137..142)
                     /locus_tag="BamHI-BglII Scar(1)"
                     /label="BamHI-BglII Scar(1)"
                     /ApEinfo_label="BamHI-BglII Scar"
                     /ApEinfo_fwdcolor="#ac1dff"
                     /ApEinfo_revcolor="#ac1dff"
                     /ApEinfo_graphicformat="arrow_data {{0 1 2 0 0 -1} {} 0}
                     width 5 offset 0"
     misc_feature    2697..2715
                     /locus_tag="Strong hairpin"
                     /label="Strong hairpin"
                     /ApEinfo_label="Strong hairpin"
                     /ApEinfo_fwdcolor="#f58a5e"
                     /ApEinfo_revcolor="#f58a5e"
                     /ApEinfo_graphicformat="arrow_data {{0 1 2 0 0 -1} {} 0}
                     width 5 offset 0"
     endonuclease    1351..1356
                     /locus_tag="BamHI"
                     /label="BamHI"
                     /ApEinfo_label="BamHI"
                     /ApEinfo_fwdcolor="#c7b0e3"
                     /ApEinfo_revcolor="#c7b0e3"
                     /ApEinfo_graphicformat="arrow_data {{0 1 2 0 0 -1} {} 0}
                     width 5 offset 0"
     misc_feature    2716..2743
                     /locus_tag="Cys4 hairpin"
                     /label="Cys4 hairpin"
                     /ApEinfo_label="Cys4 hairpin"
                     /ApEinfo_fwdcolor="#85dae9"
                     /ApEinfo_revcolor="#85dae9"
                     /ApEinfo_graphicformat="arrow_data {{0 1 2 0 0 -1} {} 0}
                     width 5 offset 0"
     insulator       1303..1317
                     /locus_tag="6-frame STOP a"
                     /label="6-frame STOP a"
                     /ApEinfo_label="6-frame STOP a"
                     /ApEinfo_fwdcolor="#c6c9d1"
                     /ApEinfo_revcolor="#c6c9d1"
                     /ApEinfo_graphicformat="arrow_data {{0 1 2 0 0 -1} {} 0}
                     width 5 offset 0"
     misc_feature    complement(2748..2752)
                     /locus_tag="Loop"
                     /label="Loop"
                     /ApEinfo_label="Loop"
                     /ApEinfo_fwdcolor="#85dae9"
                     /ApEinfo_revcolor="#85dae9"
                     /ApEinfo_graphicformat="arrow_data {{0 1 2 0 0 -1} {} 0}
                     width 5 offset 0"
     misc_feature    complement(151..156)
                     /locus_tag="BamHI-BglII Scar(2)"
                     /label="BamHI-BglII Scar(2)"
                     /ApEinfo_label="BamHI-BglII Scar"
                     /ApEinfo_fwdcolor="#ac1dff"
                     /ApEinfo_revcolor="#ac1dff"
                     /ApEinfo_graphicformat="arrow_data {{0 1 2 0 0 -1} {} 0}
                     width 5 offset 0"
     misc_feature    2753..2768
                     /locus_tag="Stem"
                     /label="Stem"
                     /ApEinfo_label="Stem"
                     /ApEinfo_fwdcolor="#ff2c3c"
                     /ApEinfo_revcolor="#ff2c3c"
                     /ApEinfo_graphicformat="arrow_data {{0 1 2 0 0 -1} {} 0}
                     width 5 offset 0"
     endonuclease    1324..1331
                     /locus_tag="NotI"
                     /label="NotI"
                     /ApEinfo_label="NotI"
                     /ApEinfo_fwdcolor="#b7e6d7"
                     /ApEinfo_revcolor="#b7e6d7"
                     /ApEinfo_graphicformat="arrow_data {{0 1 2 0 0 -1} {} 0}
                     width 5 offset 0"
     misc_feature    2813..2824
                     /locus_tag="linker(1)"
                     /label="linker(1)"
                     /ApEinfo_label="linker"
                     /ApEinfo_fwdcolor="#85dae9"
                     /ApEinfo_revcolor="#85dae9"
                     /ApEinfo_graphicformat="arrow_data {{0 1 2 0 0 -1} {} 0}
                     width 5 offset 0"
     endonuclease    complement(2986..3004)
                     /locus_tag="BioBrick Suffix BBa_G00001"
                     /label="BioBrick Suffix BBa_G00001"
                     /ApEinfo_label="BioBrick Suffix BBa_G00001"
                     /ApEinfo_fwdcolor="#d59687"
                     /ApEinfo_revcolor="#d59687"
                     /ApEinfo_graphicformat="arrow_data {{0 1 2 0 0 -1} {} 0}
                     width 5 offset 0"
     misc_feature    complement(2876..2880)
                     /locus_tag="Loop(1)"
                     /label="Loop(1)"
                     /ApEinfo_label="Loop"
                     /ApEinfo_fwdcolor="#85dae9"
                     /ApEinfo_revcolor="#85dae9"
                     /ApEinfo_graphicformat="arrow_data {{0 1 2 0 0 -1} {} 0}
                     width 5 offset 0"
     misc_feature    complement(874..879)
                     /locus_tag="BamHI-BglII Scar(3)"
                     /label="BamHI-BglII Scar(3)"
                     /ApEinfo_label="BamHI-BglII Scar"
                     /ApEinfo_fwdcolor="#ac1dff"
                     /ApEinfo_revcolor="#ac1dff"
                     /ApEinfo_graphicformat="arrow_data {{0 1 2 0 0 -1} {} 0}
                     width 5 offset 0"
     misc_feature    2876..2936
                     /locus_tag="STAR10"
                     /label="STAR10"
                     /ApEinfo_label="STAR10"
                     /ApEinfo_fwdcolor="#85dae9"
                     /ApEinfo_revcolor="#85dae9"
                     /ApEinfo_graphicformat="arrow_data {{0 1 2 0 0 -1} {} 0}
                     width 5 offset 0"
     misc_feature    2631..2640
                     /locus_tag="New Feature"
                     /label="New Feature"
                     /ApEinfo_label="New Feature"
                     /ApEinfo_fwdcolor="#85dae9"
                     /ApEinfo_revcolor="#85dae9"
                     /ApEinfo_graphicformat="arrow_data {{0 1 2 0 0 -1} {} 0}
                     width 5 offset 0"
     misc_feature    2881..2896
                     /locus_tag="Stem(1)"
                     /label="Stem(1)"
                     /ApEinfo_label="Stem"
                     /ApEinfo_fwdcolor="#ff2c3c"
                     /ApEinfo_revcolor="#ff2c3c"
                     /ApEinfo_graphicformat="arrow_data {{0 1 2 0 0 -1} {} 0}
                     width 5 offset 0"
     Insulator       3005..3019
                     /locus_tag="6-frame STOP b"
                     /label="6-frame STOP b"
                     /ApEinfo_label="6-frame STOP b"
                     /ApEinfo_fwdcolor="#c6c9d1"
                     /ApEinfo_revcolor="#c6c9d1"
                     /ApEinfo_graphicformat="arrow_data {{0 1 2 0 0 -1} {} 0}
                     width 5 offset 0"
     misc_feature    2941..2970
                     /locus_tag="t500"
                     /label="t500"
                     /ApEinfo_label="t500"
                     /ApEinfo_fwdcolor="#85dae9"
                     /ApEinfo_revcolor="#85dae9"
                     /ApEinfo_graphicformat="arrow_data {{0 1 2 0 0 -1} {} 0}
                     width 5 offset 0"
     endonuclease    1333..1338
                     /locus_tag="XbaI"
                     /label="XbaI"
                     /ApEinfo_label="XbaI"
                     /ApEinfo_fwdcolor="#d59687"
                     /ApEinfo_revcolor="#d59687"
                     /ApEinfo_graphicformat="arrow_data {{0 1 2 0 0 -1} {} 0}
                     width 5 offset 0"
     misc_feature    complement(916..921)
                     /locus_tag="BamHI-BglII Scar(4)"
                     /label="BamHI-BglII Scar(4)"
                     /ApEinfo_label="BamHI-BglII Scar"
                     /ApEinfo_fwdcolor="#ac1dff"
                     /ApEinfo_revcolor="#ac1dff"
                     /ApEinfo_graphicformat="arrow_data {{0 1 2 0 0 -1} {} 0}
                     width 5 offset 0"
     misc_feature    2369..2640
                     /locus_tag="pBad"
                     /label="pBad"
                     /ApEinfo_label="pBad"
                     /ApEinfo_fwdcolor="#85dae9"
                     /ApEinfo_revcolor="#85dae9"
                     /ApEinfo_graphicformat="arrow_data {{0 1 2 0 0 -1} {} 0}
                     width 5 offset 0"
     misc_feature    880..1247
                     /locus_tag="TrrnB"
                     /label="TrrnB"
                     /ApEinfo_label="TrrnB"
                     /ApEinfo_fwdcolor="cyan"
                     /ApEinfo_revcolor="cyan"
                     /ApEinfo_graphicformat="arrow_data {{0 1 2 0 0 -1} {} 0}
                     width 5 offset 0"
     endonuclease    2999..3004
                     /locus_tag="PstI"
                     /label="PstI"
                     /ApEinfo_label="PstI"
                     /ApEinfo_fwdcolor="#d59687"
                     /ApEinfo_revcolor="#d59687"
                     /ApEinfo_graphicformat="arrow_data {{0 1 2 0 0 -1} {} 0}
                     width 5 offset 0"
     endonuclease    1340..1345
                     /locus_tag="Esp3I"
                     /label="Esp3I"
                     /ApEinfo_label="Esp3I"
                     /ApEinfo_fwdcolor="#f58a5e"
                     /ApEinfo_revcolor="#f58a5e"
                     /ApEinfo_graphicformat="arrow_data {{0 1 2 0 0 -1} {} 0}
                     width 5 offset 0"
     endonuclease    2994..2999
                     /locus_tag="NotI mutant"
                     /label="NotI mutant"
                     /ApEinfo_label="NotI mutant"
                     /ApEinfo_fwdcolor="#b7e6d7"
                     /ApEinfo_revcolor="#b7e6d7"
                     /ApEinfo_graphicformat="arrow_data {{0 1 2 0 0 -1} {} 0}
                     width 5 offset 0"
     misc_feature    1431..2368
                     /locus_tag="araC"
                     /label="araC"
                     /ApEinfo_label="araC"
                     /ApEinfo_fwdcolor="#fa200f"
                     /ApEinfo_revcolor="#fa200f"
                     /ApEinfo_graphicformat="arrow_data {{0 1 2 0 0 -1} {} 0}
                     width 5 offset 0"
     misc_feature    143..156
                     /locus_tag="RBS-Strong"
                     /label="RBS-Strong"
                     /ApEinfo_label="RBS-Strong"
                     /ApEinfo_fwdcolor="#9ba3ae"
                     /ApEinfo_revcolor="#9ba3ae"
                     /ApEinfo_graphicformat="arrow_data {{0 1 2 0 0 -1} {} 0}
                     width 5 offset 0"
     endonuclease    complement(1318..1339)
                     /locus_tag="BioBrick Prefix BBa_G00000"
                     /label="BioBrick Prefix BBa_G00000"
                     /ApEinfo_label="BioBrick Prefix BBa_G00000"
                     /ApEinfo_fwdcolor="#d59687"
                     /ApEinfo_revcolor="#d59687"
                     /ApEinfo_graphicformat="arrow_data {{0 1 2 0 0 -1} {} 0}
                     width 5 offset 0"
     misc_feature    16..50
                     /locus_tag="Promoter-J23119(SpeI)"
                     /label="Promoter-J23119(SpeI)"
                     /ApEinfo_label="Promoter-J23119(SpeI)"
                     /ApEinfo_fwdcolor="#ffce29"
                     /ApEinfo_revcolor="#ffce29"
                     /ApEinfo_graphicformat="arrow_data {{0 1 2 0 0 -1} {} 0}
                     width 5 offset 0"
     misc_feature    157..870
                     /locus_tag="SFGFP"
                     /label="SFGFP"
                     /ApEinfo_label="SFGFP"
                     /ApEinfo_fwdcolor="#00f700"
                     /ApEinfo_revcolor="green"
                     /ApEinfo_graphicformat="arrow_data {{0 1 2 0 0 -1} {} 0}
                     width 5 offset 0"
     endonuclease    complement(2980..2985)
                     /locus_tag="Esp3I(1)"
                     /label="Esp3I(1)"
                     /ApEinfo_label="Esp3I"
                     /ApEinfo_fwdcolor="#f58a5e"
                     /ApEinfo_revcolor="#f58a5e"
                     /ApEinfo_graphicformat="arrow_data {{0 1 2 0 0 -1} {} 0}
                     width 5 offset 0"
     misc_feature    107..111
                     /locus_tag="Loop(2)"
                     /label="Loop(2)"
                     /ApEinfo_label="Loop"
                     /ApEinfo_fwdcolor="cyan"
                     /ApEinfo_revcolor="green"
                     /ApEinfo_graphicformat="arrow_data {{0 1 2 0 0 -1} {} 0}
                     width 5 offset 0"
     terminator      1254..1302
                     /locus_tag="tVoigtS5, L3S3P22 47C>G"
                     /label="tVoigtS5, L3S3P22 47C>G"
                     /ApEinfo_label="tVoigtS5, L3S3P22 47C>G"
                     /ApEinfo_fwdcolor="#c6c9d1"
                     /ApEinfo_revcolor="#c6c9d1"
                     /ApEinfo_graphicformat="arrow_data {{0 1 2 0 0 -1} {} 0}
                     width 5 offset 0"
     CDS             7324..8115
                     /locus_tag="Kan/neoR"
                     /label="Kan/neoR"
                     /ApEinfo_label="Kan/neoR"
                     /ApEinfo_fwdcolor="#85dae9"
                     /ApEinfo_revcolor="#85dae9"
                     /ApEinfo_graphicformat="arrow_data {{0 1 2 0 0 -1} {} 0}
                     width 5 offset 0"
     misc_feature    2665..2680
                     /locus_tag="linker(2)"
                     /label="linker(2)"
                     /ApEinfo_label="linker"
                     /ApEinfo_fwdcolor="#85dae9"
                     /ApEinfo_revcolor="#85dae9"
                     /ApEinfo_graphicformat="arrow_data {{0 1 2 0 0 -1} {} 0}
                     width 5 offset 0"
     misc_feature    7165..7320
                     /locus_tag="KanR promoter/UTR"
                     /label="KanR promoter/UTR"
                     /ApEinfo_label="KanR promoter/UTR"
                     /ApEinfo_fwdcolor="#b7e6d7"
                     /ApEinfo_revcolor="#b7e6d7"
                     /ApEinfo_graphicformat="arrow_data {{0 1 2 0 0 -1} {} 0}
                     width 5 offset 0"
     misc_feature    6107..7063
                     /locus_tag="mob AAB05991.1"
                     /label="mob AAB05991.1"
                     /ApEinfo_label="mob AAB05991.1"
                     /ApEinfo_fwdcolor="#ff9ccd"
                     /ApEinfo_revcolor="#ff9ccd"
                     /ApEinfo_graphicformat="arrow_data {{0 1 2 0 0 -1} {} 0}
                     width 5 offset 0"
     promoter        5956..5989
                     /locus_tag="mobp"
                     /label="mobp"
                     /ApEinfo_label="mobp"
                     /ApEinfo_fwdcolor="#d6b295"
                     /ApEinfo_revcolor="#d6b295"
                     /ApEinfo_graphicformat="arrow_data {{0 1 2 0 0 -1} {} 0}
                     width 5 offset 0"
     misc_feature    complement(5967..5972)
                     /locus_tag="-35"
                     /label="-35"
                     /ApEinfo_label="-35"
                     /ApEinfo_fwdcolor="#ffef86"
                     /ApEinfo_revcolor="#ffef86"
                     /ApEinfo_graphicformat="arrow_data {{0 1 2 0 0 -1} {} 0}
                     width 5 offset 0"
     promoter        complement(5175..5180)
                     /locus_tag="-35(1)"
                     /label="-35(1)"
                     /ApEinfo_label="-35"
                     /ApEinfo_fwdcolor="#c6c9d1"
                     /ApEinfo_revcolor="#c6c9d1"
                     /ApEinfo_graphicformat="arrow_data {{0 1 2 0 0 -1} {} 0}
                     width 5 offset 0"
     misc_feature    complement(4409..5071)
                     /locus_tag="rep  AAB05988.1"
                     /label="rep  AAB05988.1"
                     /ApEinfo_label="rep  AAB05988.1"
                     /ApEinfo_fwdcolor="#b4abac"
                     /ApEinfo_revcolor="#b4abac"
                     /ApEinfo_graphicformat="arrow_data {{0 1 2 0 0 -1} {} 0}
                     width 5 offset 0"
     promoter        4833..4838
                     /locus_tag="-35(2)"
                     /label="-35(2)"
                     /ApEinfo_label="-35"
                     /ApEinfo_fwdcolor="#c6c9d1"
                     /ApEinfo_revcolor="#c6c9d1"
                     /ApEinfo_graphicformat="arrow_data {{0 1 2 0 0 -1} {} 0}
                     width 5 offset 0"
     promoter        4116..4121
                     /locus_tag="-35(3)"
                     /label="-35(3)"
                     /ApEinfo_label="-35"
                     /ApEinfo_fwdcolor="#c6c9d1"
                     /ApEinfo_revcolor="#c6c9d1"
                     /ApEinfo_graphicformat="arrow_data {{0 1 2 0 0 -1} {} 0}
                     width 5 offset 0"
     misc_feature    2685..2696
                     /locus_tag="linker(3)"
                     /label="linker(3)"
                     /ApEinfo_label="linker"
                     /ApEinfo_fwdcolor="#85dae9"
                     /ApEinfo_revcolor="#85dae9"
                     /ApEinfo_graphicformat="arrow_data {{0 1 2 0 0 -1} {} 0}
                     width 5 offset 0"
     misc_feature    5473..7166
                     /locus_tag="mob region"
                     /label="mob region"
                     /ApEinfo_label="mob region"
                     /ApEinfo_fwdcolor="#d6b295"
                     /ApEinfo_revcolor="#d6b295"
                     /ApEinfo_graphicformat="arrow_data {{0 1 2 0 0 -1} {} 0}
                     width 5 offset 0"
     CDS             6107..7063
                     /locus_tag="Translation 2449-1493"
                     /label="Translation 2449-1493"
                     /ApEinfo_label="Translation 2449-1493"
                     /ApEinfo_fwdcolor="#e9d024"
                     /ApEinfo_revcolor="#e9d024"
                     /ApEinfo_graphicformat="arrow_data {{0 1 2 0 0 -1} {} 0}
                     width 5 offset 0"
     misc_feature    5964..5986
                     /locus_tag="recombination site A (RSA)"
                     /label="recombination site A (RSA)"
                     /ApEinfo_label="recombination site A (RSA)"
                     /ApEinfo_fwdcolor="#d6b295"
                     /ApEinfo_revcolor="#d6b295"
                     /ApEinfo_graphicformat="arrow_data {{0 1 2 0 0 -1} {} 0}
                     width 5 offset 0"
     promoter        5956..5961
                     /locus_tag="-35(4)"
                     /label="-35(4)"
                     /ApEinfo_label="-35"
                     /ApEinfo_fwdcolor="#d6b295"
                     /ApEinfo_revcolor="#d6b295"
                     /ApEinfo_graphicformat="arrow_data {{0 1 2 0 0 -1} {} 0}
                     width 5 offset 0"
     promoter        complement(5146..5180)
                     /locus_tag="repp"
                     /label="repp"
                     /ApEinfo_label="repp"
                     /ApEinfo_fwdcolor="#c6c9d1"
                     /ApEinfo_revcolor="#c6c9d1"
                     /ApEinfo_graphicformat="arrow_data {{0 1 2 0 0 -1} {} 0}
                     width 5 offset 0"
     misc_feature    2748..2808
                     /locus_tag="STAR10(1)"
                     /label="STAR10(1)"
                     /ApEinfo_label="STAR10"
                     /ApEinfo_fwdcolor="#85dae9"
                     /ApEinfo_revcolor="#85dae9"
                     /ApEinfo_graphicformat="arrow_data {{0 1 2 0 0 -1} {} 0}
                     width 5 offset 0"
     replication     complement(4349..7165)
                     /locus_tag="pBBR1-mob??? origin"
                     /label="pBBR1-mob??? origin"
                     /ApEinfo_label="pBBR1-mob??? origin"
                     /ApEinfo_fwdcolor="#b4abac"
                     /ApEinfo_revcolor="#b4abac"
                     /ApEinfo_graphicformat="arrow_data {{0 1 2 0 0 -1} {} 0}
                     width 5 offset 0"
     misc_feature    2825..2843
                     /locus_tag="Strong hairpin(1)"
                     /label="Strong hairpin(1)"
                     /ApEinfo_label="Strong hairpin"
                     /ApEinfo_fwdcolor="#f58a5e"
                     /ApEinfo_revcolor="#f58a5e"
                     /ApEinfo_graphicformat="arrow_data {{0 1 2 0 0 -1} {} 0}
                     width 5 offset 0"
     misc_feature    7151..7156
                     /locus_tag="-35(5)"
                     /label="-35(5)"
                     /ApEinfo_label="-35"
                     /ApEinfo_fwdcolor="#ffef86"
                     /ApEinfo_revcolor="#ffef86"
                     /ApEinfo_graphicformat="arrow_data {{0 1 2 0 0 -1} {} 0}
                     width 5 offset 0"
     misc_feature    complement(7028..7057)
                     /locus_tag="blap (AmpR) homology"
                     /label="blap (AmpR) homology"
                     /ApEinfo_label="blap (AmpR) homology"
                     /ApEinfo_fwdcolor="#d6b295"
                     /ApEinfo_revcolor="#d6b295"
                     /ApEinfo_graphicformat="arrow_data {{0 1 2 0 0 -1} {} 0}
                     width 5 offset 0"
     promoter        5978..5983
                     /locus_tag="-10"
                     /label="-10"
                     /ApEinfo_label="-10"
                     /ApEinfo_fwdcolor="#d6b295"
                     /ApEinfo_revcolor="#d6b295"
                     /ApEinfo_graphicformat="arrow_data {{0 1 2 0 0 -1} {} 0}
                     width 5 offset 0"
     misc_feature    complement(4349..5478)
                     /locus_tag="pBBR1 rep region"
                     /label="pBBR1 rep region"
                     /ApEinfo_label="pBBR1 rep region"
                     /ApEinfo_fwdcolor="#b4abac"
                     /ApEinfo_revcolor="#b4abac"
                     /ApEinfo_graphicformat="arrow_data {{0 1 2 0 0 -1} {} 0}
                     width 5 offset 0"
     promoter        complement(5152..5160)
                     /locus_tag="-10(1)"
                     /label="-10(1)"
                     /ApEinfo_label="-10"
                     /ApEinfo_fwdcolor="#c6c9d1"
                     /ApEinfo_revcolor="#c6c9d1"
                     /ApEinfo_graphicformat="arrow_data {{0 1 2 0 0 -1} {} 0}
                     width 5 offset 0"
     CDS             complement(4409..5071)
                     /locus_tag="Translation 3485-4147"
                     /label="Translation 3485-4147"
                     /ApEinfo_label="Translation 3485-4147"
                     /ApEinfo_fwdcolor="#e9d024"
                     /ApEinfo_revcolor="#e9d024"
                     /ApEinfo_graphicformat="arrow_data {{0 1 2 0 0 -1} {} 0}
                     width 5 offset 0"
     misc_feature    4349..4367
                     /locus_tag="mob 3??? homology"
                     /label="mob 3??? homology"
                     /ApEinfo_label="mob 3??? homology"
                     /ApEinfo_fwdcolor="#c6c9d1"
                     /ApEinfo_revcolor="#c6c9d1"
                     /ApEinfo_graphicformat="arrow_data {{0 1 2 0 0 -1} {} 0}
                     width 5 offset 0"
     misc_feature    3106..3114
                     /locus_tag="New Feature(1)"
                     /label="New Feature(1)"
                     /ApEinfo_label="New Feature"
                     /ApEinfo_fwdcolor="cyan"
                     /ApEinfo_revcolor="green"
                     /ApEinfo_graphicformat="arrow_data {{0 1 2 0 0 -1} {} 0}
                     width 5 offset 0"
     misc_feature    2844..2871
                     /locus_tag="Cys4 hairpin(1)"
                     /label="Cys4 hairpin(1)"
                     /ApEinfo_label="Cys4 hairpin"
                     /ApEinfo_fwdcolor="#85dae9"
                     /ApEinfo_revcolor="#85dae9"
                     /ApEinfo_graphicformat="arrow_data {{0 1 2 0 0 -1} {} 0}
                     width 5 offset 0"
     CDS             6107..7063
                     /locus_tag="mob (from pBBR1MCS-2)"
                     /label="mob (from pBBR1MCS-2)"
                     /ApEinfo_label="mob (from pBBR1MCS-2)"
                     /ApEinfo_fwdcolor="#d6b295"
                     /ApEinfo_revcolor="#d6b295"
                     /ApEinfo_graphicformat="arrow_data {{0 1 2 0 0 -1} {} 0}
                     width 5 offset 0"
     transfer        5946..5997
                     /locus_tag="oriT"
                     /label="oriT"
                     /ApEinfo_label="oriT"
                     /ApEinfo_fwdcolor="#d6b295"
                     /ApEinfo_revcolor="#d6b295"
                     /ApEinfo_graphicformat="arrow_data {{0 1 2 0 0 -1} {} 0}
                     width 5 offset 0"
     promoter        complement(5976..5981)
                     /locus_tag="-10(2)"
                     /label="-10(2)"
                     /ApEinfo_label="-10"
                     /ApEinfo_fwdcolor="#d6b295"
                     /ApEinfo_revcolor="#d6b295"
                     /ApEinfo_graphicformat="arrow_data {{0 1 2 0 0 -1} {} 0}
                     width 5 offset 0"
     misc_feature    3301..3864
                     /locus_tag="csy4"
                     /label="csy4"
                     /ApEinfo_label="csy4"
                     /ApEinfo_fwdcolor="#ff27e3"
                     /ApEinfo_revcolor="green"
                     /ApEinfo_graphicformat="arrow_data {{0 1 2 0 0 -1} {} 0}
                     width 5 offset 0"
     misc_feature    complement(5257..5269)
                     /locus_tag="IHF binding site"
                     /label="IHF binding site"
                     /ApEinfo_label="IHF binding site"
                     /ApEinfo_fwdcolor="#c6c9d1"
                     /ApEinfo_revcolor="#c6c9d1"
                     /ApEinfo_graphicformat="arrow_data {{0 1 2 0 0 -1} {} 0}
                     width 5 offset 0"
     misc_feature    3894..3937
                     /locus_tag="Terminator"
                     /label="Terminator"
                     /ApEinfo_label="Terminator"
                     /ApEinfo_fwdcolor="cyan"
                     /ApEinfo_revcolor="green"
                     /ApEinfo_graphicformat="arrow_data {{0 1 2 0 0 -1} {} 0}
                     width 5 offset 0"
     misc_feature    complement(4409..5071)
                     /locus_tag="Rep  AAB05988.1"
                     /label="Rep  AAB05988.1"
                     /ApEinfo_label="Rep  AAB05988.1"
                     /ApEinfo_fwdcolor="#d6b295"
                     /ApEinfo_revcolor="#d6b295"
                     /ApEinfo_graphicformat="arrow_data {{0 1 2 0 0 -1} {} 0}
                     width 5 offset 0"
     misc_feature    3283..3294
                     /locus_tag="B0034"
                     /label="B0034"
                     /ApEinfo_label="B0034"
                     /ApEinfo_fwdcolor="cyan"
                     /ApEinfo_revcolor="green"
                     /ApEinfo_graphicformat="arrow_data {{0 1 2 0 0 -1} {} 0}
                     width 5 offset 0"
     promoter        complement(4966..4971)
                     /locus_tag="-35(6)"
                     /label="-35(6)"
                     /ApEinfo_label="-35"
                     /ApEinfo_fwdcolor="#d6b295"
                     /ApEinfo_revcolor="#d6b295"
                     /ApEinfo_graphicformat="arrow_data {{0 1 2 0 0 -1} {} 0}
                     width 5 offset 0"
     misc_feature    3242..3276
                     /locus_tag="J23101"
                     /label="J23101"
                     /ApEinfo_label="J23101"
                     /ApEinfo_fwdcolor="#80ff00"
                     /ApEinfo_revcolor="green"
                     /ApEinfo_graphicformat="arrow_data {{0 1 2 0 0 -1} {} 0}
                     width 5 offset 0"
     misc_feature    4246..4339
                     /locus_tag="Potential Terminator"
                     /label="Potential Terminator"
                     /ApEinfo_label="Potential Terminator"
                     /ApEinfo_fwdcolor="#f58a5e"
                     /ApEinfo_revcolor="#f58a5e"
                     /ApEinfo_graphicformat="arrow_data {{0 1 2 0 0 -1} {} 0}
                     width 5 offset 0"
     misc_feature    3238..3983
                     /locus_tag="J23101-Csy4"
                     /label="J23101-Csy4"
                     /ApEinfo_label="J23101-Csy4"
                     /ApEinfo_fwdcolor="#ffff80"
                     /ApEinfo_revcolor="green"
                     /ApEinfo_graphicformat="arrow_data {{0 1 2 0 0 -1} {} 0}
                     width 5 offset 0"
     misc_feature    8536..8555
                     /locus_tag="New Feature(2)"
                     /label="New Feature(2)"
                     /ApEinfo_label="New Feature"
                     /ApEinfo_fwdcolor="cyan"
                     /ApEinfo_revcolor="green"
                     /ApEinfo_graphicformat="arrow_data {{0 1 2 0 0 -1} {} 0}
                     width 5 offset 0"
     misc_feature    51..136
                     /locus_tag="Target10"
                     /label="Target10"
                     /ApEinfo_label="Target10"
                     /ApEinfo_fwdcolor="cyan"
                     /ApEinfo_revcolor="green"
                     /ApEinfo_graphicformat="arrow_data {{0 1 2 0 0 -1} {} 0}
                     width 5 offset 0"
ORIGIN
        1 gaattctaaa gatctttgac agctagctca gtcctaggta taatactagt CTCATCTCAT
       61 TTCGCTCTCA CATTTCTACA CCTTTATCTT GCGGGGAATG TATACAGTTC ATGTATATAT
      121 TCCCCGCTTT TTTTTTggat ctaggaggaa ggatctatga gcaaaggaga agaacttttc
      181 actggagttg tcccaattct tgttgaatta gatggtgatg ttaatgggca caaattttct
      241 gtccgtggag agggtgaagg tgatgctaca aacggaaaac tcacccttaa atttatttgc
      301 actactggaa aactacctgt tccgtggcca acacttgtca ctactctgac ctatggtgtt
      361 caatgctttt cccgttatcc ggatcacatg aaacggcatg actttttcaa gagtgccatg
      421 cccgaaggtt atgtacagga acgcactata tctttcaaag atgacgggac ctacaagacg
      481 cgtgctgaag tcaagtttga aggtgatacc cttgttaatc gtatcgagtt aaagggtatt
      541 gattttaaag aagatggaaa cattcttgga cacaaactcg agtacaactt taactcacac
      601 aatgtataca tcacggcaga caaacaaaag aatggaatca aagctaactt caaaattcgc
      661 cacaacgttg aagatggttc cgttcaacta gcagaccatt atcaacaaaa tactccaatt
      721 ggcgatggcc ctgtcctttt accagacaac cattacctgt cgacacaatc tgtcctttcg
      781 aaagatccca acgaaaagcg tgaccacatg gtccttcttg agtttgtaac tgctgctggg
      841 attacacatg gcatggatga gctctacaaa taaggatctg aagcttgggc ccgaacaaaa
      901 actcatctca gaagaggatc tgaatagcgc cgtcgaccat catcatcatc atcattgagt
      961 ttaaacggtc tccagcttgg ctgttttggc ggatgagaga agattttcag cctgatacag
     1021 attaaatcag aacgcagaag cggtctgata aaacagaatt tgcctggcgg cagtagcgcg
     1081 gtggtcccac ctgaccccat gccgaactca gaagtgaaac gccgtagcgc cgatggtagt
     1141 gtggggtctc cccatgcgag agtagggaac tgccaggcat caaataaaac gaaaggctca
     1201 gtcgaaagac tgggcctttc gttttatctg ttgtttgtcg gtgaactgga tccccaatta
     1261 ttgaaggccg ctaacgcggc ctttttttgt ttctggtctg ccttaatcaa tgactaagaa
     1321 ttcgcggccg cttctagagC GTCTCaCTTC ggatccgctg caggCTTCtc aagtcaaaag
     1381 cctccggtcg gaggtttttg actttctgct atggaggtca ggtatgattt TTATGACAAC
     1441 TTGACGGCTA CATCATTCAC TTTTTCTTCA CAACCGGCAC GGAACTCGCT CGGGCTGGCC
     1501 CCGGTGCATT TTTTAAATAC CCGCGAGAAA TAGAGTTGAT CGTCAAAACC AACATTGCGA
     1561 CCGACGGTGG CGATAGGCAT CCGGGTGGTG CTCAAAAGCA GCTTCGCCTG GCTGATACGT
     1621 TGGTCCTCGC GCCAGCTTAA GACGCTAATC CCTAACTGCT GGCGGAAAAG ATGTGACAGA
     1681 CGCGACGGCG ACAAGCAAAC ATGCTGTGCG ACGCTGGCGA TATCAAAATT GCTGTCTGCC
     1741 AGGTGATCGC TGATGTACTG ACAAGCCTCG CGTACCCGAT TATCCATCGG TGGATGGAGC
     1801 GACTCGTTAA TCGCTTCCAT GCGCCGCAGT AACAATTGCT CAAGCAGATT TATCGCCAGC
     1861 AGCTCCGAAT AGCGCCCTTC CCCTTGCCCG GCGTTAATGA TTTGCCCAAA CAGGTCGCTG
     1921 AAATGCGGCT GGTGCGCTTC ATCCGGGCGA AAGAACCCCG TATTGGCAAA TATTGACGGC
     1981 CAGTTAAGCC ATTCATGCCA GTAGGCGCGC GGACGAAAGT AAACCCACTG GTGATACCAT
     2041 TCGCGAGCCT CCGGATGACG ACCGTAGTGA TGAATCTCTC CTGGCGGGAA CAGCAAAATA
     2101 TCACCCGGTC GGCAAACAAA TTCTCGTCCC TGATTTTTCA CCACCCCCTG ACCGCGAATG
     2161 GTGAGATTGA GAATATAACC TTTCATTCCC AGCGGTCGGT CGATAAAAAA ATCGAGATAA
     2221 CCGTTGGCCT CAATCGGCGT TAAACCCGCC ACCAGATGGG CATTAAACGA GTATCCCGGC
     2281 AGCAGGGGAT CATTTTGCGC TTCAGCCATA CTTTTCATAC TCCCGCCATT CAGAGAAGAA
     2341 ACCAATTGTC CATATTGCAT CAGACATTGC CGTCACTGCG TCTTTTACTG GCTCTTCTCG
     2401 CTAACCAAAC CGGTAACCCC GCTTATTAAA AGCATTCTGT AACAAAGCGG GACCAAAGCC
     2461 ATGACAAAAA CGCGTAACAA AAGTGTCTAT AATCACGGCA GAAAAGTCCA CATTGATTAT
     2521 TTGCACGGCG TCACACTTTG CTATGCCATA ACATTTTTAT CCATAAGATT AGCGGATCCT
     2581 ACCTGACGCT TTTTATCGCA ACTCTCTACT GTTTCTCCAT acccgttttt ttgggctagc
     2641 CGACCTGTGG ACGGATAAAG TCAGCAACTT CGTAACCGAG AATGTTGTGA AATAAAcgcg
     2701 gccataggcc gcgtaGTTCA CTGCCGTATA GGCAGCTAAG AAAAATGTGA ACTGTATACA
     2761 TTCCCCGCAA GATAAAGGTG TAGAAATGTG AGAGCGAAAT GAGATGAGcg ttTTGTGAAA
     2821 TAAAcgcggc cataggccgc gtaGTTCACT GCCGTATAGG CAGCTAAGAA AAATGTGAAC
     2881 TGTATACATT CCCCGCAAGA TAAAGGTGTA GAAATGTGAG AGCGAAATGA GATGAGTGGC
     2941 caaaGCCCGC CgaaaGGCGG GCtttttttt GCTGTTCCtG AGACGtacta gtaggccgct
     3001 gcagttaatc actgattaac tcggtaccaa attccagaaa agaggcctcc cgaaaggggg
     3061 gccttttttc gttttggtcc ctcgagtcta gactgcagtt gatcggcgtt aatattttgt
     3121 taaaattcgc gttaaatttt tgttaaatca gctcattttt taaccaatag gccgactgcg
     3181 atgagtggca gggcggggcg taattttttt aaggcagtta ttggtgccct taaacgcgtt
     3241 ctttacagct agctcagtcc taggtattat gctagcAGAT CTaaagagga gaaaGGATCT
     3301 ATGGACCACT ACCTCGACAT TCGCTTGCGA CCGGACCCGG AATTTCCCCC GGCGCAACTC
     3361 ATGAGCGTGC TCTTCGGCAA GCTCCACCAG GCCCTGGTGG CACAGGGCGG GGACAGGATC
     3421 GGCGTGAGCT TCCCCGACCT CGACGAAAGC CGCTCCCGGC TGGGCGAGCG CCTGCGCATT
     3481 CATGCCTCGG CGGACGACCT TCGTGCCCTG CTCGCCCGGC CCTGGCTGGA AGGGTTGCGG
     3541 GACCATCTGC AATTCGGAGA ACCGGCAGTC GTGCCTCACC CCACACCGTA CCGTCAGGTC
     3601 AGTCGGGTTC AGGCGAAAAG CAATCCGGAA CGCCTGCGGC GGCGGCTCAT GCGCCGGCAC
     3661 GATCTGAGTG AGGAGGAGGC TCGGAAACGC ATTCCCGATA CGGTCGCGAG AGCCTTGGAC
     3721 CTGCCCTTCG TCACGCTACG CAGCCAGAGC ACCGGACAGC ACTTCCGTCT CTTCATCCGC
     3781 CACGGGCCGT TGCAGGTGAC GGCAGAGGAA GGAGGATTCA CCTGTTACGG GTTGAGCAAA
     3841 GGAGGTTTCG TTCCCTGGTT CTGAtaactc gagtaaggat ctccaggcat caaataaaac
     3901 gaaaggctca gtcgaaagac tgggcctttc gttttatctg ttgtttgtcg gtgaacttac
     3961 tcgagtctag actgcagctg aaactggtgc tacgcctgaa taagtgataa taagcggatg
     4021 aatggcagaa attcgaaagc aaattcgacc cggtcgtcgg ttcagggcag ggtcgttaaa
     4081 tagccgctta tgtctattgc tggtttaccg gtttattgac taccggaagc agtgtgaccg
     4141 tgtgcttctc aaatgcctga ggccagtttg ctcaggctct ccccgtggag gtaataattg
     4201 acgatatgat catttattct gcctcccaga gcctgataaa aacggtgaat ccgttagcga
     4261 ggtgccgccg gcttccattc aggtcgaggt ggcccggctc catgcaccgc gacgcaacgc
     4321 ggggaggcag acaaggtata gggcggcgag gcggctacag ccgatagtct ggaacagcgc
     4381 acttacgggt tgctgcgcaa cccaagtgct accggcgcgg cagcgtgacc cgtgtcggcg
     4441 gctccaacgg ctcgccatcg tccagaaaac acggctcatc gggcatcggc aggcgctgct
     4501 gcccgcgccg ttcccattcc tccgtttcgg tcaaggctgg caggtctggt tccatgcccg
     4561 gaatgccggg ctggctgggc ggctcctcgc cggggccggt cggtagttgc tgctcgcccg
     4621 gatacagggt cgggatgcgg cgcaggtcgc catgccccaa cagcgattcg tcctggtcgt
     4681 cgtgatcaac caccacggcg gcactgaaca ccgacaggcg caactggtcg cggggctggc
     4741 cccacgccac gcggtcattg accacgtagg ccgacacggt gccggggccg ttgagcttca
     4801 cgacggagat ccagcgctcg gccaccaagt ccttgactgc gtattggacc gtccgcaaag
     4861 aacgtccgat gagcttggaa agtgtcttct ggctgaccac cacggcgttc tggtggccca
     4921 tctgcgccac gaggtgatgc agcagcattg ccgccgtggg tttcctcgca ataagcccgg
     4981 cccacgcctc atgcgctttg cgttccgttt gcacccagtg accgggcttg ttcttggctt
     5041 gaatgccgat ttctctggac tgcgtggcca tgcttatctc catgcggtag ggtgccgcac
     5101 ggttgcggca ccatgcgcaa tcagctgcaa cttttcggca gcgcgacaac aattatgcgt
     5161 tgcgtaaaag tggcagtcaa ttacagattt tctttaacct acgcaatgag ctattgcggg
     5221 gggtgccgca atgagctgtt gcgtaccccc cttttttaag ttgttgattt ttaagtcttt
     5281 cgcatttcgc cctatatcta gttctttggt gcccaaagaa gggcacccct gcggggttcc
     5341 cccacgcctt cggcgcggct ccccctccgg caaaaagtgg cccctccggg gcttgttgat
     5401 cgactgcgcg gccttcggcc ttgcccaagg tggcgctgcc cccttggaac ccccgcactc
     5461 gccgccgtga ggctcggggg gcaggcgggc gggcttcgcc ttcgactgcc cccactcgca
     5521 taggcttggg tcgttccagg cgcgtcaagg ccaagccgct gcgcggtcgc tgcgcgagcc
     5581 ttgacccgcc ttccacttgg tgtccaaccg gcaagcgaag cgcgcaggcc gcaggccgga
     5641 ggcttttccc cagagaaaat taaaaaaatt gatggggcaa ggccgcaggc cgcgcagttg
     5701 gagccggtgg gtatgtggtc gaaggctggg tagccggtgg gcaatccctg tggtcaagct
     5761 cgtgggcagg cgcagcctgt ccatcagctt gtccagcagg gttgtccacg ggccgagcga
     5821 agcgagccag ccggtggccg ctcgcggcca tcgtccacat atccacgggc tggcaaggga
     5881 gcgcagcgac cgcgcagggc gaagcccgga gagcaagccc gtagggcgcc gcagccgccg
     5941 taggcggtca cgactttgcg aagcaaagtc tagtgagtat actcaagcat tgagtggccc
     6001 gccggaggca ccgccttgcg ctgcccccgt cgagccggtt ggacaccaaa agggaggggc
     6061 aggcatggcg gcatacgcga tcatgcgatg caagaagctg gcgaaaatgg gcaacgtggc
     6121 ggccagtctc aagcacgcct accgcgagcg cgagacgccc aacgctgacg ccagcaggac
     6181 gccagagaac gagcactggg cggccagcag caccgatgaa gcgatgggcc gactgcgcga
     6241 gttgctgcca gagaagcggc gcaaggacgc tgtgttggcg gtcgagtacg tcatgacggc
     6301 cagcccggaa tggtggaagt cggccagcca agaacagcag gcggcgttct tcgagaaggc
     6361 gcacaagtgg ctggcggaca agtacggggc ggatcgcatc gtgacggcca gcatccaccg
     6421 tgacgaaacc agcccgcaca tgaccgcgtt cgtggtgccg ctgacgcagg acggcaggct
     6481 gtcggccaag gagttcatcg gcaacaaagc gcagatgacc cgcgaccaga ccacgtttgc
     6541 ggccgctgtg gccgatctag ggctgcaacg gggcatcgag ggcagcaagg cacgtcacac
     6601 gcgcattcag gcgttctacg aggccctgga gcggccacca gtgggccacg tcaccatcag
     6661 cccgcaagcg gtcgagccac gcgcctatgc accgcaggga ttggccgaaa agctgggaat
     6721 ctcaaagcgc gttgagacgc cggaagccgt ggccgaccgg ctgacaaaag cggttcggca
     6781 ggggtatgag cctgccctac aggccgccgc aggagcgcgt gagatgcgca agaaggccga
     6841 tcaagcccaa gagacggccc gagaccttcg ggagcgcctg aagcccgttc tggacgccct
     6901 ggggccgttg aatcgggata tgcaggccaa ggccgccgcg atcatcaagg ccgtgggcga
     6961 aaagctgctg acggaacagc gggaagtcca gcgccagaaa caggcccagc gccagcagga
     7021 acgcgggcgc gcacatttcc ccgaaaagtg ccacctggga tgaatgtcag ctactgggct
     7081 atctggacaa gggaaaacgc aagcgcaaag agaaagcagg tagcttgcag tgggcttaca
     7141 tggcgatagc tagactgggc ggttttatgg acagcaagcg aaccggaatt gccagctggg
     7201 gcgccctctg gtaaggttgg gaagccctgc aaagtaaact ggatggcttt cttgccgcca
     7261 aggatctgat ggcgcagggg atcaagatct gatcaagaga caggatgagg atcgtttcgc
     7321 atgattgaac aagatggatt gcacgcaggt tctccggccg cttgggtgga gaggctattc
     7381 ggctatgact gggcacaaca gacaatcggc tgctctgatg ccgccgtgtt ccggctgtca
     7441 gcgcaggggc gcccggttct ttttgtcaag accgacctgt ccggtgccct gaatgaactg
     7501 caggacgagg cagcgcggct atcgtggctg gccacgacgg gcgttccttg cgcagctgtg
     7561 ctcgacgttg tcactgaagc gggaagggac tggctgctat tgggcgaagt gccggggcag
     7621 gatctcctgt catctcacct tgctcctgcc gagaaagtat ccatcatggc tgatgcaatg
     7681 cggcggctgc atacgcttga tccggctacc tgcccattcg accaccaagc gaaacatcgc
     7741 atcgagcgag cacgtactcg gatggaagcc ggtcttgtcg atcaggatga tctggacgaa
     7801 gagcatcagg ggctcgcgcc agccgaactg ttcgccaggc tcaaggcgcg catgcccgac
     7861 ggcgaggatc tcgtcgtgac ccatggcgat gcctgcttgc cgaatatcat ggtggaaaat
     7921 ggccgctttt ctggattcat cgactgtggc cggctgggtg tggcggaccg ctatcaggac
     7981 atagcgttgg ctacccgtga tattgctgaa gagcttggcg gcgaatgggc tgaccgcttc
     8041 ctcgtgcttt acggtatcgc cgctcccgat tcgcagcgca tcgccttcta tcgccttctt
     8101 gacgagttct tctgagcggg actctggggt tcgaaatgac cgaccaagcg acgcccaacc
     8161 tgccatcacg agatttcgat tccaccgccg ccttctatga aaggttgggc ttcggaatcg
     8221 ttttccggga cgccggctgg atgatcctcc agcgcgggga tctcatgctg gagttcttcg
     8281 cccaccccca tgggcaaata ttatacgcaa ggcgacaagg tgctgatgcc gctggcgatt
     8341 caggttcatc atgccgtttg tgatggcttc catgtcggca gaatgcttaa tgaattacaa
     8401 cagtttttat gcatgcgccc aatacgcaaa ccgcctctcc ccgcgcgttg gccgattcat
     8461 taatgcagct ggcacgacag gtttcccgac tggaaagcgg gcagtgagcg caacgcaatt
     8521 aatgtgagtt agctcactca ttaggcaccc caggcctaga tttcagtgca atttatctct
     8581 tcaaatgtag cacctgaagt cagccccata cgatataagt tgtaattctc atgtttgaca
     8641 gcttatcatc gataagcttc cgatggcgcg ccgagaggct ttacacttta tgcttccggc
     8701 t     
//
