# Supplementary material for: A portable regulatory RNA array design enables tunable and complex regulation across diverse bacteria
Source: Nat Commun. 2023 Aug 29;14:5268. doi: 10.1038/s41467-023-40785-x (PMC10465534; doi:10.1038/s41467-023-40785-x)
Supplement: Supplementary file 5 — Supplementary Data 1 [file 41467_2023_40785_MOESM5_ESM.zip › Plasmid_maps/pBL307.gb]

LOCUS       pBL307                  9449 bp ds-DNA     circular     30-JUN-2023
COMMENT     
COMMENT     ApEinfo:methylated:1
FEATURES             Location/Qualifiers
     endonuclease    1318..1323
                     /locus_tag="EcoRI"
                     /label="EcoRI"
                     /ApEinfo_label="EcoRI"
                     /ApEinfo_fwdcolor="#d59687"
                     /ApEinfo_revcolor="#d59687"
                     /ApEinfo_graphicformat="arrow_data {{0 1 2 0 0 -1} {} 0}
                     width 5 offset 0"
     misc_feature    783..788
                     /locus_tag="BamHI-BglII Scar"
                     /label="BamHI-BglII Scar"
                     /ApEinfo_label="BamHI-BglII Scar"
                     /ApEinfo_fwdcolor="#ac1dff"
                     /ApEinfo_revcolor="#ac1dff"
                     /ApEinfo_graphicformat="arrow_data {{0 1 2 0 0 -1} {} 0}
                     width 5 offset 0"
     connector       1254..1364
                     /locus_tag="ConLS"
                     /label="ConLS"
                     /ApEinfo_label="ConLS"
                     /ApEinfo_fwdcolor="#c6c9d1"
                     /ApEinfo_revcolor="#c6c9d1"
                     /ApEinfo_graphicformat="arrow_data {{0 1 2 0 0 -1} {} 0}
                     width 5 offset 0"
     endonuclease    3735..3740
                     /locus_tag="SpeI"
                     /label="SpeI"
                     /ApEinfo_label="SpeI"
                     /ApEinfo_fwdcolor="#d59687"
                     /ApEinfo_revcolor="#d59687"
                     /ApEinfo_graphicformat="arrow_data {{0 1 2 0 0 -1} {} 0}
                     width 5 offset 0"
     terminator      3768..3828
                     /locus_tag="tVoigtS1, L3S2P21"
                     /label="tVoigtS1, L3S2P21"
                     /ApEinfo_label="tVoigtS1, L3S2P21"
                     /ApEinfo_fwdcolor="#c6c9d1"
                     /ApEinfo_revcolor="#c6c9d1"
                     /ApEinfo_graphicformat="arrow_data {{0 1 2 0 0 -1} {} 0}
                     width 5 offset 0"
     misc_feature    2645..2660
                     /locus_tag="linker"
                     /label="linker"
                     /ApEinfo_label="linker"
                     /ApEinfo_fwdcolor="#85dae9"
                     /ApEinfo_revcolor="#85dae9"
                     /ApEinfo_graphicformat="arrow_data {{0 1 2 0 0 -1} {} 0}
                     width 5 offset 0"
     misc_feature    3573..3591
                     /locus_tag="Strong hairpin"
                     /label="Strong hairpin"
                     /ApEinfo_label="Strong hairpin"
                     /ApEinfo_fwdcolor="#f58a5e"
                     /ApEinfo_revcolor="#f58a5e"
                     /ApEinfo_graphicformat="arrow_data {{0 1 2 0 0 -1} {} 0}
                     width 5 offset 0"
     misc_feature    complement(137..142)
                     /locus_tag="BamHI-BglII Scar(1)"
                     /label="BamHI-BglII Scar(1)"
                     /ApEinfo_label="BamHI-BglII Scar"
                     /ApEinfo_fwdcolor="#ac1dff"
                     /ApEinfo_revcolor="#ac1dff"
                     /ApEinfo_graphicformat="arrow_data {{0 1 2 0 0 -1} {} 0}
                     width 5 offset 0"
     misc_feature    2696..2723
                     /locus_tag="Cys4 hairpin"
                     /label="Cys4 hairpin"
                     /ApEinfo_label="Cys4 hairpin"
                     /ApEinfo_fwdcolor="#85dae9"
                     /ApEinfo_revcolor="#85dae9"
                     /ApEinfo_graphicformat="arrow_data {{0 1 2 0 0 -1} {} 0}
                     width 5 offset 0"
     misc_feature    3624..3684
                     /locus_tag="STAR10"
                     /label="STAR10"
                     /ApEinfo_label="STAR10"
                     /ApEinfo_fwdcolor="#85dae9"
                     /ApEinfo_revcolor="#85dae9"
                     /ApEinfo_graphicformat="arrow_data {{0 1 2 0 0 -1} {} 0}
                     width 5 offset 0"
     endonuclease    1351..1356
                     /locus_tag="BamHI"
                     /label="BamHI"
                     /ApEinfo_label="BamHI"
                     /ApEinfo_fwdcolor="#c7b0e3"
                     /ApEinfo_revcolor="#c7b0e3"
                     /ApEinfo_graphicformat="arrow_data {{0 1 2 0 0 -1} {} 0}
                     width 5 offset 0"
     misc_feature    complement(2728..2732)
                     /locus_tag="Loop"
                     /label="Loop"
                     /ApEinfo_label="Loop"
                     /ApEinfo_fwdcolor="#85dae9"
                     /ApEinfo_revcolor="#85dae9"
                     /ApEinfo_graphicformat="arrow_data {{0 1 2 0 0 -1} {} 0}
                     width 5 offset 0"
     misc_feature    3629..3644
                     /locus_tag="Stem"
                     /label="Stem"
                     /ApEinfo_label="Stem"
                     /ApEinfo_fwdcolor="#ff2c3c"
                     /ApEinfo_revcolor="#ff2c3c"
                     /ApEinfo_graphicformat="arrow_data {{0 1 2 0 0 -1} {} 0}
                     width 5 offset 0"
     insulator       1303..1317
                     /locus_tag="6-frame STOP a"
                     /label="6-frame STOP a"
                     /ApEinfo_label="6-frame STOP a"
                     /ApEinfo_fwdcolor="#c6c9d1"
                     /ApEinfo_revcolor="#c6c9d1"
                     /ApEinfo_graphicformat="arrow_data {{0 1 2 0 0 -1} {} 0}
                     width 5 offset 0"
     misc_feature    2728..2788
                     /locus_tag="STAR10(1)"
                     /label="STAR10(1)"
                     /ApEinfo_label="STAR10"
                     /ApEinfo_fwdcolor="#85dae9"
                     /ApEinfo_revcolor="#85dae9"
                     /ApEinfo_graphicformat="arrow_data {{0 1 2 0 0 -1} {} 0}
                     width 5 offset 0"
     misc_feature    3689..3718
                     /locus_tag="t500"
                     /label="t500"
                     /ApEinfo_label="t500"
                     /ApEinfo_fwdcolor="#85dae9"
                     /ApEinfo_revcolor="#85dae9"
                     /ApEinfo_graphicformat="arrow_data {{0 1 2 0 0 -1} {} 0}
                     width 5 offset 0"
     misc_feature    complement(151..156)
                     /locus_tag="BamHI-BglII Scar(2)"
                     /label="BamHI-BglII Scar(2)"
                     /ApEinfo_label="BamHI-BglII Scar"
                     /ApEinfo_fwdcolor="#ac1dff"
                     /ApEinfo_revcolor="#ac1dff"
                     /ApEinfo_graphicformat="arrow_data {{0 1 2 0 0 -1} {} 0}
                     width 5 offset 0"
     misc_feature    2793..2804
                     /locus_tag="linker(1)"
                     /label="linker(1)"
                     /ApEinfo_label="linker"
                     /ApEinfo_fwdcolor="#85dae9"
                     /ApEinfo_revcolor="#85dae9"
                     /ApEinfo_graphicformat="arrow_data {{0 1 2 0 0 -1} {} 0}
                     width 5 offset 0"
     endonuclease    1324..1331
                     /locus_tag="NotI"
                     /label="NotI"
                     /ApEinfo_label="NotI"
                     /ApEinfo_fwdcolor="#b7e6d7"
                     /ApEinfo_revcolor="#b7e6d7"
                     /ApEinfo_graphicformat="arrow_data {{0 1 2 0 0 -1} {} 0}
                     width 5 offset 0"
     misc_feature    2805..2823
                     /locus_tag="Strong hairpin(1)"
                     /label="Strong hairpin(1)"
                     /ApEinfo_label="Strong hairpin"
                     /ApEinfo_fwdcolor="#f58a5e"
                     /ApEinfo_revcolor="#f58a5e"
                     /ApEinfo_graphicformat="arrow_data {{0 1 2 0 0 -1} {} 0}
                     width 5 offset 0"
     endonuclease    complement(3734..3752)
                     /locus_tag="BioBrick Suffix BBa_G00001"
                     /label="BioBrick Suffix BBa_G00001"
                     /ApEinfo_label="BioBrick Suffix BBa_G00001"
                     /ApEinfo_fwdcolor="#d59687"
                     /ApEinfo_revcolor="#d59687"
                     /ApEinfo_graphicformat="arrow_data {{0 1 2 0 0 -1} {} 0}
                     width 5 offset 0"
     misc_feature    2856..2916
                     /locus_tag="STAR10(2)"
                     /label="STAR10(2)"
                     /ApEinfo_label="STAR10"
                     /ApEinfo_fwdcolor="#85dae9"
                     /ApEinfo_revcolor="#85dae9"
                     /ApEinfo_graphicformat="arrow_data {{0 1 2 0 0 -1} {} 0}
                     width 5 offset 0"
     misc_feature    complement(874..879)
                     /locus_tag="BamHI-BglII Scar(3)"
                     /label="BamHI-BglII Scar(3)"
                     /ApEinfo_label="BamHI-BglII Scar"
                     /ApEinfo_fwdcolor="#ac1dff"
                     /ApEinfo_revcolor="#ac1dff"
                     /ApEinfo_graphicformat="arrow_data {{0 1 2 0 0 -1} {} 0}
                     width 5 offset 0"
     misc_feature    2861..2876
                     /locus_tag="Stem(1)"
                     /label="Stem(1)"
                     /ApEinfo_label="Stem"
                     /ApEinfo_fwdcolor="#ff2c3c"
                     /ApEinfo_revcolor="#ff2c3c"
                     /ApEinfo_graphicformat="arrow_data {{0 1 2 0 0 -1} {} 0}
                     width 5 offset 0"
     misc_feature    2631..2640
                     /locus_tag="New Feature"
                     /label="New Feature"
                     /ApEinfo_label="New Feature"
                     /ApEinfo_fwdcolor="#85dae9"
                     /ApEinfo_revcolor="#85dae9"
                     /ApEinfo_graphicformat="arrow_data {{0 1 2 0 0 -1} {} 0}
                     width 5 offset 0"
     misc_feature    2921..2932
                     /locus_tag="linker(2)"
                     /label="linker(2)"
                     /ApEinfo_label="linker"
                     /ApEinfo_fwdcolor="#85dae9"
                     /ApEinfo_revcolor="#85dae9"
                     /ApEinfo_graphicformat="arrow_data {{0 1 2 0 0 -1} {} 0}
                     width 5 offset 0"
     Insulator       3753..3767
                     /locus_tag="6-frame STOP b"
                     /label="6-frame STOP b"
                     /ApEinfo_label="6-frame STOP b"
                     /ApEinfo_fwdcolor="#c6c9d1"
                     /ApEinfo_revcolor="#c6c9d1"
                     /ApEinfo_graphicformat="arrow_data {{0 1 2 0 0 -1} {} 0}
                     width 5 offset 0"
     misc_feature    2933..2951
                     /locus_tag="Strong hairpin(2)"
                     /label="Strong hairpin(2)"
                     /ApEinfo_label="Strong hairpin"
                     /ApEinfo_fwdcolor="#f58a5e"
                     /ApEinfo_revcolor="#f58a5e"
                     /ApEinfo_graphicformat="arrow_data {{0 1 2 0 0 -1} {} 0}
                     width 5 offset 0"
     endonuclease    1333..1338
                     /locus_tag="XbaI"
                     /label="XbaI"
                     /ApEinfo_label="XbaI"
                     /ApEinfo_fwdcolor="#d59687"
                     /ApEinfo_revcolor="#d59687"
                     /ApEinfo_graphicformat="arrow_data {{0 1 2 0 0 -1} {} 0}
                     width 5 offset 0"
     misc_feature    complement(2984..2988)
                     /locus_tag="Loop(1)"
                     /label="Loop(1)"
                     /ApEinfo_label="Loop"
                     /ApEinfo_fwdcolor="#85dae9"
                     /ApEinfo_revcolor="#85dae9"
                     /ApEinfo_graphicformat="arrow_data {{0 1 2 0 0 -1} {} 0}
                     width 5 offset 0"
     misc_feature    complement(916..921)
                     /locus_tag="BamHI-BglII Scar(4)"
                     /label="BamHI-BglII Scar(4)"
                     /ApEinfo_label="BamHI-BglII Scar"
                     /ApEinfo_fwdcolor="#ac1dff"
                     /ApEinfo_revcolor="#ac1dff"
                     /ApEinfo_graphicformat="arrow_data {{0 1 2 0 0 -1} {} 0}
                     width 5 offset 0"
     misc_feature    2984..3044
                     /locus_tag="STAR10(3)"
                     /label="STAR10(3)"
                     /ApEinfo_label="STAR10"
                     /ApEinfo_fwdcolor="#85dae9"
                     /ApEinfo_revcolor="#85dae9"
                     /ApEinfo_graphicformat="arrow_data {{0 1 2 0 0 -1} {} 0}
                     width 5 offset 0"
     misc_feature    2369..2640
                     /locus_tag="pBad"
                     /label="pBad"
                     /ApEinfo_label="pBad"
                     /ApEinfo_fwdcolor="#85dae9"
                     /ApEinfo_revcolor="#85dae9"
                     /ApEinfo_graphicformat="arrow_data {{0 1 2 0 0 -1} {} 0}
                     width 5 offset 0"
     misc_feature    2989..3004
                     /locus_tag="Stem(2)"
                     /label="Stem(2)"
                     /ApEinfo_label="Stem"
                     /ApEinfo_fwdcolor="#ff2c3c"
                     /ApEinfo_revcolor="#ff2c3c"
                     /ApEinfo_graphicformat="arrow_data {{0 1 2 0 0 -1} {} 0}
                     width 5 offset 0"
     misc_feature    880..1247
                     /locus_tag="TrrnB"
                     /label="TrrnB"
                     /ApEinfo_label="TrrnB"
                     /ApEinfo_fwdcolor="cyan"
                     /ApEinfo_revcolor="cyan"
                     /ApEinfo_graphicformat="arrow_data {{0 1 2 0 0 -1} {} 0}
                     width 5 offset 0"
     misc_feature    complement(3112..3116)
                     /locus_tag="Loop(2)"
                     /label="Loop(2)"
                     /ApEinfo_label="Loop"
                     /ApEinfo_fwdcolor="#85dae9"
                     /ApEinfo_revcolor="#85dae9"
                     /ApEinfo_graphicformat="arrow_data {{0 1 2 0 0 -1} {} 0}
                     width 5 offset 0"
     endonuclease    3747..3752
                     /locus_tag="PstI"
                     /label="PstI"
                     /ApEinfo_label="PstI"
                     /ApEinfo_fwdcolor="#d59687"
                     /ApEinfo_revcolor="#d59687"
                     /ApEinfo_graphicformat="arrow_data {{0 1 2 0 0 -1} {} 0}
                     width 5 offset 0"
     misc_feature    3112..3172
                     /locus_tag="STAR10(4)"
                     /label="STAR10(4)"
                     /ApEinfo_label="STAR10"
                     /ApEinfo_fwdcolor="#85dae9"
                     /ApEinfo_revcolor="#85dae9"
                     /ApEinfo_graphicformat="arrow_data {{0 1 2 0 0 -1} {} 0}
                     width 5 offset 0"
     endonuclease    1340..1345
                     /locus_tag="Esp3I"
                     /label="Esp3I"
                     /ApEinfo_label="Esp3I"
                     /ApEinfo_fwdcolor="#f58a5e"
                     /ApEinfo_revcolor="#f58a5e"
                     /ApEinfo_graphicformat="arrow_data {{0 1 2 0 0 -1} {} 0}
                     width 5 offset 0"
     misc_feature    3189..3207
                     /locus_tag="Strong hairpin(3)"
                     /label="Strong hairpin(3)"
                     /ApEinfo_label="Strong hairpin"
                     /ApEinfo_fwdcolor="#f58a5e"
                     /ApEinfo_revcolor="#f58a5e"
                     /ApEinfo_graphicformat="arrow_data {{0 1 2 0 0 -1} {} 0}
                     width 5 offset 0"
     CDS             8072..8863
                     /locus_tag="Kan/neoR"
                     /label="Kan/neoR"
                     /ApEinfo_label="Kan/neoR"
                     /ApEinfo_fwdcolor="#85dae9"
                     /ApEinfo_revcolor="#85dae9"
                     /ApEinfo_graphicformat="arrow_data {{0 1 2 0 0 -1} {} 0}
                     width 5 offset 0"
     misc_feature    3208..3235
                     /locus_tag="Cys4 hairpin(1)"
                     /label="Cys4 hairpin(1)"
                     /ApEinfo_label="Cys4 hairpin"
                     /ApEinfo_fwdcolor="#85dae9"
                     /ApEinfo_revcolor="#85dae9"
                     /ApEinfo_graphicformat="arrow_data {{0 1 2 0 0 -1} {} 0}
                     width 5 offset 0"
     misc_feature    6221..7914
                     /locus_tag="mob region"
                     /label="mob region"
                     /ApEinfo_label="mob region"
                     /ApEinfo_fwdcolor="#d6b295"
                     /ApEinfo_revcolor="#d6b295"
                     /ApEinfo_graphicformat="arrow_data {{0 1 2 0 0 -1} {} 0}
                     width 5 offset 0"
     endonuclease    3742..3747
                     /locus_tag="NotI mutant"
                     /label="NotI mutant"
                     /ApEinfo_label="NotI mutant"
                     /ApEinfo_fwdcolor="#b7e6d7"
                     /ApEinfo_revcolor="#b7e6d7"
                     /ApEinfo_graphicformat="arrow_data {{0 1 2 0 0 -1} {} 0}
                     width 5 offset 0"
     replication     complement(5097..7913)
                     /locus_tag="pBBR1-mob??? origin"
                     /label="pBBR1-mob??? origin"
                     /ApEinfo_label="pBBR1-mob??? origin"
                     /ApEinfo_fwdcolor="#b4abac"
                     /ApEinfo_revcolor="#b4abac"
                     /ApEinfo_graphicformat="arrow_data {{0 1 2 0 0 -1} {} 0}
                     width 5 offset 0"
     misc_feature    complement(3240..3244)
                     /locus_tag="Loop(3)"
                     /label="Loop(3)"
                     /ApEinfo_label="Loop"
                     /ApEinfo_fwdcolor="#85dae9"
                     /ApEinfo_revcolor="#85dae9"
                     /ApEinfo_graphicformat="arrow_data {{0 1 2 0 0 -1} {} 0}
                     width 5 offset 0"
     misc_feature    7899..7904
                     /locus_tag="-35"
                     /label="-35"
                     /ApEinfo_label="-35"
                     /ApEinfo_fwdcolor="#ffef86"
                     /ApEinfo_revcolor="#ffef86"
                     /ApEinfo_graphicformat="arrow_data {{0 1 2 0 0 -1} {} 0}
                     width 5 offset 0"
     misc_feature    1431..2368
                     /locus_tag="araC"
                     /label="araC"
                     /ApEinfo_label="araC"
                     /ApEinfo_fwdcolor="#fa200f"
                     /ApEinfo_revcolor="#fa200f"
                     /ApEinfo_graphicformat="arrow_data {{0 1 2 0 0 -1} {} 0}
                     width 5 offset 0"
     CDS             6855..7811
                     /locus_tag="mob (from pBBR1MCS-2)"
                     /label="mob (from pBBR1MCS-2)"
                     /ApEinfo_label="mob (from pBBR1MCS-2)"
                     /ApEinfo_fwdcolor="#d6b295"
                     /ApEinfo_revcolor="#d6b295"
                     /ApEinfo_graphicformat="arrow_data {{0 1 2 0 0 -1} {} 0}
                     width 5 offset 0"
     misc_feature    3240..3300
                     /locus_tag="STAR10(5)"
                     /label="STAR10(5)"
                     /ApEinfo_label="STAR10"
                     /ApEinfo_fwdcolor="#85dae9"
                     /ApEinfo_revcolor="#85dae9"
                     /ApEinfo_graphicformat="arrow_data {{0 1 2 0 0 -1} {} 0}
                     width 5 offset 0"
     misc_feature    6855..7811
                     /locus_tag="mob AAB05991.1"
                     /label="mob AAB05991.1"
                     /ApEinfo_label="mob AAB05991.1"
                     /ApEinfo_fwdcolor="#ff9ccd"
                     /ApEinfo_revcolor="#ff9ccd"
                     /ApEinfo_graphicformat="arrow_data {{0 1 2 0 0 -1} {} 0}
                     width 5 offset 0"
     misc_feature    143..156
                     /locus_tag="RBS-Strong"
                     /label="RBS-Strong"
                     /ApEinfo_label="RBS-Strong"
                     /ApEinfo_fwdcolor="#9ba3ae"
                     /ApEinfo_revcolor="#9ba3ae"
                     /ApEinfo_graphicformat="arrow_data {{0 1 2 0 0 -1} {} 0}
                     width 5 offset 0"
     CDS             6855..7811
                     /locus_tag="Translation 2449-1493"
                     /label="Translation 2449-1493"
                     /ApEinfo_label="Translation 2449-1493"
                     /ApEinfo_fwdcolor="#e9d024"
                     /ApEinfo_revcolor="#e9d024"
                     /ApEinfo_graphicformat="arrow_data {{0 1 2 0 0 -1} {} 0}
                     width 5 offset 0"
     misc_feature    3245..3260
                     /locus_tag="Stem(3)"
                     /label="Stem(3)"
                     /ApEinfo_label="Stem"
                     /ApEinfo_fwdcolor="#ff2c3c"
                     /ApEinfo_revcolor="#ff2c3c"
                     /ApEinfo_graphicformat="arrow_data {{0 1 2 0 0 -1} {} 0}
                     width 5 offset 0"
     misc_feature    complement(7776..7805)
                     /locus_tag="blap (AmpR) homology"
                     /label="blap (AmpR) homology"
                     /ApEinfo_label="blap (AmpR) homology"
                     /ApEinfo_fwdcolor="#d6b295"
                     /ApEinfo_revcolor="#d6b295"
                     /ApEinfo_graphicformat="arrow_data {{0 1 2 0 0 -1} {} 0}
                     width 5 offset 0"
     endonuclease    complement(1318..1339)
                     /locus_tag="BioBrick Prefix BBa_G00000"
                     /label="BioBrick Prefix BBa_G00000"
                     /ApEinfo_label="BioBrick Prefix BBa_G00000"
                     /ApEinfo_fwdcolor="#d59687"
                     /ApEinfo_revcolor="#d59687"
                     /ApEinfo_graphicformat="arrow_data {{0 1 2 0 0 -1} {} 0}
                     width 5 offset 0"
     transfer        6694..6745
                     /locus_tag="oriT"
                     /label="oriT"
                     /ApEinfo_label="oriT"
                     /ApEinfo_fwdcolor="#d6b295"
                     /ApEinfo_revcolor="#d6b295"
                     /ApEinfo_graphicformat="arrow_data {{0 1 2 0 0 -1} {} 0}
                     width 5 offset 0"
     misc_feature    3305..3316
                     /locus_tag="linker(3)"
                     /label="linker(3)"
                     /ApEinfo_label="linker"
                     /ApEinfo_fwdcolor="#85dae9"
                     /ApEinfo_revcolor="#85dae9"
                     /ApEinfo_graphicformat="arrow_data {{0 1 2 0 0 -1} {} 0}
                     width 5 offset 0"
     promoter        6704..6737
                     /locus_tag="mobp"
                     /label="mobp"
                     /ApEinfo_label="mobp"
                     /ApEinfo_fwdcolor="#d6b295"
                     /ApEinfo_revcolor="#d6b295"
                     /ApEinfo_graphicformat="arrow_data {{0 1 2 0 0 -1} {} 0}
                     width 5 offset 0"
     misc_feature    16..50
                     /locus_tag="Promoter-J23119(SpeI)"
                     /label="Promoter-J23119(SpeI)"
                     /ApEinfo_label="Promoter-J23119(SpeI)"
                     /ApEinfo_fwdcolor="#ffce29"
                     /ApEinfo_revcolor="#ffce29"
                     /ApEinfo_graphicformat="arrow_data {{0 1 2 0 0 -1} {} 0}
                     width 5 offset 0"
     misc_feature    6712..6734
                     /locus_tag="recombination site A (RSA)"
                     /label="recombination site A (RSA)"
                     /ApEinfo_label="recombination site A (RSA)"
                     /ApEinfo_fwdcolor="#d6b295"
                     /ApEinfo_revcolor="#d6b295"
                     /ApEinfo_graphicformat="arrow_data {{0 1 2 0 0 -1} {} 0}
                     width 5 offset 0"
     misc_feature    3336..3363
                     /locus_tag="Cys4 hairpin(2)"
                     /label="Cys4 hairpin(2)"
                     /ApEinfo_label="Cys4 hairpin"
                     /ApEinfo_fwdcolor="#85dae9"
                     /ApEinfo_revcolor="#85dae9"
                     /ApEinfo_graphicformat="arrow_data {{0 1 2 0 0 -1} {} 0}
                     width 5 offset 0"
     promoter        6726..6731
                     /locus_tag="-10"
                     /label="-10"
                     /ApEinfo_label="-10"
                     /ApEinfo_fwdcolor="#d6b295"
                     /ApEinfo_revcolor="#d6b295"
                     /ApEinfo_graphicformat="arrow_data {{0 1 2 0 0 -1} {} 0}
                     width 5 offset 0"
     misc_feature    157..870
                     /locus_tag="SFGFP"
                     /label="SFGFP"
                     /ApEinfo_label="SFGFP"
                     /ApEinfo_fwdcolor="#00f700"
                     /ApEinfo_revcolor="green"
                     /ApEinfo_graphicformat="arrow_data {{0 1 2 0 0 -1} {} 0}
                     width 5 offset 0"
     promoter        complement(6724..6729)
                     /locus_tag="-10(1)"
                     /label="-10(1)"
                     /ApEinfo_label="-10"
                     /ApEinfo_fwdcolor="#d6b295"
                     /ApEinfo_revcolor="#d6b295"
                     /ApEinfo_graphicformat="arrow_data {{0 1 2 0 0 -1} {} 0}
                     width 5 offset 0"
     misc_feature    complement(3368..3372)
                     /locus_tag="Loop(4)"
                     /label="Loop(4)"
                     /ApEinfo_label="Loop"
                     /ApEinfo_fwdcolor="#85dae9"
                     /ApEinfo_revcolor="#85dae9"
                     /ApEinfo_graphicformat="arrow_data {{0 1 2 0 0 -1} {} 0}
                     width 5 offset 0"
     misc_feature    complement(6715..6720)
                     /locus_tag="-35(1)"
                     /label="-35(1)"
                     /ApEinfo_label="-35"
                     /ApEinfo_fwdcolor="#ffef86"
                     /ApEinfo_revcolor="#ffef86"
                     /ApEinfo_graphicformat="arrow_data {{0 1 2 0 0 -1} {} 0}
                     width 5 offset 0"
     endonuclease    complement(3728..3733)
                     /locus_tag="Esp3I(1)"
                     /label="Esp3I(1)"
                     /ApEinfo_label="Esp3I"
                     /ApEinfo_fwdcolor="#f58a5e"
                     /ApEinfo_revcolor="#f58a5e"
                     /ApEinfo_graphicformat="arrow_data {{0 1 2 0 0 -1} {} 0}
                     width 5 offset 0"
     promoter        6704..6709
                     /locus_tag="-35(2)"
                     /label="-35(2)"
                     /ApEinfo_label="-35"
                     /ApEinfo_fwdcolor="#d6b295"
                     /ApEinfo_revcolor="#d6b295"
                     /ApEinfo_graphicformat="arrow_data {{0 1 2 0 0 -1} {} 0}
                     width 5 offset 0"
     misc_feature    3373..3388
                     /locus_tag="Stem(4)"
                     /label="Stem(4)"
                     /ApEinfo_label="Stem"
                     /ApEinfo_fwdcolor="#ff2c3c"
                     /ApEinfo_revcolor="#ff2c3c"
                     /ApEinfo_graphicformat="arrow_data {{0 1 2 0 0 -1} {} 0}
                     width 5 offset 0"
     misc_feature    4049..4612
                     /locus_tag="csy4"
                     /label="csy4"
                     /ApEinfo_label="csy4"
                     /ApEinfo_fwdcolor="#ff27e3"
                     /ApEinfo_revcolor="green"
                     /ApEinfo_graphicformat="arrow_data {{0 1 2 0 0 -1} {} 0}
                     width 5 offset 0"
     misc_feature    complement(5097..6226)
                     /locus_tag="pBBR1 rep region"
                     /label="pBBR1 rep region"
                     /ApEinfo_label="pBBR1 rep region"
                     /ApEinfo_fwdcolor="#b4abac"
                     /ApEinfo_revcolor="#b4abac"
                     /ApEinfo_graphicformat="arrow_data {{0 1 2 0 0 -1} {} 0}
                     width 5 offset 0"
     misc_feature    4642..4685
                     /locus_tag="Terminator"
                     /label="Terminator"
                     /ApEinfo_label="Terminator"
                     /ApEinfo_fwdcolor="cyan"
                     /ApEinfo_revcolor="green"
                     /ApEinfo_graphicformat="arrow_data {{0 1 2 0 0 -1} {} 0}
                     width 5 offset 0"
     misc_feature    107..111
                     /locus_tag="Loop(5)"
                     /label="Loop(5)"
                     /ApEinfo_label="Loop"
                     /ApEinfo_fwdcolor="cyan"
                     /ApEinfo_revcolor="green"
                     /ApEinfo_graphicformat="arrow_data {{0 1 2 0 0 -1} {} 0}
                     width 5 offset 0"
     misc_feature    4031..4042
                     /locus_tag="B0034"
                     /label="B0034"
                     /ApEinfo_label="B0034"
                     /ApEinfo_fwdcolor="cyan"
                     /ApEinfo_revcolor="green"
                     /ApEinfo_graphicformat="arrow_data {{0 1 2 0 0 -1} {} 0}
                     width 5 offset 0"
     misc_feature    complement(6005..6017)
                     /locus_tag="IHF binding site"
                     /label="IHF binding site"
                     /ApEinfo_label="IHF binding site"
                     /ApEinfo_fwdcolor="#c6c9d1"
                     /ApEinfo_revcolor="#c6c9d1"
                     /ApEinfo_graphicformat="arrow_data {{0 1 2 0 0 -1} {} 0}
                     width 5 offset 0"
     misc_feature    3990..4024
                     /locus_tag="J23101"
                     /label="J23101"
                     /ApEinfo_label="J23101"
                     /ApEinfo_fwdcolor="#80ff00"
                     /ApEinfo_revcolor="green"
                     /ApEinfo_graphicformat="arrow_data {{0 1 2 0 0 -1} {} 0}
                     width 5 offset 0"
     misc_feature    3464..3491
                     /locus_tag="Cys4 hairpin(3)"
                     /label="Cys4 hairpin(3)"
                     /ApEinfo_label="Cys4 hairpin"
                     /ApEinfo_fwdcolor="#85dae9"
                     /ApEinfo_revcolor="#85dae9"
                     /ApEinfo_graphicformat="arrow_data {{0 1 2 0 0 -1} {} 0}
                     width 5 offset 0"
     misc_feature    3986..4731
                     /locus_tag="J23101-Csy4"
                     /label="J23101-Csy4"
                     /ApEinfo_label="J23101-Csy4"
                     /ApEinfo_fwdcolor="#ffff80"
                     /ApEinfo_revcolor="green"
                     /ApEinfo_graphicformat="arrow_data {{0 1 2 0 0 -1} {} 0}
                     width 5 offset 0"
     promoter        complement(5923..5928)
                     /locus_tag="-35(3)"
                     /label="-35(3)"
                     /ApEinfo_label="-35"
                     /ApEinfo_fwdcolor="#c6c9d1"
                     /ApEinfo_revcolor="#c6c9d1"
                     /ApEinfo_graphicformat="arrow_data {{0 1 2 0 0 -1} {} 0}
                     width 5 offset 0"
     terminator      1254..1302
                     /locus_tag="tVoigtS5, L3S3P22 47C>G"
                     /label="tVoigtS5, L3S3P22 47C>G"
                     /ApEinfo_label="tVoigtS5, L3S3P22 47C>G"
                     /ApEinfo_fwdcolor="#c6c9d1"
                     /ApEinfo_revcolor="#c6c9d1"
                     /ApEinfo_graphicformat="arrow_data {{0 1 2 0 0 -1} {} 0}
                     width 5 offset 0"
     promoter        complement(5894..5928)
                     /locus_tag="repp"
                     /label="repp"
                     /ApEinfo_label="repp"
                     /ApEinfo_fwdcolor="#c6c9d1"
                     /ApEinfo_revcolor="#c6c9d1"
                     /ApEinfo_graphicformat="arrow_data {{0 1 2 0 0 -1} {} 0}
                     width 5 offset 0"
     misc_feature    3501..3516
                     /locus_tag="Stem(5)"
                     /label="Stem(5)"
                     /ApEinfo_label="Stem"
                     /ApEinfo_fwdcolor="#ff2c3c"
                     /ApEinfo_revcolor="#ff2c3c"
                     /ApEinfo_graphicformat="arrow_data {{0 1 2 0 0 -1} {} 0}
                     width 5 offset 0"
     promoter        complement(5900..5908)
                     /locus_tag="-10(2)"
                     /label="-10(2)"
                     /ApEinfo_label="-10"
                     /ApEinfo_fwdcolor="#c6c9d1"
                     /ApEinfo_revcolor="#c6c9d1"
                     /ApEinfo_graphicformat="arrow_data {{0 1 2 0 0 -1} {} 0}
                     width 5 offset 0"
     misc_feature    2665..2676
                     /locus_tag="linker(4)"
                     /label="linker(4)"
                     /ApEinfo_label="linker"
                     /ApEinfo_fwdcolor="#85dae9"
                     /ApEinfo_revcolor="#85dae9"
                     /ApEinfo_graphicformat="arrow_data {{0 1 2 0 0 -1} {} 0}
                     width 5 offset 0"
     misc_feature    complement(5157..5819)
                     /locus_tag="Rep  AAB05988.1"
                     /label="Rep  AAB05988.1"
                     /ApEinfo_label="Rep  AAB05988.1"
                     /ApEinfo_fwdcolor="#d6b295"
                     /ApEinfo_revcolor="#d6b295"
                     /ApEinfo_graphicformat="arrow_data {{0 1 2 0 0 -1} {} 0}
                     width 5 offset 0"
     misc_feature    3592..3619
                     /locus_tag="Cys4 hairpin(4)"
                     /label="Cys4 hairpin(4)"
                     /ApEinfo_label="Cys4 hairpin"
                     /ApEinfo_fwdcolor="#85dae9"
                     /ApEinfo_revcolor="#85dae9"
                     /ApEinfo_graphicformat="arrow_data {{0 1 2 0 0 -1} {} 0}
                     width 5 offset 0"
     misc_feature    complement(5157..5819)
                     /locus_tag="rep  AAB05988.1"
                     /label="rep  AAB05988.1"
                     /ApEinfo_label="rep  AAB05988.1"
                     /ApEinfo_fwdcolor="#b4abac"
                     /ApEinfo_revcolor="#b4abac"
                     /ApEinfo_graphicformat="arrow_data {{0 1 2 0 0 -1} {} 0}
                     width 5 offset 0"
     misc_feature    2677..2695
                     /locus_tag="Strong hairpin(4)"
                     /label="Strong hairpin(4)"
                     /ApEinfo_label="Strong hairpin"
                     /ApEinfo_fwdcolor="#f58a5e"
                     /ApEinfo_revcolor="#f58a5e"
                     /ApEinfo_graphicformat="arrow_data {{0 1 2 0 0 -1} {} 0}
                     width 5 offset 0"
     CDS             complement(5157..5819)
                     /locus_tag="Translation 3485-4147"
                     /label="Translation 3485-4147"
                     /ApEinfo_label="Translation 3485-4147"
                     /ApEinfo_fwdcolor="#e9d024"
                     /ApEinfo_revcolor="#e9d024"
                     /ApEinfo_graphicformat="arrow_data {{0 1 2 0 0 -1} {} 0}
                     width 5 offset 0"
     misc_feature    complement(3624..3628)
                     /locus_tag="Loop(6)"
                     /label="Loop(6)"
                     /ApEinfo_label="Loop"
                     /ApEinfo_fwdcolor="#85dae9"
                     /ApEinfo_revcolor="#85dae9"
                     /ApEinfo_graphicformat="arrow_data {{0 1 2 0 0 -1} {} 0}
                     width 5 offset 0"
     promoter        complement(5714..5719)
                     /locus_tag="-35(4)"
                     /label="-35(4)"
                     /ApEinfo_label="-35"
                     /ApEinfo_fwdcolor="#d6b295"
                     /ApEinfo_revcolor="#d6b295"
                     /ApEinfo_graphicformat="arrow_data {{0 1 2 0 0 -1} {} 0}
                     width 5 offset 0"
     misc_feature    2733..2748
                     /locus_tag="Stem(6)"
                     /label="Stem(6)"
                     /ApEinfo_label="Stem"
                     /ApEinfo_fwdcolor="#ff2c3c"
                     /ApEinfo_revcolor="#ff2c3c"
                     /ApEinfo_graphicformat="arrow_data {{0 1 2 0 0 -1} {} 0}
                     width 5 offset 0"
     promoter        5581..5586
                     /locus_tag="-35(5)"
                     /label="-35(5)"
                     /ApEinfo_label="-35"
                     /ApEinfo_fwdcolor="#c6c9d1"
                     /ApEinfo_revcolor="#c6c9d1"
                     /ApEinfo_graphicformat="arrow_data {{0 1 2 0 0 -1} {} 0}
                     width 5 offset 0"
     misc_feature    2824..2851
                     /locus_tag="Cys4 hairpin(5)"
                     /label="Cys4 hairpin(5)"
                     /ApEinfo_label="Cys4 hairpin"
                     /ApEinfo_fwdcolor="#85dae9"
                     /ApEinfo_revcolor="#85dae9"
                     /ApEinfo_graphicformat="arrow_data {{0 1 2 0 0 -1} {} 0}
                     width 5 offset 0"
     misc_feature    5097..5115
                     /locus_tag="mob 3??? homology"
                     /label="mob 3??? homology"
                     /ApEinfo_label="mob 3??? homology"
                     /ApEinfo_fwdcolor="#c6c9d1"
                     /ApEinfo_revcolor="#c6c9d1"
                     /ApEinfo_graphicformat="arrow_data {{0 1 2 0 0 -1} {} 0}
                     width 5 offset 0"
     misc_feature    complement(2856..2860)
                     /locus_tag="Loop(7)"
                     /label="Loop(7)"
                     /ApEinfo_label="Loop"
                     /ApEinfo_fwdcolor="#85dae9"
                     /ApEinfo_revcolor="#85dae9"
                     /ApEinfo_graphicformat="arrow_data {{0 1 2 0 0 -1} {} 0}
                     width 5 offset 0"
     misc_feature    4994..5087
                     /locus_tag="Potential Terminator"
                     /label="Potential Terminator"
                     /ApEinfo_label="Potential Terminator"
                     /ApEinfo_fwdcolor="#f58a5e"
                     /ApEinfo_revcolor="#f58a5e"
                     /ApEinfo_graphicformat="arrow_data {{0 1 2 0 0 -1} {} 0}
                     width 5 offset 0"
     misc_feature    2952..2979
                     /locus_tag="Cys4 hairpin(6)"
                     /label="Cys4 hairpin(6)"
                     /ApEinfo_label="Cys4 hairpin"
                     /ApEinfo_fwdcolor="#85dae9"
                     /ApEinfo_revcolor="#85dae9"
                     /ApEinfo_graphicformat="arrow_data {{0 1 2 0 0 -1} {} 0}
                     width 5 offset 0"
     promoter        4864..4869
                     /locus_tag="-35(6)"
                     /label="-35(6)"
                     /ApEinfo_label="-35"
                     /ApEinfo_fwdcolor="#c6c9d1"
                     /ApEinfo_revcolor="#c6c9d1"
                     /ApEinfo_graphicformat="arrow_data {{0 1 2 0 0 -1} {} 0}
                     width 5 offset 0"
     misc_feature    3049..3060
                     /locus_tag="linker(5)"
                     /label="linker(5)"
                     /ApEinfo_label="linker"
                     /ApEinfo_fwdcolor="#85dae9"
                     /ApEinfo_revcolor="#85dae9"
                     /ApEinfo_graphicformat="arrow_data {{0 1 2 0 0 -1} {} 0}
                     width 5 offset 0"
     misc_feature    3854..3862
                     /locus_tag="New Feature(1)"
                     /label="New Feature(1)"
                     /ApEinfo_label="New Feature"
                     /ApEinfo_fwdcolor="cyan"
                     /ApEinfo_revcolor="green"
                     /ApEinfo_graphicformat="arrow_data {{0 1 2 0 0 -1} {} 0}
                     width 5 offset 0"
     misc_feature    3061..3079
                     /locus_tag="Strong hairpin(5)"
                     /label="Strong hairpin(5)"
                     /ApEinfo_label="Strong hairpin"
                     /ApEinfo_fwdcolor="#f58a5e"
                     /ApEinfo_revcolor="#f58a5e"
                     /ApEinfo_graphicformat="arrow_data {{0 1 2 0 0 -1} {} 0}
                     width 5 offset 0"
     misc_feature    9284..9303
                     /locus_tag="New Feature(2)"
                     /label="New Feature(2)"
                     /ApEinfo_label="New Feature"
                     /ApEinfo_fwdcolor="cyan"
                     /ApEinfo_revcolor="green"
                     /ApEinfo_graphicformat="arrow_data {{0 1 2 0 0 -1} {} 0}
                     width 5 offset 0"
     misc_feature    3080..3107
                     /locus_tag="Cys4 hairpin(7)"
                     /label="Cys4 hairpin(7)"
                     /ApEinfo_label="Cys4 hairpin"
                     /ApEinfo_fwdcolor="#85dae9"
                     /ApEinfo_revcolor="#85dae9"
                     /ApEinfo_graphicformat="arrow_data {{0 1 2 0 0 -1} {} 0}
                     width 5 offset 0"
     misc_feature    3117..3132
                     /locus_tag="Stem(7)"
                     /label="Stem(7)"
                     /ApEinfo_label="Stem"
                     /ApEinfo_fwdcolor="#ff2c3c"
                     /ApEinfo_revcolor="#ff2c3c"
                     /ApEinfo_graphicformat="arrow_data {{0 1 2 0 0 -1} {} 0}
                     width 5 offset 0"
     misc_feature    3177..3188
                     /locus_tag="linker(6)"
                     /label="linker(6)"
                     /ApEinfo_label="linker"
                     /ApEinfo_fwdcolor="#85dae9"
                     /ApEinfo_revcolor="#85dae9"
                     /ApEinfo_graphicformat="arrow_data {{0 1 2 0 0 -1} {} 0}
                     width 5 offset 0"
     misc_feature    3317..3335
                     /locus_tag="Strong hairpin(6)"
                     /label="Strong hairpin(6)"
                     /ApEinfo_label="Strong hairpin"
                     /ApEinfo_fwdcolor="#f58a5e"
                     /ApEinfo_revcolor="#f58a5e"
                     /ApEinfo_graphicformat="arrow_data {{0 1 2 0 0 -1} {} 0}
                     width 5 offset 0"
     misc_feature    3368..3428
                     /locus_tag="STAR10(6)"
                     /label="STAR10(6)"
                     /ApEinfo_label="STAR10"
                     /ApEinfo_fwdcolor="#85dae9"
                     /ApEinfo_revcolor="#85dae9"
                     /ApEinfo_graphicformat="arrow_data {{0 1 2 0 0 -1} {} 0}
                     width 5 offset 0"
     misc_feature    3433..3444
                     /locus_tag="linker(7)"
                     /label="linker(7)"
                     /ApEinfo_label="linker"
                     /ApEinfo_fwdcolor="#85dae9"
                     /ApEinfo_revcolor="#85dae9"
                     /ApEinfo_graphicformat="arrow_data {{0 1 2 0 0 -1} {} 0}
                     width 5 offset 0"
     misc_feature    3445..3463
                     /locus_tag="Strong hairpin(7)"
                     /label="Strong hairpin(7)"
                     /ApEinfo_label="Strong hairpin"
                     /ApEinfo_fwdcolor="#f58a5e"
                     /ApEinfo_revcolor="#f58a5e"
                     /ApEinfo_graphicformat="arrow_data {{0 1 2 0 0 -1} {} 0}
                     width 5 offset 0"
     misc_feature    complement(3496..3500)
                     /locus_tag="Loop(8)"
                     /label="Loop(8)"
                     /ApEinfo_label="Loop"
                     /ApEinfo_fwdcolor="#85dae9"
                     /ApEinfo_revcolor="#85dae9"
                     /ApEinfo_graphicformat="arrow_data {{0 1 2 0 0 -1} {} 0}
                     width 5 offset 0"
     misc_feature    3496..3556
                     /locus_tag="STAR10(7)"
                     /label="STAR10(7)"
                     /ApEinfo_label="STAR10"
                     /ApEinfo_fwdcolor="#85dae9"
                     /ApEinfo_revcolor="#85dae9"
                     /ApEinfo_graphicformat="arrow_data {{0 1 2 0 0 -1} {} 0}
                     width 5 offset 0"
     misc_feature    3561..3572
                     /locus_tag="linker(8)"
                     /label="linker(8)"
                     /ApEinfo_label="linker"
                     /ApEinfo_fwdcolor="#85dae9"
                     /ApEinfo_revcolor="#85dae9"
                     /ApEinfo_graphicformat="arrow_data {{0 1 2 0 0 -1} {} 0}
                     width 5 offset 0"
     misc_feature    7913..8068
                     /locus_tag="KanR promoter/UTR"
                     /label="KanR promoter/UTR"
                     /ApEinfo_label="KanR promoter/UTR"
                     /ApEinfo_fwdcolor="#b7e6d7"
                     /ApEinfo_revcolor="#b7e6d7"
                     /ApEinfo_graphicformat="arrow_data {{0 1 2 0 0 -1} {} 0}
                     width 5 offset 0"
     misc_feature    51..136
                     /locus_tag="Target10"
                     /label="Target10"
                     /ApEinfo_label="Target10"
                     /ApEinfo_fwdcolor="cyan"
                     /ApEinfo_revcolor="green"
                     /ApEinfo_graphicformat="arrow_data {{0 1 2 0 0 -1} {} 0}
                     width 5 offset 0"
ORIGIN
        1 gaattctaaa gatctttgac agctagctca gtcctaggta taatactagt CTCATCTCAT
       61 TTCGCTCTCA CATTTCTACA CCTTTATCTT GCGGGGAATG TATACAGTTC ATGTATATAT
      121 TCCCCGCTTT TTTTTTggat ctaggaggaa ggatctatga gcaaaggaga agaacttttc
      181 actggagttg tcccaattct tgttgaatta gatggtgatg ttaatgggca caaattttct
      241 gtccgtggag agggtgaagg tgatgctaca aacggaaaac tcacccttaa atttatttgc
      301 actactggaa aactacctgt tccgtggcca acacttgtca ctactctgac ctatggtgtt
      361 caatgctttt cccgttatcc ggatcacatg aaacggcatg actttttcaa gagtgccatg
      421 cccgaaggtt atgtacagga acgcactata tctttcaaag atgacgggac ctacaagacg
      481 cgtgctgaag tcaagtttga aggtgatacc cttgttaatc gtatcgagtt aaagggtatt
      541 gattttaaag aagatggaaa cattcttgga cacaaactcg agtacaactt taactcacac
      601 aatgtataca tcacggcaga caaacaaaag aatggaatca aagctaactt caaaattcgc
      661 cacaacgttg aagatggttc cgttcaacta gcagaccatt atcaacaaaa tactccaatt
      721 ggcgatggcc ctgtcctttt accagacaac cattacctgt cgacacaatc tgtcctttcg
      781 aaagatccca acgaaaagcg tgaccacatg gtccttcttg agtttgtaac tgctgctggg
      841 attacacatg gcatggatga gctctacaaa taaggatctg aagcttgggc ccgaacaaaa
      901 actcatctca gaagaggatc tgaatagcgc cgtcgaccat catcatcatc atcattgagt
      961 ttaaacggtc tccagcttgg ctgttttggc ggatgagaga agattttcag cctgatacag
     1021 attaaatcag aacgcagaag cggtctgata aaacagaatt tgcctggcgg cagtagcgcg
     1081 gtggtcccac ctgaccccat gccgaactca gaagtgaaac gccgtagcgc cgatggtagt
     1141 gtggggtctc cccatgcgag agtagggaac tgccaggcat caaataaaac gaaaggctca
     1201 gtcgaaagac tgggcctttc gttttatctg ttgtttgtcg gtgaactgga tccccaatta
     1261 ttgaaggccg ctaacgcggc ctttttttgt ttctggtctg ccttaatcaa tgactaagaa
     1321 ttcgcggccg cttctagagC GTCTCaCTTC ggatccgctg caggCTTCtc aagtcaaaag
     1381 cctccggtcg gaggtttttg actttctgct atggaggtca ggtatgattt TTATGACAAC
     1441 TTGACGGCTA CATCATTCAC TTTTTCTTCA CAACCGGCAC GGAACTCGCT CGGGCTGGCC
     1501 CCGGTGCATT TTTTAAATAC CCGCGAGAAA TAGAGTTGAT CGTCAAAACC AACATTGCGA
     1561 CCGACGGTGG CGATAGGCAT CCGGGTGGTG CTCAAAAGCA GCTTCGCCTG GCTGATACGT
     1621 TGGTCCTCGC GCCAGCTTAA GACGCTAATC CCTAACTGCT GGCGGAAAAG ATGTGACAGA
     1681 CGCGACGGCG ACAAGCAAAC ATGCTGTGCG ACGCTGGCGA TATCAAAATT GCTGTCTGCC
     1741 AGGTGATCGC TGATGTACTG ACAAGCCTCG CGTACCCGAT TATCCATCGG TGGATGGAGC
     1801 GACTCGTTAA TCGCTTCCAT GCGCCGCAGT AACAATTGCT CAAGCAGATT TATCGCCAGC
     1861 AGCTCCGAAT AGCGCCCTTC CCCTTGCCCG GCGTTAATGA TTTGCCCAAA CAGGTCGCTG
     1921 AAATGCGGCT GGTGCGCTTC ATCCGGGCGA AAGAACCCCG TATTGGCAAA TATTGACGGC
     1981 CAGTTAAGCC ATTCATGCCA GTAGGCGCGC GGACGAAAGT AAACCCACTG GTGATACCAT
     2041 TCGCGAGCCT CCGGATGACG ACCGTAGTGA TGAATCTCTC CTGGCGGGAA CAGCAAAATA
     2101 TCACCCGGTC GGCAAACAAA TTCTCGTCCC TGATTTTTCA CCACCCCCTG ACCGCGAATG
     2161 GTGAGATTGA GAATATAACC TTTCATTCCC AGCGGTCGGT CGATAAAAAA ATCGAGATAA
     2221 CCGTTGGCCT CAATCGGCGT TAAACCCGCC ACCAGATGGG CATTAAACGA GTATCCCGGC
     2281 AGCAGGGGAT CATTTTGCGC TTCAGCCATA CTTTTCATAC TCCCGCCATT CAGAGAAGAA
     2341 ACCAATTGTC CATATTGCAT CAGACATTGC CGTCACTGCG TCTTTTACTG GCTCTTCTCG
     2401 CTAACCAAAC CGGTAACCCC GCTTATTAAA AGCATTCTGT AACAAAGCGG GACCAAAGCC
     2461 ATGACAAAAA CGCGTAACAA AAGTGTCTAT AATCACGGCA GAAAAGTCCA CATTGATTAT
     2521 TTGCACGGCG TCACACTTTG CTATGCCATA ACATTTTTAT CCATAAGATT AGCGGATCCT
     2581 ACCTGACGCT TTTTATCGCA ACTCTCTACT GTTTCTCCAT acccgttttt ttgggctagc
     2641 CGACCTGTGG ACGGATAAAG TCAGTTGTGA AATAAAcgcg gccataggcc gcgtaGTTCA
     2701 CTGCCGTATA GGCAGCTAAG AAAAATGTGA ACTGTATACA TTCCCCGCAA GATAAAGGTG
     2761 TAGAAATGTG AGAGCGAAAT GAGATGAGcg ttTTGTGAAA TAAAcgcggc cataggccgc
     2821 gtaGTTCACT GCCGTATAGG CAGCTAAGAA AAATGTGAAC TGTATACATT CCCCGCAAGA
     2881 TAAAGGTGTA GAAATGTGAG AGCGAAATGA GATGAGttcc TTGTGAAATA AAcgcggcca
     2941 taggccgcgt aGTTCACTGC CGTATAGGCA GCTAAGAAAA ATGTGAACTG TATACATTCC
     3001 CCGCAAGATA AAGGTGTAGA AATGTGAGAG CGAAATGAGA TGAGtcatTT GTGAAATAAA
     3061 cgcggccata ggccgcgtaG TTCACTGCCG TATAGGCAGC TAAGAAAAAT GTGAACTGTA
     3121 TACATTCCCC GCAAGATAAA GGTGTAGAAA TGTGAGAGCG AAATGAGATG AGAATGTTGT
     3181 GAAATAAAcg cggccatagg ccgcgtaGTT CACTGCCGTA TAGGCAGCTA AGAAAAATGT
     3241 GAACTGTATA CATTCCCCGC AAGATAAAGG TGTAGAAATG TGAGAGCGAA ATGAGATGAG
     3301 cgttTTGTGA AATAAAcgcg gccataggcc gcgtaGTTCA CTGCCGTATA GGCAGCTAAG
     3361 AAAAATGTGA ACTGTATACA TTCCCCGCAA GATAAAGGTG TAGAAATGTG AGAGCGAAAT
     3421 GAGATGAGtt ccTTGTGAAA TAAAcgcggc cataggccgc gtaGTTCACT GCCGTATAGG
     3481 CAGCTAAGAA AAATGTGAAC TGTATACATT CCCCGCAAGA TAAAGGTGTA GAAATGTGAG
     3541 AGCGAAATGA GATGAGtcat TTGTGAAATA AAcgcggcca taggccgcgt aGTTCACTGC
     3601 CGTATAGGCA GCTAAGAAAA ATGTGAACTG TATACATTCC CCGCAAGATA AAGGTGTAGA
     3661 AATGTGAGAG CGAAATGAGA TGAGTGGCca aaGCCCGCCg aaaGGCGGGC ttttttttGC
     3721 TGTTCCtGAG ACGtactagt aggccgctgc agttaatcac tgattaactc ggtaccaaat
     3781 tccagaaaag aggcctcccg aaaggggggc cttttttcgt tttggtccct cgagtctaga
     3841 ctgcagttga tcggcgttaa tattttgtta aaattcgcgt taaatttttg ttaaatcagc
     3901 tcatttttta accaataggc cgactgcgat gagtggcagg gcggggcgta atttttttaa
     3961 ggcagttatt ggtgccctta aacgcgttct ttacagctag ctcagtccta ggtattatgc
     4021 tagcAGATCT aaagaggaga aaGGATCTAT GGACCACTAC CTCGACATTC GCTTGCGACC
     4081 GGACCCGGAA TTTCCCCCGG CGCAACTCAT GAGCGTGCTC TTCGGCAAGC TCCACCAGGC
     4141 CCTGGTGGCA CAGGGCGGGG ACAGGATCGG CGTGAGCTTC CCCGACCTCG ACGAAAGCCG
     4201 CTCCCGGCTG GGCGAGCGCC TGCGCATTCA TGCCTCGGCG GACGACCTTC GTGCCCTGCT
     4261 CGCCCGGCCC TGGCTGGAAG GGTTGCGGGA CCATCTGCAA TTCGGAGAAC CGGCAGTCGT
     4321 GCCTCACCCC ACACCGTACC GTCAGGTCAG TCGGGTTCAG GCGAAAAGCA ATCCGGAACG
     4381 CCTGCGGCGG CGGCTCATGC GCCGGCACGA TCTGAGTGAG GAGGAGGCTC GGAAACGCAT
     4441 TCCCGATACG GTCGCGAGAG CCTTGGACCT GCCCTTCGTC ACGCTACGCA GCCAGAGCAC
     4501 CGGACAGCAC TTCCGTCTCT TCATCCGCCA CGGGCCGTTG CAGGTGACGG CAGAGGAAGG
     4561 AGGATTCACC TGTTACGGGT TGAGCAAAGG AGGTTTCGTT CCCTGGTTCT GAtaactcga
     4621 gtaaggatct ccaggcatca aataaaacga aaggctcagt cgaaagactg ggcctttcgt
     4681 tttatctgtt gtttgtcggt gaacttactc gagtctagac tgcagctgaa actggtgcta
     4741 cgcctgaata agtgataata agcggatgaa tggcagaaat tcgaaagcaa attcgacccg
     4801 gtcgtcggtt cagggcaggg tcgttaaata gccgcttatg tctattgctg gtttaccggt
     4861 ttattgacta ccggaagcag tgtgaccgtg tgcttctcaa atgcctgagg ccagtttgct
     4921 caggctctcc ccgtggaggt aataattgac gatatgatca tttattctgc ctcccagagc
     4981 ctgataaaaa cggtgaatcc gttagcgagg tgccgccggc ttccattcag gtcgaggtgg
     5041 cccggctcca tgcaccgcga cgcaacgcgg ggaggcagac aaggtatagg gcggcgaggc
     5101 ggctacagcc gatagtctgg aacagcgcac ttacgggttg ctgcgcaacc caagtgctac
     5161 cggcgcggca gcgtgacccg tgtcggcggc tccaacggct cgccatcgtc cagaaaacac
     5221 ggctcatcgg gcatcggcag gcgctgctgc ccgcgccgtt cccattcctc cgtttcggtc
     5281 aaggctggca ggtctggttc catgcccgga atgccgggct ggctgggcgg ctcctcgccg
     5341 gggccggtcg gtagttgctg ctcgcccgga tacagggtcg ggatgcggcg caggtcgcca
     5401 tgccccaaca gcgattcgtc ctggtcgtcg tgatcaacca ccacggcggc actgaacacc
     5461 gacaggcgca actggtcgcg gggctggccc cacgccacgc ggtcattgac cacgtaggcc
     5521 gacacggtgc cggggccgtt gagcttcacg acggagatcc agcgctcggc caccaagtcc
     5581 ttgactgcgt attggaccgt ccgcaaagaa cgtccgatga gcttggaaag tgtcttctgg
     5641 ctgaccacca cggcgttctg gtggcccatc tgcgccacga ggtgatgcag cagcattgcc
     5701 gccgtgggtt tcctcgcaat aagcccggcc cacgcctcat gcgctttgcg ttccgtttgc
     5761 acccagtgac cgggcttgtt cttggcttga atgccgattt ctctggactg cgtggccatg
     5821 cttatctcca tgcggtaggg tgccgcacgg ttgcggcacc atgcgcaatc agctgcaact
     5881 tttcggcagc gcgacaacaa ttatgcgttg cgtaaaagtg gcagtcaatt acagattttc
     5941 tttaacctac gcaatgagct attgcggggg gtgccgcaat gagctgttgc gtacccccct
     6001 tttttaagtt gttgattttt aagtctttcg catttcgccc tatatctagt tctttggtgc
     6061 ccaaagaagg gcacccctgc ggggttcccc cacgccttcg gcgcggctcc ccctccggca
     6121 aaaagtggcc cctccggggc ttgttgatcg actgcgcggc cttcggcctt gcccaaggtg
     6181 gcgctgcccc cttggaaccc ccgcactcgc cgccgtgagg ctcggggggc aggcgggcgg
     6241 gcttcgcctt cgactgcccc cactcgcata ggcttgggtc gttccaggcg cgtcaaggcc
     6301 aagccgctgc gcggtcgctg cgcgagcctt gacccgcctt ccacttggtg tccaaccggc
     6361 aagcgaagcg cgcaggccgc aggccggagg cttttcccca gagaaaatta aaaaaattga
     6421 tggggcaagg ccgcaggccg cgcagttgga gccggtgggt atgtggtcga aggctgggta
     6481 gccggtgggc aatccctgtg gtcaagctcg tgggcaggcg cagcctgtcc atcagcttgt
     6541 ccagcagggt tgtccacggg ccgagcgaag cgagccagcc ggtggccgct cgcggccatc
     6601 gtccacatat ccacgggctg gcaagggagc gcagcgaccg cgcagggcga agcccggaga
     6661 gcaagcccgt agggcgccgc agccgccgta ggcggtcacg actttgcgaa gcaaagtcta
     6721 gtgagtatac tcaagcattg agtggcccgc cggaggcacc gccttgcgct gcccccgtcg
     6781 agccggttgg acaccaaaag ggaggggcag gcatggcggc atacgcgatc atgcgatgca
     6841 agaagctggc gaaaatgggc aacgtggcgg ccagtctcaa gcacgcctac cgcgagcgcg
     6901 agacgcccaa cgctgacgcc agcaggacgc cagagaacga gcactgggcg gccagcagca
     6961 ccgatgaagc gatgggccga ctgcgcgagt tgctgccaga gaagcggcgc aaggacgctg
     7021 tgttggcggt cgagtacgtc atgacggcca gcccggaatg gtggaagtcg gccagccaag
     7081 aacagcaggc ggcgttcttc gagaaggcgc acaagtggct ggcggacaag tacggggcgg
     7141 atcgcatcgt gacggccagc atccaccgtg acgaaaccag cccgcacatg accgcgttcg
     7201 tggtgccgct gacgcaggac ggcaggctgt cggccaagga gttcatcggc aacaaagcgc
     7261 agatgacccg cgaccagacc acgtttgcgg ccgctgtggc cgatctaggg ctgcaacggg
     7321 gcatcgaggg cagcaaggca cgtcacacgc gcattcaggc gttctacgag gccctggagc
     7381 ggccaccagt gggccacgtc accatcagcc cgcaagcggt cgagccacgc gcctatgcac
     7441 cgcagggatt ggccgaaaag ctgggaatct caaagcgcgt tgagacgccg gaagccgtgg
     7501 ccgaccggct gacaaaagcg gttcggcagg ggtatgagcc tgccctacag gccgccgcag
     7561 gagcgcgtga gatgcgcaag aaggccgatc aagcccaaga gacggcccga gaccttcggg
     7621 agcgcctgaa gcccgttctg gacgccctgg ggccgttgaa tcgggatatg caggccaagg
     7681 ccgccgcgat catcaaggcc gtgggcgaaa agctgctgac ggaacagcgg gaagtccagc
     7741 gccagaaaca ggcccagcgc cagcaggaac gcgggcgcgc acatttcccc gaaaagtgcc
     7801 acctgggatg aatgtcagct actgggctat ctggacaagg gaaaacgcaa gcgcaaagag
     7861 aaagcaggta gcttgcagtg ggcttacatg gcgatagcta gactgggcgg ttttatggac
     7921 agcaagcgaa ccggaattgc cagctggggc gccctctggt aaggttggga agccctgcaa
     7981 agtaaactgg atggctttct tgccgccaag gatctgatgg cgcaggggat caagatctga
     8041 tcaagagaca ggatgaggat cgtttcgcat gattgaacaa gatggattgc acgcaggttc
     8101 tccggccgct tgggtggaga ggctattcgg ctatgactgg gcacaacaga caatcggctg
     8161 ctctgatgcc gccgtgttcc ggctgtcagc gcaggggcgc ccggttcttt ttgtcaagac
     8221 cgacctgtcc ggtgccctga atgaactgca ggacgaggca gcgcggctat cgtggctggc
     8281 cacgacgggc gttccttgcg cagctgtgct cgacgttgtc actgaagcgg gaagggactg
     8341 gctgctattg ggcgaagtgc cggggcagga tctcctgtca tctcaccttg ctcctgccga
     8401 gaaagtatcc atcatggctg atgcaatgcg gcggctgcat acgcttgatc cggctacctg
     8461 cccattcgac caccaagcga aacatcgcat cgagcgagca cgtactcgga tggaagccgg
     8521 tcttgtcgat caggatgatc tggacgaaga gcatcagggg ctcgcgccag ccgaactgtt
     8581 cgccaggctc aaggcgcgca tgcccgacgg cgaggatctc gtcgtgaccc atggcgatgc
     8641 ctgcttgccg aatatcatgg tggaaaatgg ccgcttttct ggattcatcg actgtggccg
     8701 gctgggtgtg gcggaccgct atcaggacat agcgttggct acccgtgata ttgctgaaga
     8761 gcttggcggc gaatgggctg accgcttcct cgtgctttac ggtatcgccg ctcccgattc
     8821 gcagcgcatc gccttctatc gccttcttga cgagttcttc tgagcgggac tctggggttc
     8881 gaaatgaccg accaagcgac gcccaacctg ccatcacgag atttcgattc caccgccgcc
     8941 ttctatgaaa ggttgggctt cggaatcgtt ttccgggacg ccggctggat gatcctccag
     9001 cgcggggatc tcatgctgga gttcttcgcc cacccccatg ggcaaatatt atacgcaagg
     9061 cgacaaggtg ctgatgccgc tggcgattca ggttcatcat gccgtttgtg atggcttcca
     9121 tgtcggcaga atgcttaatg aattacaaca gtttttatgc atgcgcccaa tacgcaaacc
     9181 gcctctcccc gcgcgttggc cgattcatta atgcagctgg cacgacaggt ttcccgactg
     9241 gaaagcgggc agtgagcgca acgcaattaa tgtgagttag ctcactcatt aggcacccca
     9301 ggcctagatt tcagtgcaat ttatctcttc aaatgtagca cctgaagtca gccccatacg
     9361 atataagttg taattctcat gtttgacagc ttatcatcga taagcttccg atggcgcgcc
     9421 gagaggcttt acactttatg cttccggct   
//
