# Supplementary material for: A portable regulatory RNA array design enables tunable and complex regulation across diverse bacteria
Source: Nat Commun. 2023 Aug 29;14:5268. doi: 10.1038/s41467-023-40785-x (PMC10465534; doi:10.1038/s41467-023-40785-x)
Supplement: Supplementary file 5 — Supplementary Data 1 [file 41467_2023_40785_MOESM5_ESM.zip › Plasmid_maps/pBL402.gb]

LOCUS       pBL402                  8491 bp ds-DNA     circular     30-JUN-2023
COMMENT     
COMMENT     
COMMENT     ApEinfo:methylated:1
FEATURES             Location/Qualifiers
     endonuclease    1318..1323
                     /locus_tag="EcoRI"
                     /label="EcoRI"
                     /ApEinfo_label="EcoRI"
                     /ApEinfo_fwdcolor="#d59687"
                     /ApEinfo_revcolor="#d59687"
                     /ApEinfo_graphicformat="arrow_data {{0 1 2 0 0 -1} {} 0}
                     width 5 offset 0"
     primer          complement(1431..1454)
                     /note="sequence:
                     ttttctcttctcaaGCTGGCTGTAAGTTAGCTCACTCattaggc"
                     /locus_tag="KWM58A"
                     /label="KWM58A"
                     /ApEinfo_label="KWM58A"
                     /ApEinfo_fwdcolor="#f58a5e"
                     /ApEinfo_revcolor="#f58a5e"
                     /ApEinfo_graphicformat="arrow_data {{0 1 2 0 0 -1} {} 0}
                     width 5 offset 0"
     misc_feature    783..788
                     /locus_tag="BamHI-BglII Scar"
                     /label="BamHI-BglII Scar"
                     /ApEinfo_label="BamHI-BglII Scar"
                     /ApEinfo_fwdcolor="#ac1dff"
                     /ApEinfo_revcolor="#ac1dff"
                     /ApEinfo_graphicformat="arrow_data {{0 1 2 0 0 -1} {} 0}
                     width 5 offset 0"
     primer          1455..1480
                     /note="sequence:
                     aatGAGTGAGCTAACTTACAGCCAGCttgagaagagaaaagaaaac"
                     /locus_tag="KWM59A"
                     /label="KWM59A"
                     /ApEinfo_label="KWM59A"
                     /ApEinfo_fwdcolor="#b1ff67"
                     /ApEinfo_revcolor="#b1ff67"
                     /ApEinfo_graphicformat="arrow_data {{0 1 2 0 0 -1} {} 0}
                     width 5 offset 0"
     connector       1254..1364
                     /locus_tag="ConLS"
                     /label="ConLS"
                     /ApEinfo_label="ConLS"
                     /ApEinfo_fwdcolor="#c6c9d1"
                     /ApEinfo_revcolor="#c6c9d1"
                     /ApEinfo_graphicformat="arrow_data {{0 1 2 0 0 -1} {} 0}
                     width 5 offset 0"
     terminator      complement(1461..1550)
                     /locus_tag="tVoigtN1 spyt"
                     /label="tVoigtN1 spyt"
                     /ApEinfo_label="tVoigtN1 spyt"
                     /ApEinfo_fwdcolor="#f58a5e"
                     /ApEinfo_revcolor="#f58a5e"
                     /ApEinfo_graphicformat="arrow_data {{0 1 2 0 0 -1} {} 0}
                     width 5 offset 0"
     endonuclease    2777..2782
                     /locus_tag="SpeI"
                     /label="SpeI"
                     /ApEinfo_label="SpeI"
                     /ApEinfo_fwdcolor="#d59687"
                     /ApEinfo_revcolor="#d59687"
                     /ApEinfo_graphicformat="arrow_data {{0 1 2 0 0 -1} {} 0}
                     width 5 offset 0"
     CDS             complement(1571..2185)
                     /locus_tag="cymR.AM"
                     /label="cymR.AM"
                     /ApEinfo_label="cymR.AM"
                     /ApEinfo_fwdcolor="#c7b0e3"
                     /ApEinfo_revcolor="#c7b0e3"
                     /ApEinfo_graphicformat="arrow_data {{0 1 2 0 0 -1} {} 0}
                     width 5 offset 0"
     terminator      2810..2870
                     /locus_tag="tVoigtS1, L3S2P21"
                     /label="tVoigtS1, L3S2P21"
                     /ApEinfo_label="tVoigtS1, L3S2P21"
                     /ApEinfo_fwdcolor="#c6c9d1"
                     /ApEinfo_revcolor="#c6c9d1"
                     /ApEinfo_graphicformat="arrow_data {{0 1 2 0 0 -1} {} 0}
                     width 5 offset 0"
     mutation        complement(1673..1675)
                     /locus_tag="A171V"
                     /label="A171V"
                     /ApEinfo_label="A171V"
                     /ApEinfo_fwdcolor="#c7b0e3"
                     /ApEinfo_revcolor="#c7b0e3"
                     /ApEinfo_graphicformat="arrow_data {{0 1 2 0 0 -1} {} 0}
                     width 5 offset 0"
     misc_feature    2435..2450
                     /locus_tag="linker"
                     /label="linker"
                     /ApEinfo_label="linker"
                     /ApEinfo_fwdcolor="#85dae9"
                     /ApEinfo_revcolor="#85dae9"
                     /ApEinfo_graphicformat="arrow_data {{0 1 2 0 0 -1} {} 0}
                     width 5 offset 0"
     mutation        complement(1856..1858)
                     /locus_tag="S110G"
                     /label="S110G"
                     /ApEinfo_label="S110G"
                     /ApEinfo_fwdcolor="#c7b0e3"
                     /ApEinfo_revcolor="#c7b0e3"
                     /ApEinfo_graphicformat="arrow_data {{0 1 2 0 0 -1} {} 0}
                     width 5 offset 0"
     misc_feature    complement(137..142)
                     /locus_tag="BamHI-BglII Scar(1)"
                     /label="BamHI-BglII Scar(1)"
                     /ApEinfo_label="BamHI-BglII Scar"
                     /ApEinfo_fwdcolor="#ac1dff"
                     /ApEinfo_revcolor="#ac1dff"
                     /ApEinfo_graphicformat="arrow_data {{0 1 2 0 0 -1} {} 0}
                     width 5 offset 0"
     RBS             complement(2186..2213)
                     /locus_tag="cym1"
                     /label="cym1"
                     /ApEinfo_label="cym1"
                     /ApEinfo_fwdcolor="#f8d3a9"
                     /ApEinfo_revcolor="#f8d3a9"
                     /ApEinfo_graphicformat="arrow_data {{0 1 2 0 0 -1} {} 0}
                     width 5 offset 0"
     misc_feature    2487..2505
                     /locus_tag="Strong hairpin"
                     /label="Strong hairpin"
                     /ApEinfo_label="Strong hairpin"
                     /ApEinfo_fwdcolor="#f58a5e"
                     /ApEinfo_revcolor="#f58a5e"
                     /ApEinfo_graphicformat="arrow_data {{0 1 2 0 0 -1} {} 0}
                     width 5 offset 0"
     promoter        complement(2214..2259)
                     /locus_tag="P.lacIq (Piq)"
                     /label="P.lacIq (Piq)"
                     /ApEinfo_label="P.lacIq (Piq)"
                     /ApEinfo_fwdcolor="#ffef86"
                     /ApEinfo_revcolor="#ffef86"
                     /ApEinfo_graphicformat="arrow_data {{0 1 2 0 0 -1} {} 0}
                     width 5 offset 0"
     endonuclease    1351..1356
                     /locus_tag="BamHI"
                     /label="BamHI"
                     /ApEinfo_label="BamHI"
                     /ApEinfo_fwdcolor="#c7b0e3"
                     /ApEinfo_revcolor="#c7b0e3"
                     /ApEinfo_graphicformat="arrow_data {{0 1 2 0 0 -1} {} 0}
                     width 5 offset 0"
     misc_feature    complement(2221..2226)
                     /locus_tag="-10"
                     /label="-10"
                     /ApEinfo_label="-10"
                     /ApEinfo_fwdcolor="#ffef86"
                     /ApEinfo_revcolor="#ffef86"
                     /ApEinfo_graphicformat="arrow_data {{0 1 2 0 0 -1} {} 0}
                     width 5 offset 0"
     misc_feature    2506..2533
                     /locus_tag="Cys4 hairpin"
                     /label="Cys4 hairpin"
                     /ApEinfo_label="Cys4 hairpin"
                     /ApEinfo_fwdcolor="#85dae9"
                     /ApEinfo_revcolor="#85dae9"
                     /ApEinfo_graphicformat="arrow_data {{0 1 2 0 0 -1} {} 0}
                     width 5 offset 0"
     misc_feature    complement(2244..2249)
                     /locus_tag="-35"
                     /label="-35"
                     /ApEinfo_label="-35"
                     /ApEinfo_fwdcolor="#ffef86"
                     /ApEinfo_revcolor="#ffef86"
                     /ApEinfo_graphicformat="arrow_data {{0 1 2 0 0 -1} {} 0}
                     width 5 offset 0"
     insulator       1303..1317
                     /locus_tag="6-frame STOP a"
                     /label="6-frame STOP a"
                     /ApEinfo_label="6-frame STOP a"
                     /ApEinfo_fwdcolor="#c6c9d1"
                     /ApEinfo_revcolor="#c6c9d1"
                     /ApEinfo_graphicformat="arrow_data {{0 1 2 0 0 -1} {} 0}
                     width 5 offset 0"
     primer          complement(2273..2289)
                     /note="sequence: ctagaagcggccgcgaattcCTTCggatccgctgcag"
                     /locus_tag="KWM60A"
                     /label="KWM60A"
                     /ApEinfo_label="KWM60A"
                     /ApEinfo_fwdcolor="#b1ff67"
                     /ApEinfo_revcolor="#b1ff67"
                     /ApEinfo_graphicformat="arrow_data {{0 1 2 0 0 -1} {} 0}
                     width 5 offset 0"
     misc_feature    complement(2538..2542)
                     /locus_tag="Loop"
                     /label="Loop"
                     /ApEinfo_label="Loop"
                     /ApEinfo_fwdcolor="#85dae9"
                     /ApEinfo_revcolor="#85dae9"
                     /ApEinfo_graphicformat="arrow_data {{0 1 2 0 0 -1} {} 0}
                     width 5 offset 0"
     endonuclease    2280..2285
                     /locus_tag="BamHI(1)"
                     /label="BamHI(1)"
                     /ApEinfo_label="BamHI"
                     /ApEinfo_fwdcolor="#c7b0e3"
                     /ApEinfo_revcolor="#c7b0e3"
                     /ApEinfo_graphicformat="arrow_data {{0 1 2 0 0 -1} {} 0}
                     width 5 offset 0"
     misc_feature    complement(151..156)
                     /locus_tag="BamHI-BglII Scar(2)"
                     /label="BamHI-BglII Scar(2)"
                     /ApEinfo_label="BamHI-BglII Scar"
                     /ApEinfo_fwdcolor="#ac1dff"
                     /ApEinfo_revcolor="#ac1dff"
                     /ApEinfo_graphicformat="arrow_data {{0 1 2 0 0 -1} {} 0}
                     width 5 offset 0"
     endonuclease    2290..2295
                     /locus_tag="EcoRI(1)"
                     /label="EcoRI(1)"
                     /ApEinfo_label="EcoRI"
                     /ApEinfo_fwdcolor="#d59687"
                     /ApEinfo_revcolor="#d59687"
                     /ApEinfo_graphicformat="arrow_data {{0 1 2 0 0 -1} {} 0}
                     width 5 offset 0"
     misc_feature    2543..2558
                     /locus_tag="Stem"
                     /label="Stem"
                     /ApEinfo_label="Stem"
                     /ApEinfo_fwdcolor="#ff2c3c"
                     /ApEinfo_revcolor="#ff2c3c"
                     /ApEinfo_graphicformat="arrow_data {{0 1 2 0 0 -1} {} 0}
                     width 5 offset 0"
     primer          2290..2309
                     /note="sequence: AGcctgcagcggatccGAAGgaattcgcggccgcttctag"
                     /locus_tag="KWM61A"
                     /label="KWM61A"
                     /ApEinfo_label="KWM61A"
                     /ApEinfo_fwdcolor="#84b0dc"
                     /ApEinfo_revcolor="#84b0dc"
                     /ApEinfo_graphicformat="arrow_data {{0 1 2 0 0 -1} {} 0}
                     width 5 offset 0"
     endonuclease    1324..1331
                     /locus_tag="NotI"
                     /label="NotI"
                     /ApEinfo_label="NotI"
                     /ApEinfo_fwdcolor="#b7e6d7"
                     /ApEinfo_revcolor="#b7e6d7"
                     /ApEinfo_graphicformat="arrow_data {{0 1 2 0 0 -1} {} 0}
                     width 5 offset 0"
     endonuclease    complement(2290..2311)
                     /locus_tag="BioBrick Prefix BBa_G00000"
                     /label="BioBrick Prefix BBa_G00000"
                     /ApEinfo_label="BioBrick Prefix BBa_G00000"
                     /ApEinfo_fwdcolor="#d59687"
                     /ApEinfo_revcolor="#d59687"
                     /ApEinfo_graphicformat="arrow_data {{0 1 2 0 0 -1} {} 0}
                     width 5 offset 0"
     misc_feature    2603..2614
                     /locus_tag="linker(1)"
                     /label="linker(1)"
                     /ApEinfo_label="linker"
                     /ApEinfo_fwdcolor="#85dae9"
                     /ApEinfo_revcolor="#85dae9"
                     /ApEinfo_graphicformat="arrow_data {{0 1 2 0 0 -1} {} 0}
                     width 5 offset 0"
     endonuclease    2296..2303
                     /locus_tag="NotI(1)"
                     /label="NotI(1)"
                     /ApEinfo_label="NotI"
                     /ApEinfo_fwdcolor="#b7e6d7"
                     /ApEinfo_revcolor="#b7e6d7"
                     /ApEinfo_graphicformat="arrow_data {{0 1 2 0 0 -1} {} 0}
                     width 5 offset 0"
     endonuclease    complement(2776..2794)
                     /locus_tag="BioBrick Suffix BBa_G00001"
                     /label="BioBrick Suffix BBa_G00001"
                     /ApEinfo_label="BioBrick Suffix BBa_G00001"
                     /ApEinfo_fwdcolor="#d59687"
                     /ApEinfo_revcolor="#d59687"
                     /ApEinfo_graphicformat="arrow_data {{0 1 2 0 0 -1} {} 0}
                     width 5 offset 0"
     endonuclease    2305..2310
                     /locus_tag="XbaI"
                     /label="XbaI"
                     /ApEinfo_label="XbaI"
                     /ApEinfo_fwdcolor="#d59687"
                     /ApEinfo_revcolor="#d59687"
                     /ApEinfo_graphicformat="arrow_data {{0 1 2 0 0 -1} {} 0}
                     width 5 offset 0"
     misc_feature    complement(2666..2670)
                     /locus_tag="Loop(1)"
                     /label="Loop(1)"
                     /ApEinfo_label="Loop"
                     /ApEinfo_fwdcolor="#85dae9"
                     /ApEinfo_revcolor="#85dae9"
                     /ApEinfo_graphicformat="arrow_data {{0 1 2 0 0 -1} {} 0}
                     width 5 offset 0"
     endonuclease    2312..2317
                     /locus_tag="Esp3I"
                     /label="Esp3I"
                     /ApEinfo_label="Esp3I"
                     /ApEinfo_fwdcolor="#faac61"
                     /ApEinfo_revcolor="#faac61"
                     /ApEinfo_graphicformat="arrow_data {{0 1 2 0 0 -1} {} 0}
                     width 5 offset 0"
     misc_feature    complement(874..879)
                     /locus_tag="BamHI-BglII Scar(3)"
                     /label="BamHI-BglII Scar(3)"
                     /ApEinfo_label="BamHI-BglII Scar"
                     /ApEinfo_fwdcolor="#ac1dff"
                     /ApEinfo_revcolor="#ac1dff"
                     /ApEinfo_graphicformat="arrow_data {{0 1 2 0 0 -1} {} 0}
                     width 5 offset 0"
     endonuclease    2323..2328
                     /locus_tag="NheI"
                     /label="NheI"
                     /ApEinfo_label="NheI"
                     /ApEinfo_fwdcolor="#c7b0e3"
                     /ApEinfo_revcolor="#c7b0e3"
                     /ApEinfo_graphicformat="arrow_data {{0 1 2 0 0 -1} {} 0}
                     width 5 offset 0"
     misc_feature    2666..2726
                     /locus_tag="STAR10"
                     /label="STAR10"
                     /ApEinfo_label="STAR10"
                     /ApEinfo_fwdcolor="#85dae9"
                     /ApEinfo_revcolor="#85dae9"
                     /ApEinfo_graphicformat="arrow_data {{0 1 2 0 0 -1} {} 0}
                     width 5 offset 0"
     endonuclease    2329..2336
                     /locus_tag="SbfI"
                     /label="SbfI"
                     /ApEinfo_label="SbfI"
                     /ApEinfo_fwdcolor="#85dae9"
                     /ApEinfo_revcolor="#85dae9"
                     /ApEinfo_graphicformat="arrow_data {{0 1 2 0 0 -1} {} 0}
                     width 5 offset 0"
     misc_feature    2671..2686
                     /locus_tag="Stem(1)"
                     /label="Stem(1)"
                     /ApEinfo_label="Stem"
                     /ApEinfo_fwdcolor="#ff2c3c"
                     /ApEinfo_revcolor="#ff2c3c"
                     /ApEinfo_graphicformat="arrow_data {{0 1 2 0 0 -1} {} 0}
                     width 5 offset 0"
     promoter        2341..2430
                     /locus_tag="P.CymRC (Marionette)"
                     /label="P.CymRC (Marionette)"
                     /ApEinfo_label="P.CymRC (Marionette)"
                     /ApEinfo_fwdcolor="#ffef86"
                     /ApEinfo_revcolor="#ffef86"
                     /ApEinfo_graphicformat="arrow_data {{0 1 2 0 0 -1} {} 0}
                     width 5 offset 0"
     Insulator       2795..2809
                     /locus_tag="6-frame STOP b"
                     /label="6-frame STOP b"
                     /ApEinfo_label="6-frame STOP b"
                     /ApEinfo_fwdcolor="#c6c9d1"
                     /ApEinfo_revcolor="#c6c9d1"
                     /ApEinfo_graphicformat="arrow_data {{0 1 2 0 0 -1} {} 0}
                     width 5 offset 0"
     misc_feature    2364..2369
                     /locus_tag="-35(1)"
                     /label="-35(1)"
                     /ApEinfo_label="-35"
                     /ApEinfo_fwdcolor="#ffef86"
                     /ApEinfo_revcolor="#ffef86"
                     /ApEinfo_graphicformat="arrow_data {{0 1 2 0 0 -1} {} 0}
                     width 5 offset 0"
     misc_feature    2731..2760
                     /locus_tag="t500"
                     /label="t500"
                     /ApEinfo_label="t500"
                     /ApEinfo_fwdcolor="#85dae9"
                     /ApEinfo_revcolor="#85dae9"
                     /ApEinfo_graphicformat="arrow_data {{0 1 2 0 0 -1} {} 0}
                     width 5 offset 0"
     misc_feature    2387..2392
                     /locus_tag="-10(1)"
                     /label="-10(1)"
                     /ApEinfo_label="-10"
                     /ApEinfo_fwdcolor="#ffef86"
                     /ApEinfo_revcolor="#ffef86"
                     /ApEinfo_graphicformat="arrow_data {{0 1 2 0 0 -1} {} 0}
                     width 5 offset 0"
     endonuclease    1333..1338
                     /locus_tag="XbaI(1)"
                     /label="XbaI(1)"
                     /ApEinfo_label="XbaI"
                     /ApEinfo_fwdcolor="#d59687"
                     /ApEinfo_revcolor="#d59687"
                     /ApEinfo_graphicformat="arrow_data {{0 1 2 0 0 -1} {} 0}
                     width 5 offset 0"
     primer          complement(2397..2430)
                     /note="sequence:
                     ggtgcttacaaaaccgacatataatacaaacagaccagattgtctgtttgttga"
                     /locus_tag="KWM62A"
                     /label="KWM62A"
                     /ApEinfo_label="KWM62A"
                     /ApEinfo_fwdcolor="#84b0dc"
                     /ApEinfo_revcolor="#84b0dc"
                     /ApEinfo_graphicformat="arrow_data {{0 1 2 0 0 -1} {} 0}
                     width 5 offset 0"
     misc_feature    complement(916..921)
                     /locus_tag="BamHI-BglII Scar(4)"
                     /label="BamHI-BglII Scar(4)"
                     /ApEinfo_label="BamHI-BglII Scar"
                     /ApEinfo_fwdcolor="#ac1dff"
                     /ApEinfo_revcolor="#ac1dff"
                     /ApEinfo_graphicformat="arrow_data {{0 1 2 0 0 -1} {} 0}
                     width 5 offset 0"
     misc_feature    2399..2399
                     /locus_tag="TSS"
                     /label="TSS"
                     /ApEinfo_label="TSS"
                     /ApEinfo_fwdcolor="#ffef86"
                     /ApEinfo_revcolor="#ffef86"
                     /ApEinfo_graphicformat="arrow_data {{0 1 2 0 0 -1} {} 0}
                     width 5 offset 0"
     misc_feature    880..1247
                     /locus_tag="TrrnB"
                     /label="TrrnB"
                     /ApEinfo_label="TrrnB"
                     /ApEinfo_fwdcolor="cyan"
                     /ApEinfo_revcolor="cyan"
                     /ApEinfo_graphicformat="arrow_data {{0 1 2 0 0 -1} {} 0}
                     width 5 offset 0"
     endonuclease    2789..2794
                     /locus_tag="PstI"
                     /label="PstI"
                     /ApEinfo_label="PstI"
                     /ApEinfo_fwdcolor="#d59687"
                     /ApEinfo_revcolor="#d59687"
                     /ApEinfo_graphicformat="arrow_data {{0 1 2 0 0 -1} {} 0}
                     width 5 offset 0"
     endonuclease    1340..1345
                     /locus_tag="Esp3I(1)"
                     /label="Esp3I(1)"
                     /ApEinfo_label="Esp3I"
                     /ApEinfo_fwdcolor="#f58a5e"
                     /ApEinfo_revcolor="#f58a5e"
                     /ApEinfo_graphicformat="arrow_data {{0 1 2 0 0 -1} {} 0}
                     width 5 offset 0"
     endonuclease    2784..2789
                     /locus_tag="NotI mutant"
                     /label="NotI mutant"
                     /ApEinfo_label="NotI mutant"
                     /ApEinfo_fwdcolor="#b7e6d7"
                     /ApEinfo_revcolor="#b7e6d7"
                     /ApEinfo_graphicformat="arrow_data {{0 1 2 0 0 -1} {} 0}
                     width 5 offset 0"
     misc_feature    143..156
                     /locus_tag="RBS-Strong"
                     /label="RBS-Strong"
                     /ApEinfo_label="RBS-Strong"
                     /ApEinfo_fwdcolor="#9ba3ae"
                     /ApEinfo_revcolor="#9ba3ae"
                     /ApEinfo_graphicformat="arrow_data {{0 1 2 0 0 -1} {} 0}
                     width 5 offset 0"
     endonuclease    complement(1318..1339)
                     /locus_tag="BioBrick Prefix BBa_G00000(1)"
                     /label="BioBrick Prefix BBa_G00000(1)"
                     /ApEinfo_label="BioBrick Prefix BBa_G00000"
                     /ApEinfo_fwdcolor="#d59687"
                     /ApEinfo_revcolor="#d59687"
                     /ApEinfo_graphicformat="arrow_data {{0 1 2 0 0 -1} {} 0}
                     width 5 offset 0"
     misc_feature    16..50
                     /locus_tag="Promoter-J23119(SpeI)"
                     /label="Promoter-J23119(SpeI)"
                     /ApEinfo_label="Promoter-J23119(SpeI)"
                     /ApEinfo_fwdcolor="#ffce29"
                     /ApEinfo_revcolor="#ffce29"
                     /ApEinfo_graphicformat="arrow_data {{0 1 2 0 0 -1} {} 0}
                     width 5 offset 0"
     misc_feature    157..870
                     /locus_tag="SFGFP"
                     /label="SFGFP"
                     /ApEinfo_label="SFGFP"
                     /ApEinfo_fwdcolor="#00f700"
                     /ApEinfo_revcolor="green"
                     /ApEinfo_graphicformat="arrow_data {{0 1 2 0 0 -1} {} 0}
                     width 5 offset 0"
     endonuclease    complement(2770..2775)
                     /locus_tag="Esp3I(2)"
                     /label="Esp3I(2)"
                     /ApEinfo_label="Esp3I"
                     /ApEinfo_fwdcolor="#f58a5e"
                     /ApEinfo_revcolor="#f58a5e"
                     /ApEinfo_graphicformat="arrow_data {{0 1 2 0 0 -1} {} 0}
                     width 5 offset 0"
     misc_feature    107..111
                     /locus_tag="Loop(2)"
                     /label="Loop(2)"
                     /ApEinfo_label="Loop"
                     /ApEinfo_fwdcolor="cyan"
                     /ApEinfo_revcolor="green"
                     /ApEinfo_graphicformat="arrow_data {{0 1 2 0 0 -1} {} 0}
                     width 5 offset 0"
     terminator      1254..1302
                     /locus_tag="tVoigtS5, L3S3P22 47C>G"
                     /label="tVoigtS5, L3S3P22 47C>G"
                     /ApEinfo_label="tVoigtS5, L3S3P22 47C>G"
                     /ApEinfo_fwdcolor="#c6c9d1"
                     /ApEinfo_revcolor="#c6c9d1"
                     /ApEinfo_graphicformat="arrow_data {{0 1 2 0 0 -1} {} 0}
                     width 5 offset 0"
     CDS             7114..7905
                     /locus_tag="Kan/neoR"
                     /label="Kan/neoR"
                     /ApEinfo_label="Kan/neoR"
                     /ApEinfo_fwdcolor="#85dae9"
                     /ApEinfo_revcolor="#85dae9"
                     /ApEinfo_graphicformat="arrow_data {{0 1 2 0 0 -1} {} 0}
                     width 5 offset 0"
     misc_feature    2455..2470
                     /locus_tag="linker(2)"
                     /label="linker(2)"
                     /ApEinfo_label="linker"
                     /ApEinfo_fwdcolor="#85dae9"
                     /ApEinfo_revcolor="#85dae9"
                     /ApEinfo_graphicformat="arrow_data {{0 1 2 0 0 -1} {} 0}
                     width 5 offset 0"
     misc_feature    6955..7110
                     /locus_tag="KanR promoter/UTR"
                     /label="KanR promoter/UTR"
                     /ApEinfo_label="KanR promoter/UTR"
                     /ApEinfo_fwdcolor="#b7e6d7"
                     /ApEinfo_revcolor="#b7e6d7"
                     /ApEinfo_graphicformat="arrow_data {{0 1 2 0 0 -1} {} 0}
                     width 5 offset 0"
     misc_feature    5897..6853
                     /locus_tag="mob AAB05991.1"
                     /label="mob AAB05991.1"
                     /ApEinfo_label="mob AAB05991.1"
                     /ApEinfo_fwdcolor="#ff9ccd"
                     /ApEinfo_revcolor="#ff9ccd"
                     /ApEinfo_graphicformat="arrow_data {{0 1 2 0 0 -1} {} 0}
                     width 5 offset 0"
     promoter        5746..5779
                     /locus_tag="mobp"
                     /label="mobp"
                     /ApEinfo_label="mobp"
                     /ApEinfo_fwdcolor="#d6b295"
                     /ApEinfo_revcolor="#d6b295"
                     /ApEinfo_graphicformat="arrow_data {{0 1 2 0 0 -1} {} 0}
                     width 5 offset 0"
     misc_feature    complement(5757..5762)
                     /locus_tag="-35(2)"
                     /label="-35(2)"
                     /ApEinfo_label="-35"
                     /ApEinfo_fwdcolor="#ffef86"
                     /ApEinfo_revcolor="#ffef86"
                     /ApEinfo_graphicformat="arrow_data {{0 1 2 0 0 -1} {} 0}
                     width 5 offset 0"
     promoter        complement(4965..4970)
                     /locus_tag="-35(3)"
                     /label="-35(3)"
                     /ApEinfo_label="-35"
                     /ApEinfo_fwdcolor="#c6c9d1"
                     /ApEinfo_revcolor="#c6c9d1"
                     /ApEinfo_graphicformat="arrow_data {{0 1 2 0 0 -1} {} 0}
                     width 5 offset 0"
     misc_feature    complement(4199..4861)
                     /locus_tag="rep  AAB05988.1"
                     /label="rep  AAB05988.1"
                     /ApEinfo_label="rep  AAB05988.1"
                     /ApEinfo_fwdcolor="#b4abac"
                     /ApEinfo_revcolor="#b4abac"
                     /ApEinfo_graphicformat="arrow_data {{0 1 2 0 0 -1} {} 0}
                     width 5 offset 0"
     promoter        4623..4628
                     /locus_tag="-35(4)"
                     /label="-35(4)"
                     /ApEinfo_label="-35"
                     /ApEinfo_fwdcolor="#c6c9d1"
                     /ApEinfo_revcolor="#c6c9d1"
                     /ApEinfo_graphicformat="arrow_data {{0 1 2 0 0 -1} {} 0}
                     width 5 offset 0"
     promoter        3906..3911
                     /locus_tag="-35(5)"
                     /label="-35(5)"
                     /ApEinfo_label="-35"
                     /ApEinfo_fwdcolor="#c6c9d1"
                     /ApEinfo_revcolor="#c6c9d1"
                     /ApEinfo_graphicformat="arrow_data {{0 1 2 0 0 -1} {} 0}
                     width 5 offset 0"
     misc_feature    2475..2486
                     /locus_tag="linker(3)"
                     /label="linker(3)"
                     /ApEinfo_label="linker"
                     /ApEinfo_fwdcolor="#85dae9"
                     /ApEinfo_revcolor="#85dae9"
                     /ApEinfo_graphicformat="arrow_data {{0 1 2 0 0 -1} {} 0}
                     width 5 offset 0"
     misc_feature    5263..6956
                     /locus_tag="mob region"
                     /label="mob region"
                     /ApEinfo_label="mob region"
                     /ApEinfo_fwdcolor="#d6b295"
                     /ApEinfo_revcolor="#d6b295"
                     /ApEinfo_graphicformat="arrow_data {{0 1 2 0 0 -1} {} 0}
                     width 5 offset 0"
     CDS             5897..6853
                     /locus_tag="Translation 2449-1493"
                     /label="Translation 2449-1493"
                     /ApEinfo_label="Translation 2449-1493"
                     /ApEinfo_fwdcolor="#e9d024"
                     /ApEinfo_revcolor="#e9d024"
                     /ApEinfo_graphicformat="arrow_data {{0 1 2 0 0 -1} {} 0}
                     width 5 offset 0"
     misc_feature    5754..5776
                     /locus_tag="recombination site A (RSA)"
                     /label="recombination site A (RSA)"
                     /ApEinfo_label="recombination site A (RSA)"
                     /ApEinfo_fwdcolor="#d6b295"
                     /ApEinfo_revcolor="#d6b295"
                     /ApEinfo_graphicformat="arrow_data {{0 1 2 0 0 -1} {} 0}
                     width 5 offset 0"
     promoter        5746..5751
                     /locus_tag="-35(6)"
                     /label="-35(6)"
                     /ApEinfo_label="-35"
                     /ApEinfo_fwdcolor="#d6b295"
                     /ApEinfo_revcolor="#d6b295"
                     /ApEinfo_graphicformat="arrow_data {{0 1 2 0 0 -1} {} 0}
                     width 5 offset 0"
     promoter        complement(4936..4970)
                     /locus_tag="repp"
                     /label="repp"
                     /ApEinfo_label="repp"
                     /ApEinfo_fwdcolor="#c6c9d1"
                     /ApEinfo_revcolor="#c6c9d1"
                     /ApEinfo_graphicformat="arrow_data {{0 1 2 0 0 -1} {} 0}
                     width 5 offset 0"
     misc_feature    2538..2598
                     /locus_tag="STAR10(1)"
                     /label="STAR10(1)"
                     /ApEinfo_label="STAR10"
                     /ApEinfo_fwdcolor="#85dae9"
                     /ApEinfo_revcolor="#85dae9"
                     /ApEinfo_graphicformat="arrow_data {{0 1 2 0 0 -1} {} 0}
                     width 5 offset 0"
     replication     complement(4139..6955)
                     /locus_tag="pBBR1-mob??? origin"
                     /label="pBBR1-mob??? origin"
                     /ApEinfo_label="pBBR1-mob??? origin"
                     /ApEinfo_fwdcolor="#b4abac"
                     /ApEinfo_revcolor="#b4abac"
                     /ApEinfo_graphicformat="arrow_data {{0 1 2 0 0 -1} {} 0}
                     width 5 offset 0"
     misc_feature    2615..2633
                     /locus_tag="Strong hairpin(1)"
                     /label="Strong hairpin(1)"
                     /ApEinfo_label="Strong hairpin"
                     /ApEinfo_fwdcolor="#f58a5e"
                     /ApEinfo_revcolor="#f58a5e"
                     /ApEinfo_graphicformat="arrow_data {{0 1 2 0 0 -1} {} 0}
                     width 5 offset 0"
     misc_feature    6941..6946
                     /locus_tag="-35(7)"
                     /label="-35(7)"
                     /ApEinfo_label="-35"
                     /ApEinfo_fwdcolor="#ffef86"
                     /ApEinfo_revcolor="#ffef86"
                     /ApEinfo_graphicformat="arrow_data {{0 1 2 0 0 -1} {} 0}
                     width 5 offset 0"
     misc_feature    complement(6818..6847)
                     /locus_tag="blap (AmpR) homology"
                     /label="blap (AmpR) homology"
                     /ApEinfo_label="blap (AmpR) homology"
                     /ApEinfo_fwdcolor="#d6b295"
                     /ApEinfo_revcolor="#d6b295"
                     /ApEinfo_graphicformat="arrow_data {{0 1 2 0 0 -1} {} 0}
                     width 5 offset 0"
     promoter        5768..5773
                     /locus_tag="-10(2)"
                     /label="-10(2)"
                     /ApEinfo_label="-10"
                     /ApEinfo_fwdcolor="#d6b295"
                     /ApEinfo_revcolor="#d6b295"
                     /ApEinfo_graphicformat="arrow_data {{0 1 2 0 0 -1} {} 0}
                     width 5 offset 0"
     misc_feature    complement(4139..5268)
                     /locus_tag="pBBR1 rep region"
                     /label="pBBR1 rep region"
                     /ApEinfo_label="pBBR1 rep region"
                     /ApEinfo_fwdcolor="#b4abac"
                     /ApEinfo_revcolor="#b4abac"
                     /ApEinfo_graphicformat="arrow_data {{0 1 2 0 0 -1} {} 0}
                     width 5 offset 0"
     promoter        complement(4942..4950)
                     /locus_tag="-10(3)"
                     /label="-10(3)"
                     /ApEinfo_label="-10"
                     /ApEinfo_fwdcolor="#c6c9d1"
                     /ApEinfo_revcolor="#c6c9d1"
                     /ApEinfo_graphicformat="arrow_data {{0 1 2 0 0 -1} {} 0}
                     width 5 offset 0"
     CDS             complement(4199..4861)
                     /locus_tag="Translation 3485-4147"
                     /label="Translation 3485-4147"
                     /ApEinfo_label="Translation 3485-4147"
                     /ApEinfo_fwdcolor="#e9d024"
                     /ApEinfo_revcolor="#e9d024"
                     /ApEinfo_graphicformat="arrow_data {{0 1 2 0 0 -1} {} 0}
                     width 5 offset 0"
     misc_feature    4139..4157
                     /locus_tag="mob 3??? homology"
                     /label="mob 3??? homology"
                     /ApEinfo_label="mob 3??? homology"
                     /ApEinfo_fwdcolor="#c6c9d1"
                     /ApEinfo_revcolor="#c6c9d1"
                     /ApEinfo_graphicformat="arrow_data {{0 1 2 0 0 -1} {} 0}
                     width 5 offset 0"
     misc_feature    2896..2904
                     /locus_tag="New Feature"
                     /label="New Feature"
                     /ApEinfo_label="New Feature"
                     /ApEinfo_fwdcolor="cyan"
                     /ApEinfo_revcolor="green"
                     /ApEinfo_graphicformat="arrow_data {{0 1 2 0 0 -1} {} 0}
                     width 5 offset 0"
     misc_feature    2634..2661
                     /locus_tag="Cys4 hairpin(1)"
                     /label="Cys4 hairpin(1)"
                     /ApEinfo_label="Cys4 hairpin"
                     /ApEinfo_fwdcolor="#85dae9"
                     /ApEinfo_revcolor="#85dae9"
                     /ApEinfo_graphicformat="arrow_data {{0 1 2 0 0 -1} {} 0}
                     width 5 offset 0"
     CDS             5897..6853
                     /locus_tag="mob (from pBBR1MCS-2)"
                     /label="mob (from pBBR1MCS-2)"
                     /ApEinfo_label="mob (from pBBR1MCS-2)"
                     /ApEinfo_fwdcolor="#d6b295"
                     /ApEinfo_revcolor="#d6b295"
                     /ApEinfo_graphicformat="arrow_data {{0 1 2 0 0 -1} {} 0}
                     width 5 offset 0"
     transfer        5736..5787
                     /locus_tag="oriT"
                     /label="oriT"
                     /ApEinfo_label="oriT"
                     /ApEinfo_fwdcolor="#d6b295"
                     /ApEinfo_revcolor="#d6b295"
                     /ApEinfo_graphicformat="arrow_data {{0 1 2 0 0 -1} {} 0}
                     width 5 offset 0"
     promoter        complement(5766..5771)
                     /locus_tag="-10(4)"
                     /label="-10(4)"
                     /ApEinfo_label="-10"
                     /ApEinfo_fwdcolor="#d6b295"
                     /ApEinfo_revcolor="#d6b295"
                     /ApEinfo_graphicformat="arrow_data {{0 1 2 0 0 -1} {} 0}
                     width 5 offset 0"
     misc_feature    3091..3654
                     /locus_tag="csy4"
                     /label="csy4"
                     /ApEinfo_label="csy4"
                     /ApEinfo_fwdcolor="#ff27e3"
                     /ApEinfo_revcolor="green"
                     /ApEinfo_graphicformat="arrow_data {{0 1 2 0 0 -1} {} 0}
                     width 5 offset 0"
     misc_feature    complement(5047..5059)
                     /locus_tag="IHF binding site"
                     /label="IHF binding site"
                     /ApEinfo_label="IHF binding site"
                     /ApEinfo_fwdcolor="#c6c9d1"
                     /ApEinfo_revcolor="#c6c9d1"
                     /ApEinfo_graphicformat="arrow_data {{0 1 2 0 0 -1} {} 0}
                     width 5 offset 0"
     misc_feature    3684..3727
                     /locus_tag="Terminator"
                     /label="Terminator"
                     /ApEinfo_label="Terminator"
                     /ApEinfo_fwdcolor="cyan"
                     /ApEinfo_revcolor="green"
                     /ApEinfo_graphicformat="arrow_data {{0 1 2 0 0 -1} {} 0}
                     width 5 offset 0"
     misc_feature    complement(4199..4861)
                     /locus_tag="Rep  AAB05988.1"
                     /label="Rep  AAB05988.1"
                     /ApEinfo_label="Rep  AAB05988.1"
                     /ApEinfo_fwdcolor="#d6b295"
                     /ApEinfo_revcolor="#d6b295"
                     /ApEinfo_graphicformat="arrow_data {{0 1 2 0 0 -1} {} 0}
                     width 5 offset 0"
     misc_feature    3073..3084
                     /locus_tag="B0034"
                     /label="B0034"
                     /ApEinfo_label="B0034"
                     /ApEinfo_fwdcolor="cyan"
                     /ApEinfo_revcolor="green"
                     /ApEinfo_graphicformat="arrow_data {{0 1 2 0 0 -1} {} 0}
                     width 5 offset 0"
     promoter        complement(4756..4761)
                     /locus_tag="-35(8)"
                     /label="-35(8)"
                     /ApEinfo_label="-35"
                     /ApEinfo_fwdcolor="#d6b295"
                     /ApEinfo_revcolor="#d6b295"
                     /ApEinfo_graphicformat="arrow_data {{0 1 2 0 0 -1} {} 0}
                     width 5 offset 0"
     misc_feature    3032..3066
                     /locus_tag="J23101"
                     /label="J23101"
                     /ApEinfo_label="J23101"
                     /ApEinfo_fwdcolor="#80ff00"
                     /ApEinfo_revcolor="green"
                     /ApEinfo_graphicformat="arrow_data {{0 1 2 0 0 -1} {} 0}
                     width 5 offset 0"
     misc_feature    4036..4129
                     /locus_tag="Potential Terminator"
                     /label="Potential Terminator"
                     /ApEinfo_label="Potential Terminator"
                     /ApEinfo_fwdcolor="#f58a5e"
                     /ApEinfo_revcolor="#f58a5e"
                     /ApEinfo_graphicformat="arrow_data {{0 1 2 0 0 -1} {} 0}
                     width 5 offset 0"
     misc_feature    3028..3773
                     /locus_tag="J23101-Csy4"
                     /label="J23101-Csy4"
                     /ApEinfo_label="J23101-Csy4"
                     /ApEinfo_fwdcolor="#ffff80"
                     /ApEinfo_revcolor="green"
                     /ApEinfo_graphicformat="arrow_data {{0 1 2 0 0 -1} {} 0}
                     width 5 offset 0"
     misc_feature    8326..8345
                     /locus_tag="New Feature(1)"
                     /label="New Feature(1)"
                     /ApEinfo_label="New Feature"
                     /ApEinfo_fwdcolor="cyan"
                     /ApEinfo_revcolor="green"
                     /ApEinfo_graphicformat="arrow_data {{0 1 2 0 0 -1} {} 0}
                     width 5 offset 0"
     operator        2341..2372
                     /locus_tag="CymR operator"
                     /label="CymR operator"
                     /ApEinfo_label="CymR operator"
                     /ApEinfo_fwdcolor="#ffef86"
                     /ApEinfo_revcolor="#ffef86"
                     /ApEinfo_graphicformat="arrow_data {{0 1 2 0 0 -1} {} 0}
                     width 5 offset 0"
     operator        2399..2430
                     /locus_tag="CymR operator(1)"
                     /label="CymR operator(1)"
                     /ApEinfo_label="CymR operator"
                     /ApEinfo_fwdcolor="#ffef86"
                     /ApEinfo_revcolor="#ffef86"
                     /ApEinfo_graphicformat="arrow_data {{0 1 2 0 0 -1} {} 0}
                     width 5 offset 0"
     misc_feature    51..136
                     /locus_tag="Target10"
                     /label="Target10"
                     /ApEinfo_label="Target10"
                     /ApEinfo_fwdcolor="cyan"
                     /ApEinfo_revcolor="green"
                     /ApEinfo_graphicformat="arrow_data {{0 1 2 0 0 -1} {} 0}
                     width 5 offset 0"
ORIGIN
        1 gaattctaaa gatctttgac agctagctca gtcctaggta taatactagt CTCATCTCAT
       61 TTCGCTCTCA CATTTCTACA CCTTTATCTT GCGGGGAATG TATACAGTTC ATGTATATAT
      121 TCCCCGCTTT TTTTTTggat ctaggaggaa ggatctatga gcaaaggaga agaacttttc
      181 actggagttg tcccaattct tgttgaatta gatggtgatg ttaatgggca caaattttct
      241 gtccgtggag agggtgaagg tgatgctaca aacggaaaac tcacccttaa atttatttgc
      301 actactggaa aactacctgt tccgtggcca acacttgtca ctactctgac ctatggtgtt
      361 caatgctttt cccgttatcc ggatcacatg aaacggcatg actttttcaa gagtgccatg
      421 cccgaaggtt atgtacagga acgcactata tctttcaaag atgacgggac ctacaagacg
      481 cgtgctgaag tcaagtttga aggtgatacc cttgttaatc gtatcgagtt aaagggtatt
      541 gattttaaag aagatggaaa cattcttgga cacaaactcg agtacaactt taactcacac
      601 aatgtataca tcacggcaga caaacaaaag aatggaatca aagctaactt caaaattcgc
      661 cacaacgttg aagatggttc cgttcaacta gcagaccatt atcaacaaaa tactccaatt
      721 ggcgatggcc ctgtcctttt accagacaac cattacctgt cgacacaatc tgtcctttcg
      781 aaagatccca acgaaaagcg tgaccacatg gtccttcttg agtttgtaac tgctgctggg
      841 attacacatg gcatggatga gctctacaaa taaggatctg aagcttgggc ccgaacaaaa
      901 actcatctca gaagaggatc tgaatagcgc cgtcgaccat catcatcatc atcattgagt
      961 ttaaacggtc tccagcttgg ctgttttggc ggatgagaga agattttcag cctgatacag
     1021 attaaatcag aacgcagaag cggtctgata aaacagaatt tgcctggcgg cagtagcgcg
     1081 gtggtcccac ctgaccccat gccgaactca gaagtgaaac gccgtagcgc cgatggtagt
     1141 gtggggtctc cccatgcgag agtagggaac tgccaggcat caaataaaac gaaaggctca
     1201 gtcgaaagac tgggcctttc gttttatctg ttgtttgtcg gtgaactgga tccccaatta
     1261 ttgaaggccg ctaacgcggc ctttttttgt ttctggtctg ccttaatcaa tgactaagaa
     1321 ttcgcggccg cttctagagC GTCTCaCTTC ggatccgctg caggCTTCtc aagtcaaaag
     1381 cctccggtcg gaggtttttg actttctgct atggaggtca ggtatgattt gcctaatGAG
     1441 TGAGCTAACT TACAGCCAGC ttgagaagag aaaagaaaac cgccgatcct gtccaccgca
     1501 ttactgcaag gtagtggaca agaccggcgg tcttaagttt tttggctgaa GCCACTGAGT
     1561 CGGGAAGCCA ttatcaacgt ttgaattttg cataacgttc acgtgcaatt tccagggtgc
     1621 tattacgcac acgttcaaaa cgttctttat ctttctgcca caggctacga actaccagac
     1681 cacgaacgct gttaaaaatc agccacagaa tatcttcggc atcatcacgg ctcagaccac
     1741 ggctcaccag cacacccagc cacatatctt caacaacaaa acgattacgt tcaacggtac
     1801 gctgaatacc ttcacgcagt gccggatcac gatctgctgc aacaatcaga tccaggccga
     1861 tgctaaaatc atcatccaga aaaaattctg ctgcatcatc cagcatctgc tgaataacat
     1921 catcttccgg tttcagtttt gccagacgtg cacggctacg ttcggtaatc tgctcataca
     1981 gccattcaaa ggttgccagc agcagttcca gtttggtcgg aaaatgatgg ctctgtgcac
     2041 cacggctaac accggctgca cccggaacat ctgcaatacg aaaacctgca taaccttttt
     2101 cacgcagaac acccagtgct gctgcaatca gtttaccctg ggtttccatt gcacgttctg
     2161 cctgggtacg acgtttcggg ctcatattca ccaccctgaa ttgactctct tccgggcgct
     2221 atcatgccat accgcgaaag gttttgcacc attcgatggc gcgccgcGAA Gcctgcagcg
     2281 gatccGAAGg aattcgcggc cgcttctaga gCGTCTCaCG TTgctagccc tgcaggCTTC
     2341 aacaaacaga caatctggtc tgtttgtatt atggaaaatt tttctgtata atagattcaa
     2401 caaacagaca atctggtctg tttgtattat CGACCTGTGG ACGGATAAAG TCAGCAACTT
     2461 CGTAACCGAG AATGTTGTGA AATAAAcgcg gccataggcc gcgtaGTTCA CTGCCGTATA
     2521 GGCAGCTAAG AAAAATGTGA ACTGTATACA TTCCCCGCAA GATAAAGGTG TAGAAATGTG
     2581 AGAGCGAAAT GAGATGAGcg ttTTGTGAAA TAAAcgcggc cataggccgc gtaGTTCACT
     2641 GCCGTATAGG CAGCTAAGAA AAATGTGAAC TGTATACATT CCCCGCAAGA TAAAGGTGTA
     2701 GAAATGTGAG AGCGAAATGA GATGAGTGGC caaaGCCCGC CgaaaGGCGG GCtttttttt
     2761 GCTGTTCCtG AGACGtacta gtaggccgct gcagttaatc actgattaac tcggtaccaa
     2821 attccagaaa agaggcctcc cgaaaggggg gccttttttc gttttggtcc ctcgagtcta
     2881 gactgcagtt gatcggcgtt aatattttgt taaaattcgc gttaaatttt tgttaaatca
     2941 gctcattttt taaccaatag gccgactgcg atgagtggca gggcggggcg taattttttt
     3001 aaggcagtta ttggtgccct taaacgcgtt ctttacagct agctcagtcc taggtattat
     3061 gctagcAGAT CTaaagagga gaaaGGATCT ATGGACCACT ACCTCGACAT TCGCTTGCGA
     3121 CCGGACCCGG AATTTCCCCC GGCGCAACTC ATGAGCGTGC TCTTCGGCAA GCTCCACCAG
     3181 GCCCTGGTGG CACAGGGCGG GGACAGGATC GGCGTGAGCT TCCCCGACCT CGACGAAAGC
     3241 CGCTCCCGGC TGGGCGAGCG CCTGCGCATT CATGCCTCGG CGGACGACCT TCGTGCCCTG
     3301 CTCGCCCGGC CCTGGCTGGA AGGGTTGCGG GACCATCTGC AATTCGGAGA ACCGGCAGTC
     3361 GTGCCTCACC CCACACCGTA CCGTCAGGTC AGTCGGGTTC AGGCGAAAAG CAATCCGGAA
     3421 CGCCTGCGGC GGCGGCTCAT GCGCCGGCAC GATCTGAGTG AGGAGGAGGC TCGGAAACGC
     3481 ATTCCCGATA CGGTCGCGAG AGCCTTGGAC CTGCCCTTCG TCACGCTACG CAGCCAGAGC
     3541 ACCGGACAGC ACTTCCGTCT CTTCATCCGC CACGGGCCGT TGCAGGTGAC GGCAGAGGAA
     3601 GGAGGATTCA CCTGTTACGG GTTGAGCAAA GGAGGTTTCG TTCCCTGGTT CTGAtaactc
     3661 gagtaaggat ctccaggcat caaataaaac gaaaggctca gtcgaaagac tgggcctttc
     3721 gttttatctg ttgtttgtcg gtgaacttac tcgagtctag actgcagctg aaactggtgc
     3781 tacgcctgaa taagtgataa taagcggatg aatggcagaa attcgaaagc aaattcgacc
     3841 cggtcgtcgg ttcagggcag ggtcgttaaa tagccgctta tgtctattgc tggtttaccg
     3901 gtttattgac taccggaagc agtgtgaccg tgtgcttctc aaatgcctga ggccagtttg
     3961 ctcaggctct ccccgtggag gtaataattg acgatatgat catttattct gcctcccaga
     4021 gcctgataaa aacggtgaat ccgttagcga ggtgccgccg gcttccattc aggtcgaggt
     4081 ggcccggctc catgcaccgc gacgcaacgc ggggaggcag acaaggtata gggcggcgag
     4141 gcggctacag ccgatagtct ggaacagcgc acttacgggt tgctgcgcaa cccaagtgct
     4201 accggcgcgg cagcgtgacc cgtgtcggcg gctccaacgg ctcgccatcg tccagaaaac
     4261 acggctcatc gggcatcggc aggcgctgct gcccgcgccg ttcccattcc tccgtttcgg
     4321 tcaaggctgg caggtctggt tccatgcccg gaatgccggg ctggctgggc ggctcctcgc
     4381 cggggccggt cggtagttgc tgctcgcccg gatacagggt cgggatgcgg cgcaggtcgc
     4441 catgccccaa cagcgattcg tcctggtcgt cgtgatcaac caccacggcg gcactgaaca
     4501 ccgacaggcg caactggtcg cggggctggc cccacgccac gcggtcattg accacgtagg
     4561 ccgacacggt gccggggccg ttgagcttca cgacggagat ccagcgctcg gccaccaagt
     4621 ccttgactgc gtattggacc gtccgcaaag aacgtccgat gagcttggaa agtgtcttct
     4681 ggctgaccac cacggcgttc tggtggccca tctgcgccac gaggtgatgc agcagcattg
     4741 ccgccgtggg tttcctcgca ataagcccgg cccacgcctc atgcgctttg cgttccgttt
     4801 gcacccagtg accgggcttg ttcttggctt gaatgccgat ttctctggac tgcgtggcca
     4861 tgcttatctc catgcggtag ggtgccgcac ggttgcggca ccatgcgcaa tcagctgcaa
     4921 cttttcggca gcgcgacaac aattatgcgt tgcgtaaaag tggcagtcaa ttacagattt
     4981 tctttaacct acgcaatgag ctattgcggg gggtgccgca atgagctgtt gcgtaccccc
     5041 cttttttaag ttgttgattt ttaagtcttt cgcatttcgc cctatatcta gttctttggt
     5101 gcccaaagaa gggcacccct gcggggttcc cccacgcctt cggcgcggct ccccctccgg
     5161 caaaaagtgg cccctccggg gcttgttgat cgactgcgcg gccttcggcc ttgcccaagg
     5221 tggcgctgcc cccttggaac ccccgcactc gccgccgtga ggctcggggg gcaggcgggc
     5281 gggcttcgcc ttcgactgcc cccactcgca taggcttggg tcgttccagg cgcgtcaagg
     5341 ccaagccgct gcgcggtcgc tgcgcgagcc ttgacccgcc ttccacttgg tgtccaaccg
     5401 gcaagcgaag cgcgcaggcc gcaggccgga ggcttttccc cagagaaaat taaaaaaatt
     5461 gatggggcaa ggccgcaggc cgcgcagttg gagccggtgg gtatgtggtc gaaggctggg
     5521 tagccggtgg gcaatccctg tggtcaagct cgtgggcagg cgcagcctgt ccatcagctt
     5581 gtccagcagg gttgtccacg ggccgagcga agcgagccag ccggtggccg ctcgcggcca
     5641 tcgtccacat atccacgggc tggcaaggga gcgcagcgac cgcgcagggc gaagcccgga
     5701 gagcaagccc gtagggcgcc gcagccgccg taggcggtca cgactttgcg aagcaaagtc
     5761 tagtgagtat actcaagcat tgagtggccc gccggaggca ccgccttgcg ctgcccccgt
     5821 cgagccggtt ggacaccaaa agggaggggc aggcatggcg gcatacgcga tcatgcgatg
     5881 caagaagctg gcgaaaatgg gcaacgtggc ggccagtctc aagcacgcct accgcgagcg
     5941 cgagacgccc aacgctgacg ccagcaggac gccagagaac gagcactggg cggccagcag
     6001 caccgatgaa gcgatgggcc gactgcgcga gttgctgcca gagaagcggc gcaaggacgc
     6061 tgtgttggcg gtcgagtacg tcatgacggc cagcccggaa tggtggaagt cggccagcca
     6121 agaacagcag gcggcgttct tcgagaaggc gcacaagtgg ctggcggaca agtacggggc
     6181 ggatcgcatc gtgacggcca gcatccaccg tgacgaaacc agcccgcaca tgaccgcgtt
     6241 cgtggtgccg ctgacgcagg acggcaggct gtcggccaag gagttcatcg gcaacaaagc
     6301 gcagatgacc cgcgaccaga ccacgtttgc ggccgctgtg gccgatctag ggctgcaacg
     6361 gggcatcgag ggcagcaagg cacgtcacac gcgcattcag gcgttctacg aggccctgga
     6421 gcggccacca gtgggccacg tcaccatcag cccgcaagcg gtcgagccac gcgcctatgc
     6481 accgcaggga ttggccgaaa agctgggaat ctcaaagcgc gttgagacgc cggaagccgt
     6541 ggccgaccgg ctgacaaaag cggttcggca ggggtatgag cctgccctac aggccgccgc
     6601 aggagcgcgt gagatgcgca agaaggccga tcaagcccaa gagacggccc gagaccttcg
     6661 ggagcgcctg aagcccgttc tggacgccct ggggccgttg aatcgggata tgcaggccaa
     6721 ggccgccgcg atcatcaagg ccgtgggcga aaagctgctg acggaacagc gggaagtcca
     6781 gcgccagaaa caggcccagc gccagcagga acgcgggcgc gcacatttcc ccgaaaagtg
     6841 ccacctggga tgaatgtcag ctactgggct atctggacaa gggaaaacgc aagcgcaaag
     6901 agaaagcagg tagcttgcag tgggcttaca tggcgatagc tagactgggc ggttttatgg
     6961 acagcaagcg aaccggaatt gccagctggg gcgccctctg gtaaggttgg gaagccctgc
     7021 aaagtaaact ggatggcttt cttgccgcca aggatctgat ggcgcagggg atcaagatct
     7081 gatcaagaga caggatgagg atcgtttcgc atgattgaac aagatggatt gcacgcaggt
     7141 tctccggccg cttgggtgga gaggctattc ggctatgact gggcacaaca gacaatcggc
     7201 tgctctgatg ccgccgtgtt ccggctgtca gcgcaggggc gcccggttct ttttgtcaag
     7261 accgacctgt ccggtgccct gaatgaactg caggacgagg cagcgcggct atcgtggctg
     7321 gccacgacgg gcgttccttg cgcagctgtg ctcgacgttg tcactgaagc gggaagggac
     7381 tggctgctat tgggcgaagt gccggggcag gatctcctgt catctcacct tgctcctgcc
     7441 gagaaagtat ccatcatggc tgatgcaatg cggcggctgc atacgcttga tccggctacc
     7501 tgcccattcg accaccaagc gaaacatcgc atcgagcgag cacgtactcg gatggaagcc
     7561 ggtcttgtcg atcaggatga tctggacgaa gagcatcagg ggctcgcgcc agccgaactg
     7621 ttcgccaggc tcaaggcgcg catgcccgac ggcgaggatc tcgtcgtgac ccatggcgat
     7681 gcctgcttgc cgaatatcat ggtggaaaat ggccgctttt ctggattcat cgactgtggc
     7741 cggctgggtg tggcggaccg ctatcaggac atagcgttgg ctacccgtga tattgctgaa
     7801 gagcttggcg gcgaatgggc tgaccgcttc ctcgtgcttt acggtatcgc cgctcccgat
     7861 tcgcagcgca tcgccttcta tcgccttctt gacgagttct tctgagcggg actctggggt
     7921 tcgaaatgac cgaccaagcg acgcccaacc tgccatcacg agatttcgat tccaccgccg
     7981 ccttctatga aaggttgggc ttcggaatcg ttttccggga cgccggctgg atgatcctcc
     8041 agcgcgggga tctcatgctg gagttcttcg cccaccccca tgggcaaata ttatacgcaa
     8101 ggcgacaagg tgctgatgcc gctggcgatt caggttcatc atgccgtttg tgatggcttc
     8161 catgtcggca gaatgcttaa tgaattacaa cagtttttat gcatgcgccc aatacgcaaa
     8221 ccgcctctcc ccgcgcgttg gccgattcat taatgcagct ggcacgacag gtttcccgac
     8281 tggaaagcgg gcagtgagcg caacgcaatt aatgtgagtt agctcactca ttaggcaccc
     8341 caggcctaga tttcagtgca atttatctct tcaaatgtag cacctgaagt cagccccata
     8401 cgatataagt tgtaattctc atgtttgaca gcttatcatc gataagcttc cgatggcgcg
     8461 ccgagaggct ttacacttta tgcttccggc t  
//
