# Supplementary material for: A portable regulatory RNA array design enables tunable and complex regulation across diverse bacteria
Source: Nat Commun. 2023 Aug 29;14:5268. doi: 10.1038/s41467-023-40785-x (PMC10465534; doi:10.1038/s41467-023-40785-x)
Supplement: Supplementary file 5 — Supplementary Data 1 [file 41467_2023_40785_MOESM5_ESM.zip › Plasmid_maps/pBL502.gb]

LOCUS       pBL502                  7762 bp ds-DNA     circular     25-AUG-2022
DEFINITION  .
KEYWORDS    "Author" "Plasmid" "Freezer" "Rack" "Box" "Mob:link"               
COMMENT     
COMMENT     
COMMENT     ApEinfo:methylated:1
FEATURES             Location/Qualifiers
     CDS             6531..7322
                     /locus_tag="Kan/neoR"
                     /label="Kan/neoR"
                     /ApEinfo_label="Kan/neoR"
                     /ApEinfo_fwdcolor="#85dae9"
                     /ApEinfo_revcolor="#85dae9"
                     /ApEinfo_graphicformat="arrow_data {{0 1 2 0 0 -1} {} 0}
                     width 5 offset 0"
     misc_feature    6372..6527
                     /locus_tag="KanR promoter/UTR"
                     /label="KanR promoter/UTR"
                     /ApEinfo_label="KanR promoter/UTR"
                     /ApEinfo_fwdcolor="#b7e6d7"
                     /ApEinfo_revcolor="#b7e6d7"
                     /ApEinfo_graphicformat="arrow_data {{0 1 2 0 0 -1} {} 0}
                     width 5 offset 0"
     misc_feature    4680..6373
                     /locus_tag="mob region"
                     /label="mob region"
                     /ApEinfo_label="mob region"
                     /ApEinfo_fwdcolor="#d6b295"
                     /ApEinfo_revcolor="#d6b295"
                     /ApEinfo_graphicformat="arrow_data {{0 1 2 0 0 -1} {} 0}
                     width 5 offset 0"
     replication     complement(3556..6372)
                     /locus_tag="pBBR1-mob??? origin"
                     /label="pBBR1-mob??? origin"
                     /ApEinfo_label="pBBR1-mob??? origin"
                     /ApEinfo_fwdcolor="#b4abac"
                     /ApEinfo_revcolor="#b4abac"
                     /ApEinfo_graphicformat="arrow_data {{0 1 2 0 0 -1} {} 0}
                     width 5 offset 0"
     misc_feature    6358..6363
                     /locus_tag="-35"
                     /label="-35"
                     /ApEinfo_label="-35"
                     /ApEinfo_fwdcolor="#ffef86"
                     /ApEinfo_revcolor="#ffef86"
                     /ApEinfo_graphicformat="arrow_data {{0 1 2 0 0 -1} {} 0}
                     width 5 offset 0"
     CDS             5314..6270
                     /locus_tag="mob (from pBBR1MCS-2)"
                     /label="mob (from pBBR1MCS-2)"
                     /ApEinfo_label="mob (from pBBR1MCS-2)"
                     /ApEinfo_fwdcolor="#d6b295"
                     /ApEinfo_revcolor="#d6b295"
                     /ApEinfo_graphicformat="arrow_data {{0 1 2 0 0 -1} {} 0}
                     width 5 offset 0"
     misc_feature    5314..6270
                     /locus_tag="mob AAB05991.1"
                     /label="mob AAB05991.1"
                     /ApEinfo_label="mob AAB05991.1"
                     /ApEinfo_fwdcolor="#ff9ccd"
                     /ApEinfo_revcolor="#ff9ccd"
                     /ApEinfo_graphicformat="arrow_data {{0 1 2 0 0 -1} {} 0}
                     width 5 offset 0"
     CDS             5314..6270
                     /locus_tag="Translation 2449-1493"
                     /label="Translation 2449-1493"
                     /ApEinfo_label="Translation 2449-1493"
                     /ApEinfo_fwdcolor="#e9d024"
                     /ApEinfo_revcolor="#e9d024"
                     /ApEinfo_graphicformat="arrow_data {{0 1 2 0 0 -1} {} 0}
                     width 5 offset 0"
     misc_feature    complement(6235..6264)
                     /locus_tag="blap (AmpR) homology"
                     /label="blap (AmpR) homology"
                     /ApEinfo_label="blap (AmpR) homology"
                     /ApEinfo_fwdcolor="#d6b295"
                     /ApEinfo_revcolor="#d6b295"
                     /ApEinfo_graphicformat="arrow_data {{0 1 2 0 0 -1} {} 0}
                     width 5 offset 0"
     transfer        5153..5204
                     /locus_tag="oriT"
                     /label="oriT"
                     /ApEinfo_label="oriT"
                     /ApEinfo_fwdcolor="#d6b295"
                     /ApEinfo_revcolor="#d6b295"
                     /ApEinfo_graphicformat="arrow_data {{0 1 2 0 0 -1} {} 0}
                     width 5 offset 0"
     promoter        5163..5196
                     /locus_tag="mobp"
                     /label="mobp"
                     /ApEinfo_label="mobp"
                     /ApEinfo_fwdcolor="#d6b295"
                     /ApEinfo_revcolor="#d6b295"
                     /ApEinfo_graphicformat="arrow_data {{0 1 2 0 0 -1} {} 0}
                     width 5 offset 0"
     misc_feature    5171..5193
                     /locus_tag="recombination site A (RSA)"
                     /label="recombination site A (RSA)"
                     /ApEinfo_label="recombination site A (RSA)"
                     /ApEinfo_fwdcolor="#d6b295"
                     /ApEinfo_revcolor="#d6b295"
                     /ApEinfo_graphicformat="arrow_data {{0 1 2 0 0 -1} {} 0}
                     width 5 offset 0"
     promoter        5185..5190
                     /locus_tag="-10"
                     /label="-10"
                     /ApEinfo_label="-10"
                     /ApEinfo_fwdcolor="#d6b295"
                     /ApEinfo_revcolor="#d6b295"
                     /ApEinfo_graphicformat="arrow_data {{0 1 2 0 0 -1} {} 0}
                     width 5 offset 0"
     promoter        complement(5183..5188)
                     /locus_tag="-10(1)"
                     /label="-10(1)"
                     /ApEinfo_label="-10"
                     /ApEinfo_fwdcolor="#d6b295"
                     /ApEinfo_revcolor="#d6b295"
                     /ApEinfo_graphicformat="arrow_data {{0 1 2 0 0 -1} {} 0}
                     width 5 offset 0"
     connector       1459..1569
                     /locus_tag="ConL3"
                     /label="ConL3"
                     /ApEinfo_label="ConL3"
                     /ApEinfo_fwdcolor="#c6c9d1"
                     /ApEinfo_revcolor="#c6c9d1"
                     /ApEinfo_graphicformat="arrow_data {{0 1 2 0 0 -1} {} 0}
                     width 5 offset 0"
     misc_feature    2048..2063
                     /locus_tag="Stem"
                     /label="Stem"
                     /ApEinfo_label="Stem"
                     /ApEinfo_fwdcolor="#ff2c3c"
                     /ApEinfo_revcolor="#ff2c3c"
                     /ApEinfo_graphicformat="arrow_data {{0 1 2 0 0 -1} {} 0}
                     width 5 offset 0"
     misc_feature    complement(5174..5179)
                     /locus_tag="-35(1)"
                     /label="-35(1)"
                     /ApEinfo_label="-35"
                     /ApEinfo_fwdcolor="#ffef86"
                     /ApEinfo_revcolor="#ffef86"
                     /ApEinfo_graphicformat="arrow_data {{0 1 2 0 0 -1} {} 0}
                     width 5 offset 0"
     terminator      1459..1507
                     /locus_tag="tVoigtS5, L3S3P22 47C>G"
                     /label="tVoigtS5, L3S3P22 47C>G"
                     /ApEinfo_label="tVoigtS5, L3S3P22 47C>G"
                     /ApEinfo_fwdcolor="#c6c9d1"
                     /ApEinfo_revcolor="#c6c9d1"
                     /ApEinfo_graphicformat="arrow_data {{0 1 2 0 0 -1} {} 0}
                     width 5 offset 0"
     misc_feature    2108..2119
                     /locus_tag="linker"
                     /label="linker"
                     /ApEinfo_label="linker"
                     /ApEinfo_fwdcolor="#85dae9"
                     /ApEinfo_revcolor="#85dae9"
                     /ApEinfo_graphicformat="arrow_data {{0 1 2 0 0 -1} {} 0}
                     width 5 offset 0"
     promoter        5163..5168
                     /locus_tag="-35(2)"
                     /label="-35(2)"
                     /ApEinfo_label="-35"
                     /ApEinfo_fwdcolor="#d6b295"
                     /ApEinfo_revcolor="#d6b295"
                     /ApEinfo_graphicformat="arrow_data {{0 1 2 0 0 -1} {} 0}
                     width 5 offset 0"
     insulator       1508..1522
                     /locus_tag="6-frame STOP a"
                     /label="6-frame STOP a"
                     /ApEinfo_label="6-frame STOP a"
                     /ApEinfo_fwdcolor="#c6c9d1"
                     /ApEinfo_revcolor="#c6c9d1"
                     /ApEinfo_graphicformat="arrow_data {{0 1 2 0 0 -1} {} 0}
                     width 5 offset 0"
     misc_feature    2120..2138
                     /locus_tag="Strong hairpin"
                     /label="Strong hairpin"
                     /ApEinfo_label="Strong hairpin"
                     /ApEinfo_fwdcolor="#f58a5e"
                     /ApEinfo_revcolor="#f58a5e"
                     /ApEinfo_graphicformat="arrow_data {{0 1 2 0 0 -1} {} 0}
                     width 5 offset 0"
     misc_feature    complement(3556..4685)
                     /locus_tag="pBBR1 rep region"
                     /label="pBBR1 rep region"
                     /ApEinfo_label="pBBR1 rep region"
                     /ApEinfo_fwdcolor="#b4abac"
                     /ApEinfo_revcolor="#b4abac"
                     /ApEinfo_graphicformat="arrow_data {{0 1 2 0 0 -1} {} 0}
                     width 5 offset 0"
     endonuclease    1523..1528
                     /locus_tag="EcoRI"
                     /label="EcoRI"
                     /ApEinfo_label="EcoRI"
                     /ApEinfo_fwdcolor="#d59687"
                     /ApEinfo_revcolor="#d59687"
                     /ApEinfo_graphicformat="arrow_data {{0 1 2 0 0 -1} {} 0}
                     width 5 offset 0"
     misc_feature    2139..2166
                     /locus_tag="Cys4 hairpin"
                     /label="Cys4 hairpin"
                     /ApEinfo_label="Cys4 hairpin"
                     /ApEinfo_fwdcolor="#85dae9"
                     /ApEinfo_revcolor="#85dae9"
                     /ApEinfo_graphicformat="arrow_data {{0 1 2 0 0 -1} {} 0}
                     width 5 offset 0"
     misc_feature    complement(4464..4476)
                     /locus_tag="IHF binding site"
                     /label="IHF binding site"
                     /ApEinfo_label="IHF binding site"
                     /ApEinfo_fwdcolor="#c6c9d1"
                     /ApEinfo_revcolor="#c6c9d1"
                     /ApEinfo_graphicformat="arrow_data {{0 1 2 0 0 -1} {} 0}
                     width 5 offset 0"
     endonuclease    complement(1523..1544)
                     /locus_tag="BioBrick Prefix BBa_G00000"
                     /label="BioBrick Prefix BBa_G00000"
                     /ApEinfo_label="BioBrick Prefix BBa_G00000"
                     /ApEinfo_fwdcolor="#d59687"
                     /ApEinfo_revcolor="#d59687"
                     /ApEinfo_graphicformat="arrow_data {{0 1 2 0 0 -1} {} 0}
                     width 5 offset 0"
     misc_feature    complement(2171..2175)
                     /locus_tag="Loop"
                     /label="Loop"
                     /ApEinfo_label="Loop"
                     /ApEinfo_fwdcolor="#85dae9"
                     /ApEinfo_revcolor="#85dae9"
                     /ApEinfo_graphicformat="arrow_data {{0 1 2 0 0 -1} {} 0}
                     width 5 offset 0"
     promoter        complement(4382..4387)
                     /locus_tag="-35(3)"
                     /label="-35(3)"
                     /ApEinfo_label="-35"
                     /ApEinfo_fwdcolor="#c6c9d1"
                     /ApEinfo_revcolor="#c6c9d1"
                     /ApEinfo_graphicformat="arrow_data {{0 1 2 0 0 -1} {} 0}
                     width 5 offset 0"
     endonuclease    1529..1536
                     /locus_tag="NotI"
                     /label="NotI"
                     /ApEinfo_label="NotI"
                     /ApEinfo_fwdcolor="#b7e6d7"
                     /ApEinfo_revcolor="#b7e6d7"
                     /ApEinfo_graphicformat="arrow_data {{0 1 2 0 0 -1} {} 0}
                     width 5 offset 0"
     misc_feature    2171..2231
                     /locus_tag="STAR10"
                     /label="STAR10"
                     /ApEinfo_label="STAR10"
                     /ApEinfo_fwdcolor="#85dae9"
                     /ApEinfo_revcolor="#85dae9"
                     /ApEinfo_graphicformat="arrow_data {{0 1 2 0 0 -1} {} 0}
                     width 5 offset 0"
     promoter        complement(4353..4387)
                     /locus_tag="repp"
                     /label="repp"
                     /ApEinfo_label="repp"
                     /ApEinfo_fwdcolor="#c6c9d1"
                     /ApEinfo_revcolor="#c6c9d1"
                     /ApEinfo_graphicformat="arrow_data {{0 1 2 0 0 -1} {} 0}
                     width 5 offset 0"
     endonuclease    1538..1543
                     /locus_tag="XbaI"
                     /label="XbaI"
                     /ApEinfo_label="XbaI"
                     /ApEinfo_fwdcolor="#d59687"
                     /ApEinfo_revcolor="#d59687"
                     /ApEinfo_graphicformat="arrow_data {{0 1 2 0 0 -1} {} 0}
                     width 5 offset 0"
     misc_feature    2176..2191
                     /locus_tag="Stem(1)"
                     /label="Stem(1)"
                     /ApEinfo_label="Stem"
                     /ApEinfo_fwdcolor="#ff2c3c"
                     /ApEinfo_revcolor="#ff2c3c"
                     /ApEinfo_graphicformat="arrow_data {{0 1 2 0 0 -1} {} 0}
                     width 5 offset 0"
     promoter        complement(4359..4367)
                     /locus_tag="-10(2)"
                     /label="-10(2)"
                     /ApEinfo_label="-10"
                     /ApEinfo_fwdcolor="#c6c9d1"
                     /ApEinfo_revcolor="#c6c9d1"
                     /ApEinfo_graphicformat="arrow_data {{0 1 2 0 0 -1} {} 0}
                     width 5 offset 0"
     endonuclease    1545..1550
                     /locus_tag="Esp3I"
                     /label="Esp3I"
                     /ApEinfo_label="Esp3I"
                     /ApEinfo_fwdcolor="#f58a5e"
                     /ApEinfo_revcolor="#f58a5e"
                     /ApEinfo_graphicformat="arrow_data {{0 1 2 0 0 -1} {} 0}
                     width 5 offset 0"
     misc_feature    2236..2265
                     /locus_tag="t500"
                     /label="t500"
                     /ApEinfo_label="t500"
                     /ApEinfo_fwdcolor="#85dae9"
                     /ApEinfo_revcolor="#85dae9"
                     /ApEinfo_graphicformat="arrow_data {{0 1 2 0 0 -1} {} 0}
                     width 5 offset 0"
     misc_feature    complement(3616..4278)
                     /locus_tag="Rep  AAB05988.1"
                     /label="Rep  AAB05988.1"
                     /ApEinfo_label="Rep  AAB05988.1"
                     /ApEinfo_fwdcolor="#d6b295"
                     /ApEinfo_revcolor="#d6b295"
                     /ApEinfo_graphicformat="arrow_data {{0 1 2 0 0 -1} {} 0}
                     width 5 offset 0"
     endonuclease    1556..1561
                     /locus_tag="PvuI"
                     /label="PvuI"
                     /ApEinfo_label="PvuI"
                     /ApEinfo_fwdcolor="#c7b0e3"
                     /ApEinfo_revcolor="#c7b0e3"
                     /ApEinfo_graphicformat="arrow_data {{0 1 2 0 0 -1} {} 0}
                     width 5 offset 0"
     connector       complement(2270..2377)
                     /locus_tag="ConRE"
                     /label="ConRE"
                     /ApEinfo_label="ConRE"
                     /ApEinfo_fwdcolor="#c6c9d1"
                     /ApEinfo_revcolor="#c6c9d1"
                     /ApEinfo_graphicformat="arrow_data {{0 1 2 0 0 -1} {} 0}
                     width 5 offset 0"
     misc_feature    complement(3616..4278)
                     /locus_tag="rep  AAB05988.1"
                     /label="rep  AAB05988.1"
                     /ApEinfo_label="rep  AAB05988.1"
                     /ApEinfo_fwdcolor="#b4abac"
                     /ApEinfo_revcolor="#b4abac"
                     /ApEinfo_graphicformat="arrow_data {{0 1 2 0 0 -1} {} 0}
                     width 5 offset 0"
     endonuclease    1562..1569
                     /locus_tag="SbfI"
                     /label="SbfI"
                     /ApEinfo_label="SbfI"
                     /ApEinfo_fwdcolor="#85dae9"
                     /ApEinfo_revcolor="#85dae9"
                     /ApEinfo_graphicformat="arrow_data {{0 1 2 0 0 -1} {} 0}
                     width 5 offset 0"
     endonuclease    complement(2275..2280)
                     /locus_tag="Esp3I(1)"
                     /label="Esp3I(1)"
                     /ApEinfo_label="Esp3I"
                     /ApEinfo_fwdcolor="#f58a5e"
                     /ApEinfo_revcolor="#f58a5e"
                     /ApEinfo_graphicformat="arrow_data {{0 1 2 0 0 -1} {} 0}
                     width 5 offset 0"
     CDS             complement(3616..4278)
                     /locus_tag="Translation 3485-4147"
                     /label="Translation 3485-4147"
                     /ApEinfo_label="Translation 3485-4147"
                     /ApEinfo_fwdcolor="#e9d024"
                     /ApEinfo_revcolor="#e9d024"
                     /ApEinfo_graphicformat="arrow_data {{0 1 2 0 0 -1} {} 0}
                     width 5 offset 0"
     misc_feature    1613..1699
                     /locus_tag="Target50"
                     /label="Target50"
                     /ApEinfo_label="Target50"
                     /ApEinfo_fwdcolor="#85dae9"
                     /ApEinfo_revcolor="#85dae9"
                     /ApEinfo_graphicformat="arrow_data {{0 1 2 0 0 -1} {} 0}
                     width 5 offset 0"
     endonuclease    complement(2281..2301)
                     /locus_tag="BioBrick Suffix BBa_G00001"
                     /label="BioBrick Suffix BBa_G00001"
                     /ApEinfo_label="BioBrick Suffix BBa_G00001"
                     /ApEinfo_fwdcolor="#d59687"
                     /ApEinfo_revcolor="#d59687"
                     /ApEinfo_graphicformat="arrow_data {{0 1 2 0 0 -1} {} 0}
                     width 5 offset 0"
     promoter        complement(4173..4178)
                     /locus_tag="-35(4)"
                     /label="-35(4)"
                     /ApEinfo_label="-35"
                     /ApEinfo_fwdcolor="#d6b295"
                     /ApEinfo_revcolor="#d6b295"
                     /ApEinfo_graphicformat="arrow_data {{0 1 2 0 0 -1} {} 0}
                     width 5 offset 0"
     misc_feature    1574..1608
                     /locus_tag="Promoter-J23119(SpeI)"
                     /label="Promoter-J23119(SpeI)"
                     /ApEinfo_label="Promoter-J23119(SpeI)"
                     /ApEinfo_fwdcolor="#ffef86"
                     /ApEinfo_revcolor="#ffef86"
                     /ApEinfo_graphicformat="arrow_data {{0 1 2 0 0 -1} {} 0}
                     width 5 offset 0"
     endonuclease    2282..2287
                     /locus_tag="SpeI"
                     /label="SpeI"
                     /ApEinfo_label="SpeI"
                     /ApEinfo_fwdcolor="#d59687"
                     /ApEinfo_revcolor="#d59687"
                     /ApEinfo_graphicformat="arrow_data {{0 1 2 0 0 -1} {} 0}
                     width 5 offset 0"
     promoter        4040..4045
                     /locus_tag="-35(5)"
                     /label="-35(5)"
                     /ApEinfo_label="-35"
                     /ApEinfo_fwdcolor="#c6c9d1"
                     /ApEinfo_revcolor="#c6c9d1"
                     /ApEinfo_graphicformat="arrow_data {{0 1 2 0 0 -1} {} 0}
                     width 5 offset 0"
     misc_feature    1638..1638
                     /locus_tag="Insertion"
                     /label="Insertion"
                     /ApEinfo_label="Insertion"
                     /ApEinfo_fwdcolor="#85dae9"
                     /ApEinfo_revcolor="#85dae9"
                     /ApEinfo_graphicformat="arrow_data {{0 1 2 0 0 -1} {} 0}
                     width 5 offset 0"
     endonuclease    2289..2296
                     /locus_tag="NotI(1)"
                     /label="NotI(1)"
                     /ApEinfo_label="NotI"
                     /ApEinfo_fwdcolor="#b7e6d7"
                     /ApEinfo_revcolor="#b7e6d7"
                     /ApEinfo_graphicformat="arrow_data {{0 1 2 0 0 -1} {} 0}
                     width 5 offset 0"
     misc_feature    3556..3574
                     /locus_tag="mob 3??? homology"
                     /label="mob 3??? homology"
                     /ApEinfo_label="mob 3??? homology"
                     /ApEinfo_fwdcolor="#c6c9d1"
                     /ApEinfo_revcolor="#c6c9d1"
                     /ApEinfo_graphicformat="arrow_data {{0 1 2 0 0 -1} {} 0}
                     width 5 offset 0"
     misc_feature    1670..1674
                     /locus_tag="Loop(1)"
                     /label="Loop(1)"
                     /ApEinfo_label="Loop"
                     /ApEinfo_fwdcolor="#85dae9"
                     /ApEinfo_revcolor="#85dae9"
                     /ApEinfo_graphicformat="arrow_data {{0 1 2 0 0 -1} {} 0}
                     width 5 offset 0"
     endonuclease    2296..2301
                     /locus_tag="PstI"
                     /label="PstI"
                     /ApEinfo_label="PstI"
                     /ApEinfo_fwdcolor="#d59687"
                     /ApEinfo_revcolor="#d59687"
                     /ApEinfo_graphicformat="arrow_data {{0 1 2 0 0 -1} {} 0}
                     width 5 offset 0"
     misc_feature    3453..3546
                     /locus_tag="Potential Terminator"
                     /label="Potential Terminator"
                     /ApEinfo_label="Potential Terminator"
                     /ApEinfo_fwdcolor="#f58a5e"
                     /ApEinfo_revcolor="#f58a5e"
                     /ApEinfo_graphicformat="arrow_data {{0 1 2 0 0 -1} {} 0}
                     width 5 offset 0"
     misc_feature    1704..1719
                     /locus_tag="linker(1)"
                     /label="linker(1)"
                     /ApEinfo_label="linker"
                     /ApEinfo_fwdcolor="#85dae9"
                     /ApEinfo_revcolor="#85dae9"
                     /ApEinfo_graphicformat="arrow_data {{0 1 2 0 0 -1} {} 0}
                     width 5 offset 0"
     Insulator       2302..2316
                     /locus_tag="6-frame STOP b"
                     /label="6-frame STOP b"
                     /ApEinfo_label="6-frame STOP b"
                     /ApEinfo_fwdcolor="#c6c9d1"
                     /ApEinfo_revcolor="#c6c9d1"
                     /ApEinfo_graphicformat="arrow_data {{0 1 2 0 0 -1} {} 0}
                     width 5 offset 0"
     promoter        3323..3328
                     /locus_tag="-35(6)"
                     /label="-35(6)"
                     /ApEinfo_label="-35"
                     /ApEinfo_fwdcolor="#c6c9d1"
                     /ApEinfo_revcolor="#c6c9d1"
                     /ApEinfo_graphicformat="arrow_data {{0 1 2 0 0 -1} {} 0}
                     width 5 offset 0"
     misc_feature    1724..1735
                     /locus_tag="linker(2)"
                     /label="linker(2)"
                     /ApEinfo_label="linker"
                     /ApEinfo_fwdcolor="#85dae9"
                     /ApEinfo_revcolor="#85dae9"
                     /ApEinfo_graphicformat="arrow_data {{0 1 2 0 0 -1} {} 0}
                     width 5 offset 0"
     terminator      2317..2377
                     /locus_tag="tVoigtS1, L3S2P21"
                     /label="tVoigtS1, L3S2P21"
                     /ApEinfo_label="tVoigtS1, L3S2P21"
                     /ApEinfo_fwdcolor="#c6c9d1"
                     /ApEinfo_revcolor="#c6c9d1"
                     /ApEinfo_graphicformat="arrow_data {{0 1 2 0 0 -1} {} 0}
                     width 5 offset 0"
     misc_feature    929..934
                     /locus_tag="BamHI-BglII Scar"
                     /label="BamHI-BglII Scar"
                     /ApEinfo_label="BamHI-BglII Scar"
                     /ApEinfo_fwdcolor="#ac1dff"
                     /ApEinfo_revcolor="#ac1dff"
                     /ApEinfo_graphicformat="arrow_data {{0 1 2 0 0 -1} {} 0}
                     width 5 offset 0"
     misc_feature    1736..1754
                     /locus_tag="Strong hairpin(1)"
                     /label="Strong hairpin(1)"
                     /ApEinfo_label="Strong hairpin"
                     /ApEinfo_fwdcolor="#f58a5e"
                     /ApEinfo_revcolor="#f58a5e"
                     /ApEinfo_graphicformat="arrow_data {{0 1 2 0 0 -1} {} 0}
                     width 5 offset 0"
     misc_feature    complement(283..288)
                     /locus_tag="BamHI-BglII Scar(1)"
                     /label="BamHI-BglII Scar(1)"
                     /ApEinfo_label="BamHI-BglII Scar"
                     /ApEinfo_fwdcolor="#ac1dff"
                     /ApEinfo_revcolor="#ac1dff"
                     /ApEinfo_graphicformat="arrow_data {{0 1 2 0 0 -1} {} 0}
                     width 5 offset 0"
     misc_feature    1755..1782
                     /locus_tag="Cys4 hairpin(1)"
                     /label="Cys4 hairpin(1)"
                     /ApEinfo_label="Cys4 hairpin"
                     /ApEinfo_fwdcolor="#85dae9"
                     /ApEinfo_revcolor="#85dae9"
                     /ApEinfo_graphicformat="arrow_data {{0 1 2 0 0 -1} {} 0}
                     width 5 offset 0"
     misc_feature    complement(297..302)
                     /locus_tag="BamHI-BglII Scar(2)"
                     /label="BamHI-BglII Scar(2)"
                     /ApEinfo_label="BamHI-BglII Scar"
                     /ApEinfo_fwdcolor="#ac1dff"
                     /ApEinfo_revcolor="#ac1dff"
                     /ApEinfo_graphicformat="arrow_data {{0 1 2 0 0 -1} {} 0}
                     width 5 offset 0"
     misc_feature    complement(1787..1791)
                     /locus_tag="Loop(2)"
                     /label="Loop(2)"
                     /ApEinfo_label="Loop"
                     /ApEinfo_fwdcolor="#85dae9"
                     /ApEinfo_revcolor="#85dae9"
                     /ApEinfo_graphicformat="arrow_data {{0 1 2 0 0 -1} {} 0}
                     width 5 offset 0"
     misc_feature    complement(1020..1025)
                     /locus_tag="BamHI-BglII Scar(3)"
                     /label="BamHI-BglII Scar(3)"
                     /ApEinfo_label="BamHI-BglII Scar"
                     /ApEinfo_fwdcolor="#ac1dff"
                     /ApEinfo_revcolor="#ac1dff"
                     /ApEinfo_graphicformat="arrow_data {{0 1 2 0 0 -1} {} 0}
                     width 5 offset 0"
     misc_feature    1787..1847
                     /locus_tag="STAR10(1)"
                     /label="STAR10(1)"
                     /ApEinfo_label="STAR10"
                     /ApEinfo_fwdcolor="#85dae9"
                     /ApEinfo_revcolor="#85dae9"
                     /ApEinfo_graphicformat="arrow_data {{0 1 2 0 0 -1} {} 0}
                     width 5 offset 0"
     misc_feature    complement(1062..1067)
                     /locus_tag="BamHI-BglII Scar(4)"
                     /label="BamHI-BglII Scar(4)"
                     /ApEinfo_label="BamHI-BglII Scar"
                     /ApEinfo_fwdcolor="#ac1dff"
                     /ApEinfo_revcolor="#ac1dff"
                     /ApEinfo_graphicformat="arrow_data {{0 1 2 0 0 -1} {} 0}
                     width 5 offset 0"
     misc_feature    1792..1807
                     /locus_tag="Stem(2)"
                     /label="Stem(2)"
                     /ApEinfo_label="Stem"
                     /ApEinfo_fwdcolor="#ff2c3c"
                     /ApEinfo_revcolor="#ff2c3c"
                     /ApEinfo_graphicformat="arrow_data {{0 1 2 0 0 -1} {} 0}
                     width 5 offset 0"
     misc_feature    1026..1393
                     /locus_tag="TrrnB"
                     /label="TrrnB"
                     /ApEinfo_label="TrrnB"
                     /ApEinfo_fwdcolor="cyan"
                     /ApEinfo_revcolor="cyan"
                     /ApEinfo_graphicformat="arrow_data {{0 1 2 0 0 -1} {} 0}
                     width 5 offset 0"
     misc_feature    1852..1863
                     /locus_tag="linker(3)"
                     /label="linker(3)"
                     /ApEinfo_label="linker"
                     /ApEinfo_fwdcolor="#85dae9"
                     /ApEinfo_revcolor="#85dae9"
                     /ApEinfo_graphicformat="arrow_data {{0 1 2 0 0 -1} {} 0}
                     width 5 offset 0"
     misc_feature    289..302
                     /locus_tag="RBS-Strong"
                     /label="RBS-Strong"
                     /ApEinfo_label="RBS-Strong"
                     /ApEinfo_fwdcolor="#9ba3ae"
                     /ApEinfo_revcolor="#9ba3ae"
                     /ApEinfo_graphicformat="arrow_data {{0 1 2 0 0 -1} {} 0}
                     width 5 offset 0"
     misc_feature    1864..1882
                     /locus_tag="Strong hairpin(2)"
                     /label="Strong hairpin(2)"
                     /ApEinfo_label="Strong hairpin"
                     /ApEinfo_fwdcolor="#f58a5e"
                     /ApEinfo_revcolor="#f58a5e"
                     /ApEinfo_graphicformat="arrow_data {{0 1 2 0 0 -1} {} 0}
                     width 5 offset 0"
     misc_feature    162..196
                     /locus_tag="Promoter-J23119(SpeI)(1)"
                     /label="Promoter-J23119(SpeI)(1)"
                     /ApEinfo_label="Promoter-J23119(SpeI)"
                     /ApEinfo_fwdcolor="#ffce29"
                     /ApEinfo_revcolor="#ffce29"
                     /ApEinfo_graphicformat="arrow_data {{0 1 2 0 0 -1} {} 0}
                     width 5 offset 0"
     misc_feature    1883..1910
                     /locus_tag="Cys4 hairpin(2)"
                     /label="Cys4 hairpin(2)"
                     /ApEinfo_label="Cys4 hairpin"
                     /ApEinfo_fwdcolor="#85dae9"
                     /ApEinfo_revcolor="#85dae9"
                     /ApEinfo_graphicformat="arrow_data {{0 1 2 0 0 -1} {} 0}
                     width 5 offset 0"
     misc_feature    303..1016
                     /locus_tag="SFGFP"
                     /label="SFGFP"
                     /ApEinfo_label="SFGFP"
                     /ApEinfo_fwdcolor="#00f700"
                     /ApEinfo_revcolor="green"
                     /ApEinfo_graphicformat="arrow_data {{0 1 2 0 0 -1} {} 0}
                     width 5 offset 0"
     misc_feature    complement(1915..1919)
                     /locus_tag="Loop(3)"
                     /label="Loop(3)"
                     /ApEinfo_label="Loop"
                     /ApEinfo_fwdcolor="#85dae9"
                     /ApEinfo_revcolor="#85dae9"
                     /ApEinfo_graphicformat="arrow_data {{0 1 2 0 0 -1} {} 0}
                     width 5 offset 0"
     misc_feature    253..257
                     /locus_tag="Loop(4)"
                     /label="Loop(4)"
                     /ApEinfo_label="Loop"
                     /ApEinfo_fwdcolor="cyan"
                     /ApEinfo_revcolor="green"
                     /ApEinfo_graphicformat="arrow_data {{0 1 2 0 0 -1} {} 0}
                     width 5 offset 0"
     misc_feature    1915..1975
                     /locus_tag="STAR10(2)"
                     /label="STAR10(2)"
                     /ApEinfo_label="STAR10"
                     /ApEinfo_fwdcolor="#85dae9"
                     /ApEinfo_revcolor="#85dae9"
                     /ApEinfo_graphicformat="arrow_data {{0 1 2 0 0 -1} {} 0}
                     width 5 offset 0"
     misc_feature    197..282
                     /locus_tag="Target10"
                     /label="Target10"
                     /ApEinfo_label="Target10"
                     /ApEinfo_fwdcolor="#ffff00"
                     /ApEinfo_revcolor="green"
                     /ApEinfo_graphicformat="arrow_data {{0 1 2 0 0 -1} {} 0}
                     width 5 offset 0"
     misc_feature    1920..1935
                     /locus_tag="Stem(3)"
                     /label="Stem(3)"
                     /ApEinfo_label="Stem"
                     /ApEinfo_fwdcolor="#ff2c3c"
                     /ApEinfo_revcolor="#ff2c3c"
                     /ApEinfo_graphicformat="arrow_data {{0 1 2 0 0 -1} {} 0}
                     width 5 offset 0"
     misc_feature    2508..3071
                     /locus_tag="csy4"
                     /label="csy4"
                     /ApEinfo_label="csy4"
                     /ApEinfo_fwdcolor="#ff27e3"
                     /ApEinfo_revcolor="green"
                     /ApEinfo_graphicformat="arrow_data {{0 1 2 0 0 -1} {} 0}
                     width 5 offset 0"
     misc_feature    1980..1991
                     /locus_tag="linker(4)"
                     /label="linker(4)"
                     /ApEinfo_label="linker"
                     /ApEinfo_fwdcolor="#85dae9"
                     /ApEinfo_revcolor="#85dae9"
                     /ApEinfo_graphicformat="arrow_data {{0 1 2 0 0 -1} {} 0}
                     width 5 offset 0"
     misc_feature    3101..3144
                     /locus_tag="Terminator"
                     /label="Terminator"
                     /ApEinfo_label="Terminator"
                     /ApEinfo_fwdcolor="cyan"
                     /ApEinfo_revcolor="green"
                     /ApEinfo_graphicformat="arrow_data {{0 1 2 0 0 -1} {} 0}
                     width 5 offset 0"
     misc_feature    1992..2010
                     /locus_tag="Strong hairpin(3)"
                     /label="Strong hairpin(3)"
                     /ApEinfo_label="Strong hairpin"
                     /ApEinfo_fwdcolor="#f58a5e"
                     /ApEinfo_revcolor="#f58a5e"
                     /ApEinfo_graphicformat="arrow_data {{0 1 2 0 0 -1} {} 0}
                     width 5 offset 0"
     misc_feature    2490..2501
                     /locus_tag="B0034"
                     /label="B0034"
                     /ApEinfo_label="B0034"
                     /ApEinfo_fwdcolor="cyan"
                     /ApEinfo_revcolor="green"
                     /ApEinfo_graphicformat="arrow_data {{0 1 2 0 0 -1} {} 0}
                     width 5 offset 0"
     misc_feature    2011..2038
                     /locus_tag="Cys4 hairpin(3)"
                     /label="Cys4 hairpin(3)"
                     /ApEinfo_label="Cys4 hairpin"
                     /ApEinfo_fwdcolor="#85dae9"
                     /ApEinfo_revcolor="#85dae9"
                     /ApEinfo_graphicformat="arrow_data {{0 1 2 0 0 -1} {} 0}
                     width 5 offset 0"
     misc_feature    2449..2483
                     /locus_tag="J23101"
                     /label="J23101"
                     /ApEinfo_label="J23101"
                     /ApEinfo_fwdcolor="#80ff00"
                     /ApEinfo_revcolor="green"
                     /ApEinfo_graphicformat="arrow_data {{0 1 2 0 0 -1} {} 0}
                     width 5 offset 0"
     misc_feature    complement(2043..2047)
                     /locus_tag="Loop(5)"
                     /label="Loop(5)"
                     /ApEinfo_label="Loop"
                     /ApEinfo_fwdcolor="#85dae9"
                     /ApEinfo_revcolor="#85dae9"
                     /ApEinfo_graphicformat="arrow_data {{0 1 2 0 0 -1} {} 0}
                     width 5 offset 0"
     misc_feature    2445..3190
                     /locus_tag="J23101-Csy4"
                     /label="J23101-Csy4"
                     /ApEinfo_label="J23101-Csy4"
                     /ApEinfo_fwdcolor="#ffff80"
                     /ApEinfo_revcolor="green"
                     /ApEinfo_graphicformat="arrow_data {{0 1 2 0 0 -1} {} 0}
                     width 5 offset 0"
     misc_feature    2043..2103
                     /locus_tag="STAR10(3)"
                     /label="STAR10(3)"
                     /ApEinfo_label="STAR10"
                     /ApEinfo_fwdcolor="#85dae9"
                     /ApEinfo_revcolor="#85dae9"
                     /ApEinfo_graphicformat="arrow_data {{0 1 2 0 0 -1} {} 0}
                     width 5 offset 0"
ORIGIN
        1 ctagatttca gtgcaattta tctcttcaaa tgtagcacct gaagtcagcc ccatacgata
       61 taagttgtaa ttctcatgtt tgacagctta tcatcgataa gcttccgatg gcgcgccgag
      121 aggctttaca ctttatgctt ccggctgaat tctaaagatc tttgacagct agctcagtcc
      181 taggtataat actagtCTCA TCTCATTTCG CTCTCACATT TCTACACCTT TATCTTGCGG
      241 GGAATGTATA CAGTTCATGT ATATATTCCC CGCTTTTTTT TTggatctag gaggaaggat
      301 ctatgagcaa aggagaagaa cttttcactg gagttgtccc aattcttgtt gaattagatg
      361 gtgatgttaa tgggcacaaa ttttctgtcc gtggagaggg tgaaggtgat gctacaaacg
      421 gaaaactcac ccttaaattt atttgcacta ctggaaaact acctgttccg tggccaacac
      481 ttgtcactac tctgacctat ggtgttcaat gcttttcccg ttatccggat cacatgaaac
      541 ggcatgactt tttcaagagt gccatgcccg aaggttatgt acaggaacgc actatatctt
      601 tcaaagatga cgggacctac aagacgcgtg ctgaagtcaa gtttgaaggt gatacccttg
      661 ttaatcgtat cgagttaaag ggtattgatt ttaaagaaga tggaaacatt cttggacaca
      721 aactcgagta caactttaac tcacacaatg tatacatcac ggcagacaaa caaaagaatg
      781 gaatcaaagc taacttcaaa attcgccaca acgttgaaga tggttccgtt caactagcag
      841 accattatca acaaaatact ccaattggcg atggccctgt ccttttacca gacaaccatt
      901 acctgtcgac acaatctgtc ctttcgaaag atcccaacga aaagcgtgac cacatggtcc
      961 ttcttgagtt tgtaactgct gctgggatta cacatggcat ggatgagctc tacaaataag
     1021 gatctgaagc ttgggcccga acaaaaactc atctcagaag aggatctgaa tagcgccgtc
     1081 gaccatcatc atcatcatca ttgagtttaa acggtctcca gcttggctgt tttggcggat
     1141 gagagaagat tttcagcctg atacagatta aatcagaacg cagaagcggt ctgataaaac
     1201 agaatttgcc tggcggcagt agcgcggtgg tcccacctga ccccatgccg aactcagaag
     1261 tgaaacgccg tagcgccgat ggtagtgtgg ggtctcccca tgcgagagta gggaactgcc
     1321 aggcatcaaa taaaacgaaa ggctcagtcg aaagactggg cctttcgttt tatctgttgt
     1381 ttgtcggtga actgcgttaa tattttgtta aaattcgcgt taaatttttg ttaaatcagc
     1441 tcatttttta accaatagcc aattattgaa ggccgctaac gcggcctttt tttgtttctg
     1501 gtctgcctta atcaatgact aagaattcgc ggccgcttct agagCGTCTC aTTCCcgatc
     1561 gcctgcaggC TTCttgacag ctagctcagt cctaggtata atactagtCG ACCCAGAAAC
     1621 ATAAAGATAA CACGACGGAC AGATAGGCAC TTTGCGGGGA ATGTATACAG TTCATGTATA
     1681 TATTCCCCGC TTTTTTTTTT CAGCAACTTC GTAACCGAGA ATGTTGTGAA ATAAAcgcgg
     1741 ccataggccg cgtaGTTCAC TGCCGTATAG GCAGCTAAGA AAAATGTGAA CTGTATACAT
     1801 TCCCCGCAAG ATAAAGGTGT AGAAATGTGA GAGCGAAATG AGATGAGcgt tTTGTGAAAT
     1861 AAAcgcggcc ataggccgcg taGTTCACTG CCGTATAGGC AGCTAAGAAA AATGTGAACT
     1921 GTATACATTC CCCGCAAGAT AAAGGTGTAG AAATGTGAGA GCGAAATGAG ATGAGttccT
     1981 TGTGAAATAA Acgcggccat aggccgcgta GTTCACTGCC GTATAGGCAG CTAAGAAAAA
     2041 TGTGAACTGT ATACATTCCC CGCAAGATAA AGGTGTAGAA ATGTGAGAGC GAAATGAGAT
     2101 GAGtcatTTG TGAAATAAAc gcggccatag gccgcgtaGT TCACTGCCGT ATAGGCAGCT
     2161 AAGAAAAATG TGAACTGTAT ACATTCCCCG CAAGATAAAG GTGTAGAAAT GTGAGAGCGA
     2221 AATGAGATGA GTGGCcaaaG CCCGCCgaaa GGCGGGCttt tttttGCTGG CTGtGAGACG
     2281 tactagtagc ggccgctgca gttaatcact gattaactcg gtaccaaatt ccagaaaaga
     2341 ggcctcccga aaggggggcc ttttttcgtt ttggtccgcc gactgcgatg agtggcaggg
     2401 cggggcgtaa tttttttaag gcagttattg gtgcccttaa acgcgttctt tacagctagc
     2461 tcagtcctag gtattatgct agcAGATCTa aagaggagaa aGGATCTATG GACCACTACC
     2521 TCGACATTCG CTTGCGACCG GACCCGGAAT TTCCCCCGGC GCAACTCATG AGCGTGCTCT
     2581 TCGGCAAGCT CCACCAGGCC CTGGTGGCAC AGGGCGGGGA CAGGATCGGC GTGAGCTTCC
     2641 CCGACCTCGA CGAAAGCCGC TCCCGGCTGG GCGAGCGCCT GCGCATTCAT GCCTCGGCGG
     2701 ACGACCTTCG TGCCCTGCTC GCCCGGCCCT GGCTGGAAGG GTTGCGGGAC CATCTGCAAT
     2761 TCGGAGAACC GGCAGTCGTG CCTCACCCCA CACCGTACCG TCAGGTCAGT CGGGTTCAGG
     2821 CGAAAAGCAA TCCGGAACGC CTGCGGCGGC GGCTCATGCG CCGGCACGAT CTGAGTGAGG
     2881 AGGAGGCTCG GAAACGCATT CCCGATACGG TCGCGAGAGC CTTGGACCTG CCCTTCGTCA
     2941 CGCTACGCAG CCAGAGCACC GGACAGCACT TCCGTCTCTT CATCCGCCAC GGGCCGTTGC
     3001 AGGTGACGGC AGAGGAAGGA GGATTCACCT GTTACGGGTT GAGCAAAGGA GGTTTCGTTC
     3061 CCTGGTTCTG Ataactcgag taaggatctc caggcatcaa ataaaacgaa aggctcagtc
     3121 gaaagactgg gcctttcgtt ttatctgttg tttgtcggtg aacttactcg agtctagact
     3181 gcagctgaaa ctggtgctac gcctgaataa gtgataataa gcggatgaat ggcagaaatt
     3241 cgaaagcaaa ttcgacccgg tcgtcggttc agggcagggt cgttaaatag ccgcttatgt
     3301 ctattgctgg tttaccggtt tattgactac cggaagcagt gtgaccgtgt gcttctcaaa
     3361 tgcctgaggc cagtttgctc aggctctccc cgtggaggta ataattgacg atatgatcat
     3421 ttattctgcc tcccagagcc tgataaaaac ggtgaatccg ttagcgaggt gccgccggct
     3481 tccattcagg tcgaggtggc ccggctccat gcaccgcgac gcaacgcggg gaggcagaca
     3541 aggtataggg cggcgaggcg gctacagccg atagtctgga acagcgcact tacgggttgc
     3601 tgcgcaaccc aagtgctacc ggcgcggcag cgtgacccgt gtcggcggct ccaacggctc
     3661 gccatcgtcc agaaaacacg gctcatcggg catcggcagg cgctgctgcc cgcgccgttc
     3721 ccattcctcc gtttcggtca aggctggcag gtctggttcc atgcccggaa tgccgggctg
     3781 gctgggcggc tcctcgccgg ggccggtcgg tagttgctgc tcgcccggat acagggtcgg
     3841 gatgcggcgc aggtcgccat gccccaacag cgattcgtcc tggtcgtcgt gatcaaccac
     3901 cacggcggca ctgaacaccg acaggcgcaa ctggtcgcgg ggctggcccc acgccacgcg
     3961 gtcattgacc acgtaggccg acacggtgcc ggggccgttg agcttcacga cggagatcca
     4021 gcgctcggcc accaagtcct tgactgcgta ttggaccgtc cgcaaagaac gtccgatgag
     4081 cttggaaagt gtcttctggc tgaccaccac ggcgttctgg tggcccatct gcgccacgag
     4141 gtgatgcagc agcattgccg ccgtgggttt cctcgcaata agcccggccc acgcctcatg
     4201 cgctttgcgt tccgtttgca cccagtgacc gggcttgttc ttggcttgaa tgccgatttc
     4261 tctggactgc gtggccatgc ttatctccat gcggtagggt gccgcacggt tgcggcacca
     4321 tgcgcaatca gctgcaactt ttcggcagcg cgacaacaat tatgcgttgc gtaaaagtgg
     4381 cagtcaatta cagattttct ttaacctacg caatgagcta ttgcgggggg tgccgcaatg
     4441 agctgttgcg tacccccctt ttttaagttg ttgattttta agtctttcgc atttcgccct
     4501 atatctagtt ctttggtgcc caaagaaggg cacccctgcg gggttccccc acgccttcgg
     4561 cgcggctccc cctccggcaa aaagtggccc ctccggggct tgttgatcga ctgcgcggcc
     4621 ttcggccttg cccaaggtgg cgctgccccc ttggaacccc cgcactcgcc gccgtgaggc
     4681 tcggggggca ggcgggcggg cttcgccttc gactgccccc actcgcatag gcttgggtcg
     4741 ttccaggcgc gtcaaggcca agccgctgcg cggtcgctgc gcgagccttg acccgccttc
     4801 cacttggtgt ccaaccggca agcgaagcgc gcaggccgca ggccggaggc ttttccccag
     4861 agaaaattaa aaaaattgat ggggcaaggc cgcaggccgc gcagttggag ccggtgggta
     4921 tgtggtcgaa ggctgggtag ccggtgggca atccctgtgg tcaagctcgt gggcaggcgc
     4981 agcctgtcca tcagcttgtc cagcagggtt gtccacgggc cgagcgaagc gagccagccg
     5041 gtggccgctc gcggccatcg tccacatatc cacgggctgg caagggagcg cagcgaccgc
     5101 gcagggcgaa gcccggagag caagcccgta gggcgccgca gccgccgtag gcggtcacga
     5161 ctttgcgaag caaagtctag tgagtatact caagcattga gtggcccgcc ggaggcaccg
     5221 ccttgcgctg cccccgtcga gccggttgga caccaaaagg gaggggcagg catggcggca
     5281 tacgcgatca tgcgatgcaa gaagctggcg aaaatgggca acgtggcggc cagtctcaag
     5341 cacgcctacc gcgagcgcga gacgcccaac gctgacgcca gcaggacgcc agagaacgag
     5401 cactgggcgg ccagcagcac cgatgaagcg atgggccgac tgcgcgagtt gctgccagag
     5461 aagcggcgca aggacgctgt gttggcggtc gagtacgtca tgacggccag cccggaatgg
     5521 tggaagtcgg ccagccaaga acagcaggcg gcgttcttcg agaaggcgca caagtggctg
     5581 gcggacaagt acggggcgga tcgcatcgtg acggccagca tccaccgtga cgaaaccagc
     5641 ccgcacatga ccgcgttcgt ggtgccgctg acgcaggacg gcaggctgtc ggccaaggag
     5701 ttcatcggca acaaagcgca gatgacccgc gaccagacca cgtttgcggc cgctgtggcc
     5761 gatctagggc tgcaacgggg catcgagggc agcaaggcac gtcacacgcg cattcaggcg
     5821 ttctacgagg ccctggagcg gccaccagtg ggccacgtca ccatcagccc gcaagcggtc
     5881 gagccacgcg cctatgcacc gcagggattg gccgaaaagc tgggaatctc aaagcgcgtt
     5941 gagacgccgg aagccgtggc cgaccggctg acaaaagcgg ttcggcaggg gtatgagcct
     6001 gccctacagg ccgccgcagg agcgcgtgag atgcgcaaga aggccgatca agcccaagag
     6061 acggcccgag accttcggga gcgcctgaag cccgttctgg acgccctggg gccgttgaat
     6121 cgggatatgc aggccaaggc cgccgcgatc atcaaggccg tgggcgaaaa gctgctgacg
     6181 gaacagcggg aagtccagcg ccagaaacag gcccagcgcc agcaggaacg cgggcgcgca
     6241 catttccccg aaaagtgcca cctgggatga atgtcagcta ctgggctatc tggacaaggg
     6301 aaaacgcaag cgcaaagaga aagcaggtag cttgcagtgg gcttacatgg cgatagctag
     6361 actgggcggt tttatggaca gcaagcgaac cggaattgcc agctggggcg ccctctggta
     6421 aggttgggaa gccctgcaaa gtaaactgga tggctttctt gccgccaagg atctgatggc
     6481 gcaggggatc aagatctgat caagagacag gatgaggatc gtttcgcatg attgaacaag
     6541 atggattgca cgcaggttct ccggccgctt gggtggagag gctattcggc tatgactggg
     6601 cacaacagac aatcggctgc tctgatgccg ccgtgttccg gctgtcagcg caggggcgcc
     6661 cggttctttt tgtcaagacc gacctgtccg gtgccctgaa tgaactgcag gacgaggcag
     6721 cgcggctatc gtggctggcc acgacgggcg ttccttgcgc agctgtgctc gacgttgtca
     6781 ctgaagcggg aagggactgg ctgctattgg gcgaagtgcc ggggcaggat ctcctgtcat
     6841 ctcaccttgc tcctgccgag aaagtatcca tcatggctga tgcaatgcgg cggctgcata
     6901 cgcttgatcc ggctacctgc ccattcgacc accaagcgaa acatcgcatc gagcgagcac
     6961 gtactcggat ggaagccggt cttgtcgatc aggatgatct ggacgaagag catcaggggc
     7021 tcgcgccagc cgaactgttc gccaggctca aggcgcgcat gcccgacggc gaggatctcg
     7081 tcgtgaccca tggcgatgcc tgcttgccga atatcatggt ggaaaatggc cgcttttctg
     7141 gattcatcga ctgtggccgg ctgggtgtgg cggaccgcta tcaggacata gcgttggcta
     7201 cccgtgatat tgctgaagag cttggcggcg aatgggctga ccgcttcctc gtgctttacg
     7261 gtatcgccgc tcccgattcg cagcgcatcg ccttctatcg ccttcttgac gagttcttct
     7321 gagcgggact ctggggttcg aaatgaccga ccaagcgacg cccaacctgc catcacgaga
     7381 tttcgattcc accgccgcct tctatgaaag gttgggcttc ggaatcgttt tccgggacgc
     7441 cggctggatg atcctccagc gcggggatct catgctggag ttcttcgccc acccccatgg
     7501 gcaaatatta tacgcaaggc gacaaggtgc tgatgccgct ggcgattcag gttcatcatg
     7561 ccgtttgtga tggcttccat gtcggcagaa tgcttaatga attacaacag tttttatgca
     7621 tgcgcccaat acgcaaaccg cctctccccg cgcgttggcc gattcattaa tgcagctggc
     7681 acgacaggtt tcccgactgg aaagcgggca gtgagcgcaa cgcaattaat gtgagttagc
     7741 tcactcatta ggcaccccag gc   
//
