# Supplementary material for: A portable regulatory RNA array design enables tunable and complex regulation across diverse bacteria
Source: Nat Commun. 2023 Aug 29;14:5268. doi: 10.1038/s41467-023-40785-x (PMC10465534; doi:10.1038/s41467-023-40785-x)
Supplement: Supplementary file 5 — Supplementary Data 1 [file 41467_2023_40785_MOESM5_ESM.zip › Plasmid_maps/pBL508.gb]

LOCUS       pBL508                  9720 bp ds-DNA     circular     03-OCT-2022
DEFINITION  .
KEYWORDS    "Author" "Plasmid" "Freezer" "Rack" "Box" "Mob:link"               
COMMENT     
COMMENT     
COMMENT     ApEinfo:methylated:1
FEATURES             Location/Qualifiers
     CDS             8489..9280
                     /locus_tag="Kan/neoR"
                     /label="Kan/neoR"
                     /ApEinfo_label="Kan/neoR"
                     /ApEinfo_fwdcolor="#85dae9"
                     /ApEinfo_revcolor="#85dae9"
                     /ApEinfo_graphicformat="arrow_data {{0 1 2 0 0 -1} {} 0}
                     width 5 offset 0"
     misc_feature    8330..8485
                     /locus_tag="KanR promoter/UTR"
                     /label="KanR promoter/UTR"
                     /ApEinfo_label="KanR promoter/UTR"
                     /ApEinfo_fwdcolor="#b7e6d7"
                     /ApEinfo_revcolor="#b7e6d7"
                     /ApEinfo_graphicformat="arrow_data {{0 1 2 0 0 -1} {} 0}
                     width 5 offset 0"
     misc_feature    6638..8331
                     /locus_tag="mob region"
                     /label="mob region"
                     /ApEinfo_label="mob region"
                     /ApEinfo_fwdcolor="#d6b295"
                     /ApEinfo_revcolor="#d6b295"
                     /ApEinfo_graphicformat="arrow_data {{0 1 2 0 0 -1} {} 0}
                     width 5 offset 0"
     replication     complement(5514..8330)
                     /locus_tag="pBBR1-mob??? origin"
                     /label="pBBR1-mob??? origin"
                     /ApEinfo_label="pBBR1-mob??? origin"
                     /ApEinfo_fwdcolor="#b4abac"
                     /ApEinfo_revcolor="#b4abac"
                     /ApEinfo_graphicformat="arrow_data {{0 1 2 0 0 -1} {} 0}
                     width 5 offset 0"
     misc_feature    8316..8321
                     /locus_tag="-35"
                     /label="-35"
                     /ApEinfo_label="-35"
                     /ApEinfo_fwdcolor="#ffef86"
                     /ApEinfo_revcolor="#ffef86"
                     /ApEinfo_graphicformat="arrow_data {{0 1 2 0 0 -1} {} 0}
                     width 5 offset 0"
     CDS             7272..8228
                     /locus_tag="mob (from pBBR1MCS-2)"
                     /label="mob (from pBBR1MCS-2)"
                     /ApEinfo_label="mob (from pBBR1MCS-2)"
                     /ApEinfo_fwdcolor="#d6b295"
                     /ApEinfo_revcolor="#d6b295"
                     /ApEinfo_graphicformat="arrow_data {{0 1 2 0 0 -1} {} 0}
                     width 5 offset 0"
     misc_feature    7272..8228
                     /locus_tag="mob AAB05991.1"
                     /label="mob AAB05991.1"
                     /ApEinfo_label="mob AAB05991.1"
                     /ApEinfo_fwdcolor="#ff9ccd"
                     /ApEinfo_revcolor="#ff9ccd"
                     /ApEinfo_graphicformat="arrow_data {{0 1 2 0 0 -1} {} 0}
                     width 5 offset 0"
     CDS             7272..8228
                     /locus_tag="Translation 2449-1493"
                     /label="Translation 2449-1493"
                     /ApEinfo_label="Translation 2449-1493"
                     /ApEinfo_fwdcolor="#e9d024"
                     /ApEinfo_revcolor="#e9d024"
                     /ApEinfo_graphicformat="arrow_data {{0 1 2 0 0 -1} {} 0}
                     width 5 offset 0"
     misc_feature    complement(8193..8222)
                     /locus_tag="blap (AmpR) homology"
                     /label="blap (AmpR) homology"
                     /ApEinfo_label="blap (AmpR) homology"
                     /ApEinfo_fwdcolor="#d6b295"
                     /ApEinfo_revcolor="#d6b295"
                     /ApEinfo_graphicformat="arrow_data {{0 1 2 0 0 -1} {} 0}
                     width 5 offset 0"
     endonuclease    1556..1561
                     /locus_tag="ClaI"
                     /label="ClaI"
                     /ApEinfo_label="ClaI"
                     /ApEinfo_fwdcolor="#c7b0e3"
                     /ApEinfo_revcolor="#c7b0e3"
                     /ApEinfo_graphicformat="arrow_data {{0 1 2 0 0 -1} {} 0}
                     width 5 offset 0"
     transfer        7111..7162
                     /locus_tag="oriT"
                     /label="oriT"
                     /ApEinfo_label="oriT"
                     /ApEinfo_fwdcolor="#d6b295"
                     /ApEinfo_revcolor="#d6b295"
                     /ApEinfo_graphicformat="arrow_data {{0 1 2 0 0 -1} {} 0}
                     width 5 offset 0"
     endonuclease    1562..1569
                     /locus_tag="AscI"
                     /label="AscI"
                     /ApEinfo_label="AscI"
                     /ApEinfo_fwdcolor="#ffef86"
                     /ApEinfo_revcolor="#ffef86"
                     /ApEinfo_graphicformat="arrow_data {{0 1 2 0 0 -1} {} 0}
                     width 5 offset 0"
     promoter        7121..7154
                     /locus_tag="mobp"
                     /label="mobp"
                     /ApEinfo_label="mobp"
                     /ApEinfo_fwdcolor="#d6b295"
                     /ApEinfo_revcolor="#d6b295"
                     /ApEinfo_graphicformat="arrow_data {{0 1 2 0 0 -1} {} 0}
                     width 5 offset 0"
     endonuclease    1568..1575
                     /locus_tag="SbfI"
                     /label="SbfI"
                     /ApEinfo_label="SbfI"
                     /ApEinfo_fwdcolor="#85dae9"
                     /ApEinfo_revcolor="#85dae9"
                     /ApEinfo_graphicformat="arrow_data {{0 1 2 0 0 -1} {} 0}
                     width 5 offset 0"
     misc_feature    7129..7151
                     /locus_tag="recombination site A (RSA)"
                     /label="recombination site A (RSA)"
                     /ApEinfo_label="recombination site A (RSA)"
                     /ApEinfo_fwdcolor="#d6b295"
                     /ApEinfo_revcolor="#d6b295"
                     /ApEinfo_graphicformat="arrow_data {{0 1 2 0 0 -1} {} 0}
                     width 5 offset 0"
     endonuclease    1580..1585
                     /locus_tag="BamHI"
                     /label="BamHI"
                     /ApEinfo_label="BamHI"
                     /ApEinfo_fwdcolor="#c7b0e3"
                     /ApEinfo_revcolor="#c7b0e3"
                     /ApEinfo_graphicformat="arrow_data {{0 1 2 0 0 -1} {} 0}
                     width 5 offset 0"
     promoter        7143..7148
                     /locus_tag="-10"
                     /label="-10"
                     /ApEinfo_label="-10"
                     /ApEinfo_fwdcolor="#d6b295"
                     /ApEinfo_revcolor="#d6b295"
                     /ApEinfo_graphicformat="arrow_data {{0 1 2 0 0 -1} {} 0}
                     width 5 offset 0"
     misc_feature    1580..1593
                     /locus_tag="ConLS scar"
                     /label="ConLS scar"
                     /ApEinfo_label="ConLS scar"
                     /ApEinfo_fwdcolor="#c6c9d1"
                     /ApEinfo_revcolor="#c6c9d1"
                     /ApEinfo_graphicformat="arrow_data {{0 1 2 0 0 -1} {} 0}
                     width 5 offset 0"
     promoter        complement(7141..7146)
                     /locus_tag="-10(1)"
                     /label="-10(1)"
                     /ApEinfo_label="-10"
                     /ApEinfo_fwdcolor="#d6b295"
                     /ApEinfo_revcolor="#d6b295"
                     /ApEinfo_graphicformat="arrow_data {{0 1 2 0 0 -1} {} 0}
                     width 5 offset 0"
     misc_feature    1586..1593
                     /note="SbfI is contributed to multigene in ConLS'"
                     /locus_tag="pseudo-SbfI"
                     /label="pseudo-SbfI"
                     /ApEinfo_label="pseudo-SbfI"
                     /ApEinfo_fwdcolor="#85dae9"
                     /ApEinfo_revcolor="#85dae9"
                     /ApEinfo_graphicformat="arrow_data {{0 1 2 0 0 -1} {} 0}
                     width 5 offset 0"
     misc_feature    complement(7132..7137)
                     /locus_tag="-35(1)"
                     /label="-35(1)"
                     /ApEinfo_label="-35"
                     /ApEinfo_fwdcolor="#ffef86"
                     /ApEinfo_revcolor="#ffef86"
                     /ApEinfo_graphicformat="arrow_data {{0 1 2 0 0 -1} {} 0}
                     width 5 offset 0"
     misc_feature    1598..1632
                     /locus_tag="Promoter-J23119(SpeI)"
                     /label="Promoter-J23119(SpeI)"
                     /ApEinfo_label="Promoter-J23119(SpeI)"
                     /ApEinfo_fwdcolor="#ffef86"
                     /ApEinfo_revcolor="#ffef86"
                     /ApEinfo_graphicformat="arrow_data {{0 1 2 0 0 -1} {} 0}
                     width 5 offset 0"
     promoter        7121..7126
                     /locus_tag="-35(2)"
                     /label="-35(2)"
                     /ApEinfo_label="-35"
                     /ApEinfo_fwdcolor="#d6b295"
                     /ApEinfo_revcolor="#d6b295"
                     /ApEinfo_graphicformat="arrow_data {{0 1 2 0 0 -1} {} 0}
                     width 5 offset 0"
     misc_feature    1637..1723
                     /locus_tag="Target50"
                     /label="Target50"
                     /ApEinfo_label="Target50"
                     /ApEinfo_fwdcolor="#85dae9"
                     /ApEinfo_revcolor="#85dae9"
                     /ApEinfo_graphicformat="arrow_data {{0 1 2 0 0 -1} {} 0}
                     width 5 offset 0"
     misc_feature    complement(5514..6643)
                     /locus_tag="pBBR1 rep region"
                     /label="pBBR1 rep region"
                     /ApEinfo_label="pBBR1 rep region"
                     /ApEinfo_fwdcolor="#b4abac"
                     /ApEinfo_revcolor="#b4abac"
                     /ApEinfo_graphicformat="arrow_data {{0 1 2 0 0 -1} {} 0}
                     width 5 offset 0"
     misc_feature    1662..1662
                     /locus_tag="Insertion"
                     /label="Insertion"
                     /ApEinfo_label="Insertion"
                     /ApEinfo_fwdcolor="#85dae9"
                     /ApEinfo_revcolor="#85dae9"
                     /ApEinfo_graphicformat="arrow_data {{0 1 2 0 0 -1} {} 0}
                     width 5 offset 0"
     misc_feature    complement(6422..6434)
                     /locus_tag="IHF binding site"
                     /label="IHF binding site"
                     /ApEinfo_label="IHF binding site"
                     /ApEinfo_fwdcolor="#c6c9d1"
                     /ApEinfo_revcolor="#c6c9d1"
                     /ApEinfo_graphicformat="arrow_data {{0 1 2 0 0 -1} {} 0}
                     width 5 offset 0"
     misc_feature    1694..1698
                     /locus_tag="Loop"
                     /label="Loop"
                     /ApEinfo_label="Loop"
                     /ApEinfo_fwdcolor="#85dae9"
                     /ApEinfo_revcolor="#85dae9"
                     /ApEinfo_graphicformat="arrow_data {{0 1 2 0 0 -1} {} 0}
                     width 5 offset 0"
     promoter        complement(6340..6345)
                     /locus_tag="-35(3)"
                     /label="-35(3)"
                     /ApEinfo_label="-35"
                     /ApEinfo_fwdcolor="#c6c9d1"
                     /ApEinfo_revcolor="#c6c9d1"
                     /ApEinfo_graphicformat="arrow_data {{0 1 2 0 0 -1} {} 0}
                     width 5 offset 0"
     RBS             1728..1750
                     /locus_tag="BBa_B0034 RBS + BBa_J61002 context"
                     /label="BBa_B0034 RBS + BBa_J61002 context"
                     /ApEinfo_label="BBa_B0034 RBS + BBa_J61002 context"
                     /ApEinfo_fwdcolor="#faac61"
                     /ApEinfo_revcolor="#faac61"
                     /ApEinfo_graphicformat="arrow_data {{0 1 2 0 0 -1} {} 0}
                     width 5 offset 0"
     promoter        complement(6311..6345)
                     /locus_tag="repp"
                     /label="repp"
                     /ApEinfo_label="repp"
                     /ApEinfo_fwdcolor="#c6c9d1"
                     /ApEinfo_revcolor="#c6c9d1"
                     /ApEinfo_graphicformat="arrow_data {{0 1 2 0 0 -1} {} 0}
                     width 5 offset 0"
     RBS             1734..1745
                     /locus_tag="BBa_B0034"
                     /label="BBa_B0034"
                     /ApEinfo_label="BBa_B0034"
                     /ApEinfo_fwdcolor="#faac61"
                     /ApEinfo_revcolor="#faac61"
                     /ApEinfo_graphicformat="arrow_data {{0 1 2 0 0 -1} {} 0}
                     width 5 offset 0"
     promoter        complement(6317..6325)
                     /locus_tag="-10(2)"
                     /label="-10(2)"
                     /ApEinfo_label="-10"
                     /ApEinfo_fwdcolor="#c6c9d1"
                     /ApEinfo_revcolor="#c6c9d1"
                     /ApEinfo_graphicformat="arrow_data {{0 1 2 0 0 -1} {} 0}
                     width 5 offset 0"
     misc_feature    2434..2463
                     /locus_tag="t500"
                     /label="t500"
                     /ApEinfo_label="t500"
                     /ApEinfo_fwdcolor="#85dae9"
                     /ApEinfo_revcolor="#85dae9"
                     /ApEinfo_graphicformat="arrow_data {{0 1 2 0 0 -1} {} 0}
                     width 5 offset 0"
     misc_feature    complement(5574..6236)
                     /locus_tag="Rep  AAB05988.1"
                     /label="Rep  AAB05988.1"
                     /ApEinfo_label="Rep  AAB05988.1"
                     /ApEinfo_fwdcolor="#d6b295"
                     /ApEinfo_revcolor="#d6b295"
                     /ApEinfo_graphicformat="arrow_data {{0 1 2 0 0 -1} {} 0}
                     width 5 offset 0"
     endonuclease    2472..2477
                     /locus_tag="PvuI"
                     /label="PvuI"
                     /ApEinfo_label="PvuI"
                     /ApEinfo_fwdcolor="#c7b0e3"
                     /ApEinfo_revcolor="#c7b0e3"
                     /ApEinfo_graphicformat="arrow_data {{0 1 2 0 0 -1} {} 0}
                     width 5 offset 0"
     misc_feature    complement(5574..6236)
                     /locus_tag="rep  AAB05988.1"
                     /label="rep  AAB05988.1"
                     /ApEinfo_label="rep  AAB05988.1"
                     /ApEinfo_fwdcolor="#b4abac"
                     /ApEinfo_revcolor="#b4abac"
                     /ApEinfo_graphicformat="arrow_data {{0 1 2 0 0 -1} {} 0}
                     width 5 offset 0"
     misc_feature    2472..2485
                     /locus_tag="ConL3 scar"
                     /label="ConL3 scar"
                     /ApEinfo_label="ConL3 scar"
                     /ApEinfo_fwdcolor="#c6c9d1"
                     /ApEinfo_revcolor="#c6c9d1"
                     /ApEinfo_graphicformat="arrow_data {{0 1 2 0 0 -1} {} 0}
                     width 5 offset 0"
     CDS             complement(5574..6236)
                     /locus_tag="Translation 3485-4147"
                     /label="Translation 3485-4147"
                     /ApEinfo_label="Translation 3485-4147"
                     /ApEinfo_fwdcolor="#e9d024"
                     /ApEinfo_revcolor="#e9d024"
                     /ApEinfo_graphicformat="arrow_data {{0 1 2 0 0 -1} {} 0}
                     width 5 offset 0"
     endonuclease    2478..2485
                     /locus_tag="SbfI(1)"
                     /label="SbfI(1)"
                     /ApEinfo_label="SbfI"
                     /ApEinfo_fwdcolor="#85dae9"
                     /ApEinfo_revcolor="#85dae9"
                     /ApEinfo_graphicformat="arrow_data {{0 1 2 0 0 -1} {} 0}
                     width 5 offset 0"
     promoter        complement(6131..6136)
                     /locus_tag="-35(4)"
                     /label="-35(4)"
                     /ApEinfo_label="-35"
                     /ApEinfo_fwdcolor="#d6b295"
                     /ApEinfo_revcolor="#d6b295"
                     /ApEinfo_graphicformat="arrow_data {{0 1 2 0 0 -1} {} 0}
                     width 5 offset 0"
     UTR             complement(2490..2551)
                     /locus_tag="araC 3' UTR"
                     /label="araC 3' UTR"
                     /ApEinfo_label="araC 3' UTR"
                     /ApEinfo_fwdcolor="#c7b0e3"
                     /ApEinfo_revcolor="#c7b0e3"
                     /ApEinfo_graphicformat="arrow_data {{0 1 2 0 0 -1} {} 0}
                     width 5 offset 0"
     terminator      1459..1507
                     /locus_tag="tVoigtS5, L3S3P22 47C>G"
                     /label="tVoigtS5, L3S3P22 47C>G"
                     /ApEinfo_label="tVoigtS5, L3S3P22 47C>G"
                     /ApEinfo_fwdcolor="#c6c9d1"
                     /ApEinfo_revcolor="#c6c9d1"
                     /ApEinfo_graphicformat="arrow_data {{0 1 2 0 0 -1} {} 0}
                     width 5 offset 0"
     misc_feature    2490..3761
                     /locus_tag="araC-araBp"
                     /label="araC-araBp"
                     /ApEinfo_label="araC-araBp"
                     /ApEinfo_fwdcolor="#ffef86"
                     /ApEinfo_revcolor="#ffef86"
                     /ApEinfo_graphicformat="arrow_data {{0 1 2 0 0 -1} {} 0}
                     width 5 offset 0"
     promoter        5998..6003
                     /locus_tag="-35(5)"
                     /label="-35(5)"
                     /ApEinfo_label="-35"
                     /ApEinfo_fwdcolor="#c6c9d1"
                     /ApEinfo_revcolor="#c6c9d1"
                     /ApEinfo_graphicformat="arrow_data {{0 1 2 0 0 -1} {} 0}
                     width 5 offset 0"
     CDS             complement(2552..3430)
                     /note="L-arabinose coactivator"
                     /locus_tag="araC"
                     /label="araC"
                     /ApEinfo_label="araC"
                     /ApEinfo_fwdcolor="#c7b0e3"
                     /ApEinfo_revcolor="#c7b0e3"
                     /ApEinfo_graphicformat="arrow_data {{0 1 2 0 0 -1} {} 0}
                     width 5 offset 0"
     insulator       1508..1522
                     /locus_tag="6-frame STOP a"
                     /label="6-frame STOP a"
                     /ApEinfo_label="6-frame STOP a"
                     /ApEinfo_fwdcolor="#c6c9d1"
                     /ApEinfo_revcolor="#c6c9d1"
                     /ApEinfo_graphicformat="arrow_data {{0 1 2 0 0 -1} {} 0}
                     width 5 offset 0"
     promoter-UTR    complement(3431..3636)
                     /locus_tag="araCp / 5??? UTR"
                     /label="araCp / 5??? UTR"
                     /ApEinfo_label="araCp / 5??? UTR"
                     /ApEinfo_fwdcolor="#c7b0e3"
                     /ApEinfo_revcolor="#c7b0e3"
                     /ApEinfo_graphicformat="arrow_data {{0 1 2 0 0 -1} {} 0}
                     width 5 offset 0"
     misc_feature    5514..5532
                     /locus_tag="mob 3??? homology"
                     /label="mob 3??? homology"
                     /ApEinfo_label="mob 3??? homology"
                     /ApEinfo_fwdcolor="#c6c9d1"
                     /ApEinfo_revcolor="#c6c9d1"
                     /ApEinfo_graphicformat="arrow_data {{0 1 2 0 0 -1} {} 0}
                     width 5 offset 0"
     promoter        3458..3746
                     /note="AraC???L-arabinose ??? induced promoter"
                     /locus_tag="araBp (P.BAD)"
                     /label="araBp (P.BAD)"
                     /ApEinfo_label="araBp (P.BAD)"
                     /ApEinfo_fwdcolor="#ffef86"
                     /ApEinfo_revcolor="#ffef86"
                     /ApEinfo_graphicformat="arrow_data {{0 1 2 0 0 -1} {} 0}
                     width 5 offset 0"
     endonuclease    1523..1528
                     /locus_tag="EcoRI"
                     /label="EcoRI"
                     /ApEinfo_label="EcoRI"
                     /ApEinfo_fwdcolor="#d59687"
                     /ApEinfo_revcolor="#d59687"
                     /ApEinfo_graphicformat="arrow_data {{0 1 2 0 0 -1} {} 0}
                     width 5 offset 0"
     operator        3459..3475
                     /locus_tag="araBo6 / araO2 (AraC-repressive)"
                     /label="araBo6 / araO2 (AraC-repressive)"
                     /ApEinfo_label="araBo6 / araO2 (AraC-repressive)"
                     /ApEinfo_fwdcolor="#ffef86"
                     /ApEinfo_revcolor="#ffef86"
                     /ApEinfo_graphicformat="arrow_data {{0 1 2 0 0 -1} {} 0}
                     width 5 offset 0"
     misc_feature    5411..5504
                     /locus_tag="Potential Terminator"
                     /label="Potential Terminator"
                     /ApEinfo_label="Potential Terminator"
                     /ApEinfo_fwdcolor="#f58a5e"
                     /ApEinfo_revcolor="#f58a5e"
                     /ApEinfo_graphicformat="arrow_data {{0 1 2 0 0 -1} {} 0}
                     width 5 offset 0"
     misc_feature    3528..3528
                     /locus_tag="C>A cf. MG1655"
                     /label="C>A cf. MG1655"
                     /ApEinfo_label="C>A cf. MG1655"
                     /ApEinfo_fwdcolor="#ffef86"
                     /ApEinfo_revcolor="#ffef86"
                     /ApEinfo_graphicformat="arrow_data {{0 1 2 0 0 -1} {} 0}
                     width 5 offset 0"
     endonuclease    complement(1523..1544)
                     /locus_tag="BioBrick Prefix BBa_G00000"
                     /label="BioBrick Prefix BBa_G00000"
                     /ApEinfo_label="BioBrick Prefix BBa_G00000"
                     /ApEinfo_fwdcolor="#d59687"
                     /ApEinfo_revcolor="#d59687"
                     /ApEinfo_graphicformat="arrow_data {{0 1 2 0 0 -1} {} 0}
                     width 5 offset 0"
     misc_feature    complement(3576..3576)
                     /locus_tag="araC TSS"
                     /label="araC TSS"
                     /ApEinfo_label="araC TSS"
                     /ApEinfo_fwdcolor="#ffef86"
                     /ApEinfo_revcolor="#ffef86"
                     /ApEinfo_graphicformat="arrow_data {{0 1 2 0 0 -1} {} 0}
                     width 5 offset 0"
     promoter        5281..5286
                     /locus_tag="-35(6)"
                     /label="-35(6)"
                     /ApEinfo_label="-35"
                     /ApEinfo_fwdcolor="#c6c9d1"
                     /ApEinfo_revcolor="#c6c9d1"
                     /ApEinfo_graphicformat="arrow_data {{0 1 2 0 0 -1} {} 0}
                     width 5 offset 0"
     operator        complement(3584..3601)
                     /locus_tag="araCo7 (XylR-xylose???repressive)"
                     /label="araCo7 (XylR-xylose???repressive)"
                     /ApEinfo_label="araCo7 (XylR-xylose???repressive)"
                     /ApEinfo_fwdcolor="#ffef86"
                     /ApEinfo_revcolor="#ffef86"
                     /ApEinfo_graphicformat="arrow_data {{0 1 2 0 0 -1} {} 0}
                     width 5 offset 0"
     endonuclease    1529..1536
                     /locus_tag="NotI"
                     /label="NotI"
                     /ApEinfo_label="NotI"
                     /ApEinfo_fwdcolor="#b7e6d7"
                     /ApEinfo_revcolor="#b7e6d7"
                     /ApEinfo_graphicformat="arrow_data {{0 1 2 0 0 -1} {} 0}
                     width 5 offset 0"
     operator        3596..3612
                     /locus_tag="araBo5 / araO1L. AraC-arabinose???repressive"
                     /label="araBo5 / araO1L. AraC-arabinose???repressive"
                     /ApEinfo_label="araBo5 / araO1L.
                     AraC-arabinose???repressive"
                     /ApEinfo_fwdcolor="#ffef86"
                     /ApEinfo_revcolor="#ffef86"
                     /ApEinfo_graphicformat="arrow_data {{0 1 2 0 0 -1} {} 0}
                     width 5 offset 0"
     misc_feature    929..934
                     /locus_tag="BamHI-BglII Scar"
                     /label="BamHI-BglII Scar"
                     /ApEinfo_label="BamHI-BglII Scar"
                     /ApEinfo_fwdcolor="#ac1dff"
                     /ApEinfo_revcolor="#ac1dff"
                     /ApEinfo_graphicformat="arrow_data {{0 1 2 0 0 -1} {} 0}
                     width 5 offset 0"
     misc_feature    complement(3603..3608)
                     /locus_tag="araCp -10"
                     /label="araCp -10"
                     /ApEinfo_label="araCp -10"
                     /ApEinfo_fwdcolor="#ffef86"
                     /ApEinfo_revcolor="#ffef86"
                     /ApEinfo_graphicformat="arrow_data {{0 1 2 0 0 -1} {} 0}
                     width 5 offset 0"
     endonuclease    1538..1543
                     /locus_tag="XbaI"
                     /label="XbaI"
                     /ApEinfo_label="XbaI"
                     /ApEinfo_fwdcolor="#d59687"
                     /ApEinfo_revcolor="#d59687"
                     /ApEinfo_graphicformat="arrow_data {{0 1 2 0 0 -1} {} 0}
                     width 5 offset 0"
     operator        complement(3605..3622)
                     /locus_tag="araCo5 (XylR-xylose-repressive)"
                     /label="araCo5 (XylR-xylose-repressive)"
                     /ApEinfo_label="araCo5 (XylR-xylose-repressive)"
                     /ApEinfo_fwdcolor="#ffef86"
                     /ApEinfo_revcolor="#ffef86"
                     /ApEinfo_graphicformat="arrow_data {{0 1 2 0 0 -1} {} 0}
                     width 5 offset 0"
     misc_feature    complement(283..288)
                     /locus_tag="BamHI-BglII Scar(1)"
                     /label="BamHI-BglII Scar(1)"
                     /ApEinfo_label="BamHI-BglII Scar"
                     /ApEinfo_fwdcolor="#ac1dff"
                     /ApEinfo_revcolor="#ac1dff"
                     /ApEinfo_graphicformat="arrow_data {{0 1 2 0 0 -1} {} 0}
                     width 5 offset 0"
     operator        3617..3633
                     /locus_tag="araBo4 / araO1R. AraC-ara???repressive"
                     /label="araBo4 / araO1R. AraC-ara???repressive"
                     /ApEinfo_label="araBo4 / araO1R. AraC-ara???repressive"
                     /ApEinfo_fwdcolor="#ffef86"
                     /ApEinfo_revcolor="#ffef86"
                     /ApEinfo_graphicformat="arrow_data {{0 1 2 0 0 -1} {} 0}
                     width 5 offset 0"
     endonuclease    1545..1550
                     /locus_tag="BsaI"
                     /label="BsaI"
                     /ApEinfo_label="BsaI"
                     /ApEinfo_fwdcolor="#b1ff67"
                     /ApEinfo_revcolor="#b1ff67"
                     /ApEinfo_graphicformat="arrow_data {{0 1 2 0 0 -1} {} 0}
                     width 5 offset 0"
     misc_feature    complement(3626..3631)
                     /locus_tag="araCp -35"
                     /label="araCp -35"
                     /ApEinfo_label="araCp -35"
                     /ApEinfo_fwdcolor="#ffef86"
                     /ApEinfo_revcolor="#ffef86"
                     /ApEinfo_graphicformat="arrow_data {{0 1 2 0 0 -1} {} 0}
                     width 5 offset 0"
     misc_feature    complement(297..302)
                     /locus_tag="BamHI-BglII Scar(2)"
                     /label="BamHI-BglII Scar(2)"
                     /ApEinfo_label="BamHI-BglII Scar"
                     /ApEinfo_fwdcolor="#ac1dff"
                     /ApEinfo_revcolor="#ac1dff"
                     /ApEinfo_graphicformat="arrow_data {{0 1 2 0 0 -1} {} 0}
                     width 5 offset 0"
     operator        3634..3666
                     /locus_tag="araBo3. CRP-cAMP???activative"
                     /label="araBo3. CRP-cAMP???activative"
                     /ApEinfo_label="araBo3. CRP-cAMP???activative"
                     /ApEinfo_fwdcolor="#ffef86"
                     /ApEinfo_revcolor="#ffef86"
                     /ApEinfo_graphicformat="arrow_data {{0 1 2 0 0 -1} {} 0}
                     width 5 offset 0"
     misc_feature    complement(1020..1025)
                     /locus_tag="BamHI-BglII Scar(3)"
                     /label="BamHI-BglII Scar(3)"
                     /ApEinfo_label="BamHI-BglII Scar"
                     /ApEinfo_fwdcolor="#ac1dff"
                     /ApEinfo_revcolor="#ac1dff"
                     /ApEinfo_graphicformat="arrow_data {{0 1 2 0 0 -1} {} 0}
                     width 5 offset 0"
     misc_feature    3672..3672
                     /locus_tag="A>G cf. MG1655"
                     /label="A>G cf. MG1655"
                     /ApEinfo_label="A>G cf. MG1655"
                     /ApEinfo_fwdcolor="#ffef86"
                     /ApEinfo_revcolor="#ffef86"
                     /ApEinfo_graphicformat="arrow_data {{0 1 2 0 0 -1} {} 0}
                     width 5 offset 0"
     misc_feature    complement(1062..1067)
                     /locus_tag="BamHI-BglII Scar(4)"
                     /label="BamHI-BglII Scar(4)"
                     /ApEinfo_label="BamHI-BglII Scar"
                     /ApEinfo_fwdcolor="#ac1dff"
                     /ApEinfo_revcolor="#ac1dff"
                     /ApEinfo_graphicformat="arrow_data {{0 1 2 0 0 -1} {} 0}
                     width 5 offset 0"
     misc_feature    3726..3731
                     /locus_tag="araBp -10"
                     /label="araBp -10"
                     /ApEinfo_label="araBp -10"
                     /ApEinfo_fwdcolor="#ffef86"
                     /ApEinfo_revcolor="#ffef86"
                     /ApEinfo_graphicformat="arrow_data {{0 1 2 0 0 -1} {} 0}
                     width 5 offset 0"
     misc_feature    1026..1393
                     /locus_tag="TrrnB"
                     /label="TrrnB"
                     /ApEinfo_label="TrrnB"
                     /ApEinfo_fwdcolor="cyan"
                     /ApEinfo_revcolor="cyan"
                     /ApEinfo_graphicformat="arrow_data {{0 1 2 0 0 -1} {} 0}
                     width 5 offset 0"
     misc_feature    3742..3742
                     /locus_tag="TSS (classic)"
                     /label="TSS (classic)"
                     /ApEinfo_label="TSS (classic)"
                     /ApEinfo_fwdcolor="#ffef86"
                     /ApEinfo_revcolor="#ffef86"
                     /ApEinfo_graphicformat="arrow_data {{0 1 2 0 0 -1} {} 0}
                     width 5 offset 0"
     misc_feature    289..302
                     /locus_tag="RBS-Strong"
                     /label="RBS-Strong"
                     /ApEinfo_label="RBS-Strong"
                     /ApEinfo_fwdcolor="#9ba3ae"
                     /ApEinfo_revcolor="#9ba3ae"
                     /ApEinfo_graphicformat="arrow_data {{0 1 2 0 0 -1} {} 0}
                     width 5 offset 0"
     misc_feature    3798..3816
                     /note="locus_tag: Strong hairpin(1) label: Strong
                     hairpin(1) ApEinfo_revcolor: green ApEinfo_graphicformat:
                     arrow_data {{0 1 2 0 0 -1} {} 0}width 5 offset 0"
                     /locus_tag="Strong hairpin"
                     /label="Strong hairpin"
                     /ApEinfo_label="Strong hairpin"
                     /ApEinfo_fwdcolor="#f58a5e"
                     /ApEinfo_revcolor="#f58a5e"
                     /ApEinfo_graphicformat="arrow_data {{0 1 2 0 0 -1} {} 0}
                     width 5 offset 0"
     misc_feature    162..196
                     /locus_tag="Promoter-J23119(SpeI)(1)"
                     /label="Promoter-J23119(SpeI)(1)"
                     /ApEinfo_label="Promoter-J23119(SpeI)"
                     /ApEinfo_fwdcolor="#ffce29"
                     /ApEinfo_revcolor="#ffce29"
                     /ApEinfo_graphicformat="arrow_data {{0 1 2 0 0 -1} {} 0}
                     width 5 offset 0"
     misc_feature    3854..3869
                     /note="locus_tag: Stem(1) label: Stem(1) ApEinfo_revcolor:
                     #ff2c3c ApEinfo_graphicformat: arrow_data {{0 1 2 0 0 -1}
                     {} 0}width 5 offset 0"
                     /locus_tag="Stem"
                     /label="Stem"
                     /ApEinfo_label="Stem"
                     /ApEinfo_fwdcolor="#ff2c3c"
                     /ApEinfo_revcolor="#ff2c3c"
                     /ApEinfo_graphicformat="arrow_data {{0 1 2 0 0 -1} {} 0}
                     width 5 offset 0"
     misc_feature    303..1016
                     /locus_tag="SFGFP"
                     /label="SFGFP"
                     /ApEinfo_label="SFGFP"
                     /ApEinfo_fwdcolor="#00f700"
                     /ApEinfo_revcolor="green"
                     /ApEinfo_graphicformat="arrow_data {{0 1 2 0 0 -1} {} 0}
                     width 5 offset 0"
     misc_feature    3982..3997
                     /note="locus_tag: Stem label: Stem ApEinfo_revcolor:
                     #ff2c3c ApEinfo_graphicformat: arrow_data {{0 1 2 0 0 -1}
                     {} 0}width 5 offset 0"
                     /locus_tag="Stem(1)"
                     /label="Stem(1)"
                     /ApEinfo_label="Stem"
                     /ApEinfo_fwdcolor="#ff2c3c"
                     /ApEinfo_revcolor="#ff2c3c"
                     /ApEinfo_graphicformat="arrow_data {{0 1 2 0 0 -1} {} 0}
                     width 5 offset 0"
     endonuclease    complement(4227..4232)
                     /locus_tag="BsaI(1)"
                     /label="BsaI(1)"
                     /ApEinfo_label="BsaI"
                     /ApEinfo_fwdcolor="#b1ff67"
                     /ApEinfo_revcolor="#b1ff67"
                     /ApEinfo_graphicformat="arrow_data {{0 1 2 0 0 -1} {} 0}
                     width 5 offset 0"
     misc_feature    complement(4105..4109)
                     /locus_tag="Loop(1)"
                     /label="Loop(1)"
                     /ApEinfo_label="Loop"
                     /ApEinfo_fwdcolor="#85dae9"
                     /ApEinfo_revcolor="#85dae9"
                     /ApEinfo_graphicformat="arrow_data {{0 1 2 0 0 -1} {} 0}
                     width 5 offset 0"
     misc_feature    253..257
                     /locus_tag="Loop(2)"
                     /label="Loop(2)"
                     /ApEinfo_label="Loop"
                     /ApEinfo_fwdcolor="cyan"
                     /ApEinfo_revcolor="green"
                     /ApEinfo_graphicformat="arrow_data {{0 1 2 0 0 -1} {} 0}
                     width 5 offset 0"
     misc_feature    4110..4125
                     /locus_tag="Stem(2)"
                     /label="Stem(2)"
                     /ApEinfo_label="Stem"
                     /ApEinfo_fwdcolor="#ff2c3c"
                     /ApEinfo_revcolor="#ff2c3c"
                     /ApEinfo_graphicformat="arrow_data {{0 1 2 0 0 -1} {} 0}
                     width 5 offset 0"
     endonuclease    4231..4238
                     /locus_tag="SbfI(2)"
                     /label="SbfI(2)"
                     /ApEinfo_label="SbfI"
                     /ApEinfo_fwdcolor="#85dae9"
                     /ApEinfo_revcolor="#85dae9"
                     /ApEinfo_graphicformat="arrow_data {{0 1 2 0 0 -1} {} 0}
                     width 5 offset 0"
     misc_feature    197..282
                     /locus_tag="Target10"
                     /label="Target10"
                     /ApEinfo_label="Target10"
                     /ApEinfo_fwdcolor="#ffff00"
                     /ApEinfo_revcolor="green"
                     /ApEinfo_graphicformat="arrow_data {{0 1 2 0 0 -1} {} 0}
                     width 5 offset 0"
     endonuclease    complement(4239..4259)
                     /locus_tag="BioBrick Suffix BBa_G00001"
                     /label="BioBrick Suffix BBa_G00001"
                     /ApEinfo_label="BioBrick Suffix BBa_G00001"
                     /ApEinfo_fwdcolor="#d59687"
                     /ApEinfo_revcolor="#d59687"
                     /ApEinfo_graphicformat="arrow_data {{0 1 2 0 0 -1} {} 0}
                     width 5 offset 0"
     misc_feature    4466..5029
                     /locus_tag="csy4"
                     /label="csy4"
                     /ApEinfo_label="csy4"
                     /ApEinfo_fwdcolor="#ff27e3"
                     /ApEinfo_revcolor="green"
                     /ApEinfo_graphicformat="arrow_data {{0 1 2 0 0 -1} {} 0}
                     width 5 offset 0"
     endonuclease    4240..4245
                     /locus_tag="SpeI"
                     /label="SpeI"
                     /ApEinfo_label="SpeI"
                     /ApEinfo_fwdcolor="#d59687"
                     /ApEinfo_revcolor="#d59687"
                     /ApEinfo_graphicformat="arrow_data {{0 1 2 0 0 -1} {} 0}
                     width 5 offset 0"
     misc_feature    5059..5102
                     /locus_tag="Terminator"
                     /label="Terminator"
                     /ApEinfo_label="Terminator"
                     /ApEinfo_fwdcolor="cyan"
                     /ApEinfo_revcolor="green"
                     /ApEinfo_graphicformat="arrow_data {{0 1 2 0 0 -1} {} 0}
                     width 5 offset 0"
     endonuclease    4247..4254
                     /locus_tag="NotI(1)"
                     /label="NotI(1)"
                     /ApEinfo_label="NotI"
                     /ApEinfo_fwdcolor="#b7e6d7"
                     /ApEinfo_revcolor="#b7e6d7"
                     /ApEinfo_graphicformat="arrow_data {{0 1 2 0 0 -1} {} 0}
                     width 5 offset 0"
     misc_feature    4448..4459
                     /locus_tag="B0034"
                     /label="B0034"
                     /ApEinfo_label="B0034"
                     /ApEinfo_fwdcolor="cyan"
                     /ApEinfo_revcolor="green"
                     /ApEinfo_graphicformat="arrow_data {{0 1 2 0 0 -1} {} 0}
                     width 5 offset 0"
     endonuclease    4254..4259
                     /locus_tag="PstI"
                     /label="PstI"
                     /ApEinfo_label="PstI"
                     /ApEinfo_fwdcolor="#d59687"
                     /ApEinfo_revcolor="#d59687"
                     /ApEinfo_graphicformat="arrow_data {{0 1 2 0 0 -1} {} 0}
                     width 5 offset 0"
     misc_feature    4407..4441
                     /locus_tag="J23101"
                     /label="J23101"
                     /ApEinfo_label="J23101"
                     /ApEinfo_fwdcolor="#80ff00"
                     /ApEinfo_revcolor="green"
                     /ApEinfo_graphicformat="arrow_data {{0 1 2 0 0 -1} {} 0}
                     width 5 offset 0"
     Insulator       4260..4274
                     /locus_tag="6-frame STOP b"
                     /label="6-frame STOP b"
                     /ApEinfo_label="6-frame STOP b"
                     /ApEinfo_fwdcolor="#c6c9d1"
                     /ApEinfo_revcolor="#c6c9d1"
                     /ApEinfo_graphicformat="arrow_data {{0 1 2 0 0 -1} {} 0}
                     width 5 offset 0"
     misc_feature    4403..5148
                     /locus_tag="J23101-Csy4"
                     /label="J23101-Csy4"
                     /ApEinfo_label="J23101-Csy4"
                     /ApEinfo_fwdcolor="#ffff80"
                     /ApEinfo_revcolor="green"
                     /ApEinfo_graphicformat="arrow_data {{0 1 2 0 0 -1} {} 0}
                     width 5 offset 0"
     terminator      4275..4335
                     /locus_tag="tVoigtS1, L3S2P21"
                     /label="tVoigtS1, L3S2P21"
                     /ApEinfo_label="tVoigtS1, L3S2P21"
                     /ApEinfo_fwdcolor="#c6c9d1"
                     /ApEinfo_revcolor="#c6c9d1"
                     /ApEinfo_graphicformat="arrow_data {{0 1 2 0 0 -1} {} 0}
                     width 5 offset 0"
     operator        3670..3686
                     /locus_tag="araBo2 / araI1. AraC-repressive"
                     /label="araBo2 / araI1. AraC-repressive"
                     /ApEinfo_label="araBo2 / araI1. AraC-repressive"
                     /ApEinfo_fwdcolor="#ffef86"
                     /ApEinfo_revcolor="#ffef86"
                     /ApEinfo_graphicformat="arrow_data {{0 1 2 0 0 -1} {} 0}
                     width 5 offset 0"
     operator        3691..3707
                     /locus_tag="araBo1 / araI2 AraC-arabinose???activated"
                     /label="araBo1 / araI2 AraC-arabinose???activated"
                     /ApEinfo_label="araBo1 / araI2 AraC-arabinose???activated"
                     /ApEinfo_fwdcolor="#ffef86"
                     /ApEinfo_revcolor="#ffef86"
                     /ApEinfo_graphicformat="arrow_data {{0 1 2 0 0 -1} {} 0}
                     width 5 offset 0"
     misc_feature    3704..3709
                     /locus_tag="araBp -35"
                     /label="araBp -35"
                     /ApEinfo_label="araBp -35"
                     /ApEinfo_fwdcolor="#ffef86"
                     /ApEinfo_revcolor="#ffef86"
                     /ApEinfo_graphicformat="arrow_data {{0 1 2 0 0 -1} {} 0}
                     width 5 offset 0"
     misc_feature    3728..3733
                     /locus_tag="araBp -10 (classic)"
                     /label="araBp -10 (classic)"
                     /ApEinfo_label="araBp -10 (classic)"
                     /ApEinfo_fwdcolor="#ffef86"
                     /ApEinfo_revcolor="#ffef86"
                     /ApEinfo_graphicformat="arrow_data {{0 1 2 0 0 -1} {} 0}
                     width 5 offset 0"
     misc_feature    3740..3740
                     /locus_tag="TSS (Marionette)"
                     /label="TSS (Marionette)"
                     /ApEinfo_label="TSS (Marionette)"
                     /ApEinfo_fwdcolor="#ffef86"
                     /ApEinfo_revcolor="#ffef86"
                     /ApEinfo_graphicformat="arrow_data {{0 1 2 0 0 -1} {} 0}
                     width 5 offset 0"
     misc_feature    3766..3781
                     /locus_tag="linker"
                     /label="linker"
                     /ApEinfo_label="linker"
                     /ApEinfo_fwdcolor="#85dae9"
                     /ApEinfo_revcolor="#85dae9"
                     /ApEinfo_graphicformat="arrow_data {{0 1 2 0 0 -1} {} 0}
                     width 5 offset 0"
     misc_feature    3786..3797
                     /note="locus_tag: linker(1) label: linker(1)
                     ApEinfo_revcolor: green ApEinfo_graphicformat: arrow_data
                     {{0 1 2 0 0 -1} {} 0}width 5 offset 0"
                     /locus_tag="linker(1)"
                     /label="linker(1)"
                     /ApEinfo_label="linker"
                     /ApEinfo_fwdcolor="#85dae9"
                     /ApEinfo_revcolor="#85dae9"
                     /ApEinfo_graphicformat="arrow_data {{0 1 2 0 0 -1} {} 0}
                     width 5 offset 0"
     misc_feature    3817..3844
                     /note="locus_tag: Cys4 hairpin(1) label: Cys4 hairpin(1)
                     ApEinfo_revcolor: #85dae9 ApEinfo_graphicformat:
                     arrow_data {{0 1 2 0 0 -1} {} 0}width 5 offset 0"
                     /locus_tag="Cys4 hairpin"
                     /label="Cys4 hairpin"
                     /ApEinfo_label="Cys4 hairpin"
                     /ApEinfo_fwdcolor="#85dae9"
                     /ApEinfo_revcolor="#85dae9"
                     /ApEinfo_graphicformat="arrow_data {{0 1 2 0 0 -1} {} 0}
                     width 5 offset 0"
     misc_feature    complement(3849..3853)
                     /note="locus_tag: Loop(1) label: Loop(1) ApEinfo_revcolor:
                     #85dae9 ApEinfo_graphicformat: arrow_data {{0 1 2 0 0 -1}
                     {} 0}width 5 offset 0"
                     /locus_tag="Loop(3)"
                     /label="Loop(3)"
                     /ApEinfo_label="Loop"
                     /ApEinfo_fwdcolor="#85dae9"
                     /ApEinfo_revcolor="#85dae9"
                     /ApEinfo_graphicformat="arrow_data {{0 1 2 0 0 -1} {} 0}
                     width 5 offset 0"
     misc_feature    3849..3909
                     /note="locus_tag: STAR10(1) label: STAR10(1)
                     ApEinfo_revcolor: #85dae9 ApEinfo_graphicformat:
                     arrow_data {{0 1 2 0 0 -1} {} 0}width 5 offset 0"
                     /locus_tag="STAR10"
                     /label="STAR10"
                     /ApEinfo_label="STAR10"
                     /ApEinfo_fwdcolor="#85dae9"
                     /ApEinfo_revcolor="#85dae9"
                     /ApEinfo_graphicformat="arrow_data {{0 1 2 0 0 -1} {} 0}
                     width 5 offset 0"
     misc_feature    3914..3925
                     /note="locus_tag: linker label: linker ApEinfo_revcolor:
                     green ApEinfo_graphicformat: arrow_data {{0 1 2 0 0 -1} {}
                     0}width 5 offset 0"
                     /locus_tag="linker(2)"
                     /label="linker(2)"
                     /ApEinfo_label="linker"
                     /ApEinfo_fwdcolor="#85dae9"
                     /ApEinfo_revcolor="#85dae9"
                     /ApEinfo_graphicformat="arrow_data {{0 1 2 0 0 -1} {} 0}
                     width 5 offset 0"
     misc_feature    3926..3944
                     /note="locus_tag: Strong hairpin label: Strong hairpin
                     ApEinfo_revcolor: green ApEinfo_graphicformat: arrow_data
                     {{0 1 2 0 0 -1} {} 0}width 5 offset 0"
                     /locus_tag="Strong hairpin(1)"
                     /label="Strong hairpin(1)"
                     /ApEinfo_label="Strong hairpin"
                     /ApEinfo_fwdcolor="#f58a5e"
                     /ApEinfo_revcolor="#f58a5e"
                     /ApEinfo_graphicformat="arrow_data {{0 1 2 0 0 -1} {} 0}
                     width 5 offset 0"
     misc_feature    3945..3972
                     /note="locus_tag: Cys4 hairpin label: Cys4 hairpin
                     ApEinfo_revcolor: #85dae9 ApEinfo_graphicformat:
                     arrow_data {{0 1 2 0 0 -1} {} 0}width 5 offset 0"
                     /locus_tag="Cys4 hairpin(1)"
                     /label="Cys4 hairpin(1)"
                     /ApEinfo_label="Cys4 hairpin"
                     /ApEinfo_fwdcolor="#85dae9"
                     /ApEinfo_revcolor="#85dae9"
                     /ApEinfo_graphicformat="arrow_data {{0 1 2 0 0 -1} {} 0}
                     width 5 offset 0"
     misc_feature    complement(3977..3981)
                     /note="locus_tag: Loop label: Loop ApEinfo_revcolor:
                     #85dae9 ApEinfo_graphicformat: arrow_data {{0 1 2 0 0 -1}
                     {} 0}width 5 offset 0"
                     /locus_tag="Loop(4)"
                     /label="Loop(4)"
                     /ApEinfo_label="Loop"
                     /ApEinfo_fwdcolor="#85dae9"
                     /ApEinfo_revcolor="#85dae9"
                     /ApEinfo_graphicformat="arrow_data {{0 1 2 0 0 -1} {} 0}
                     width 5 offset 0"
     misc_feature    3977..4037
                     /note="locus_tag: STAR10 label: STAR10 ApEinfo_revcolor:
                     #85dae9 ApEinfo_graphicformat: arrow_data {{0 1 2 0 0 -1}
                     {} 0}width 5 offset 0"
                     /locus_tag="STAR10(1)"
                     /label="STAR10(1)"
                     /ApEinfo_label="STAR10"
                     /ApEinfo_fwdcolor="#85dae9"
                     /ApEinfo_revcolor="#85dae9"
                     /ApEinfo_graphicformat="arrow_data {{0 1 2 0 0 -1} {} 0}
                     width 5 offset 0"
     misc_feature    4042..4053
                     /locus_tag="linker(3)"
                     /label="linker(3)"
                     /ApEinfo_label="linker"
                     /ApEinfo_fwdcolor="#85dae9"
                     /ApEinfo_revcolor="#85dae9"
                     /ApEinfo_graphicformat="arrow_data {{0 1 2 0 0 -1} {} 0}
                     width 5 offset 0"
     misc_feature    4054..4072
                     /locus_tag="Strong hairpin(2)"
                     /label="Strong hairpin(2)"
                     /ApEinfo_label="Strong hairpin"
                     /ApEinfo_fwdcolor="#f58a5e"
                     /ApEinfo_revcolor="#f58a5e"
                     /ApEinfo_graphicformat="arrow_data {{0 1 2 0 0 -1} {} 0}
                     width 5 offset 0"
     misc_feature    4073..4100
                     /locus_tag="Csy4 hairpin"
                     /label="Csy4 hairpin"
                     /ApEinfo_label="Csy4 hairpin"
                     /ApEinfo_fwdcolor="#85dae9"
                     /ApEinfo_revcolor="#85dae9"
                     /ApEinfo_graphicformat="arrow_data {{0 1 2 0 0 -1} {} 0}
                     width 5 offset 0"
     misc_feature    4105..4165
                     /locus_tag="STAR50"
                     /label="STAR50"
                     /ApEinfo_label="STAR50"
                     /ApEinfo_fwdcolor="#85dae9"
                     /ApEinfo_revcolor="#85dae9"
                     /ApEinfo_graphicformat="arrow_data {{0 1 2 0 0 -1} {} 0}
                     width 5 offset 0"
     misc_feature    4170..4199
                     /locus_tag="t500(1)"
                     /label="t500(1)"
                     /ApEinfo_label="t500"
                     /ApEinfo_fwdcolor="#85dae9"
                     /ApEinfo_revcolor="#85dae9"
                     /ApEinfo_graphicformat="arrow_data {{0 1 2 0 0 -1} {} 0}
                     width 5 offset 0"
     endonuclease    4208..4213
                     /locus_tag="SphI"
                     /label="SphI"
                     /ApEinfo_label="SphI"
                     /ApEinfo_fwdcolor="#c7b0e3"
                     /ApEinfo_revcolor="#c7b0e3"
                     /ApEinfo_graphicformat="arrow_data {{0 1 2 0 0 -1} {} 0}
                     width 5 offset 0"
     endonuclease    4214..4221
                     /locus_tag="AscI(1)"
                     /label="AscI(1)"
                     /ApEinfo_label="AscI"
                     /ApEinfo_fwdcolor="#ffef86"
                     /ApEinfo_revcolor="#ffef86"
                     /ApEinfo_graphicformat="arrow_data {{0 1 2 0 0 -1} {} 0}
                     width 5 offset 0"
     misc_feature    1752..2429
                     /locus_tag="RFP"
                     /label="RFP"
                     /ApEinfo_label="RFP"
                     /ApEinfo_fwdcolor="#ff8080"
                     /ApEinfo_revcolor="green"
                     /ApEinfo_graphicformat="arrow_data {{0 1 2 0 0 -1} {} 0}
                     width 5 offset 0"
ORIGIN
        1 ctagatttca gtgcaattta tctcttcaaa tgtagcacct gaagtcagcc ccatacgata
       61 taagttgtaa ttctcatgtt tgacagctta tcatcgataa gcttccgatg gcgcgccgag
      121 aggctttaca ctttatgctt ccggctgaat tctaaagatc tttgacagct agctcagtcc
      181 taggtataat actagtCTCA TCTCATTTCG CTCTCACATT TCTACACCTT TATCTTGCGG
      241 GGAATGTATA CAGTTCATGT ATATATTCCC CGCTTTTTTT TTggatctag gaggaaggat
      301 ctatgagcaa aggagaagaa cttttcactg gagttgtccc aattcttgtt gaattagatg
      361 gtgatgttaa tgggcacaaa ttttctgtcc gtggagaggg tgaaggtgat gctacaaacg
      421 gaaaactcac ccttaaattt atttgcacta ctggaaaact acctgttccg tggccaacac
      481 ttgtcactac tctgacctat ggtgttcaat gcttttcccg ttatccggat cacatgaaac
      541 ggcatgactt tttcaagagt gccatgcccg aaggttatgt acaggaacgc actatatctt
      601 tcaaagatga cgggacctac aagacgcgtg ctgaagtcaa gtttgaaggt gatacccttg
      661 ttaatcgtat cgagttaaag ggtattgatt ttaaagaaga tggaaacatt cttggacaca
      721 aactcgagta caactttaac tcacacaatg tatacatcac ggcagacaaa caaaagaatg
      781 gaatcaaagc taacttcaaa attcgccaca acgttgaaga tggttccgtt caactagcag
      841 accattatca acaaaatact ccaattggcg atggccctgt ccttttacca gacaaccatt
      901 acctgtcgac acaatctgtc ctttcgaaag atcccaacga aaagcgtgac cacatggtcc
      961 ttcttgagtt tgtaactgct gctgggatta cacatggcat ggatgagctc tacaaataag
     1021 gatctgaagc ttgggcccga acaaaaactc atctcagaag aggatctgaa tagcgccgtc
     1081 gaccatcatc atcatcatca ttgagtttaa acggtctcca gcttggctgt tttggcggat
     1141 gagagaagat tttcagcctg atacagatta aatcagaacg cagaagcggt ctgataaaac
     1201 agaatttgcc tggcggcagt agcgcggtgg tcccacctga ccccatgccg aactcagaag
     1261 tgaaacgccg tagcgccgat ggtagtgtgg ggtctcccca tgcgagagta gggaactgcc
     1321 aggcatcaaa taaaacgaaa ggctcagtcg aaagactggg cctttcgttt tatctgttgt
     1381 ttgtcggtga actgcgttaa tattttgtta aaattcgcgt taaatttttg ttaaatcagc
     1441 tcatttttta accaatagcc aattattgaa ggccgctaac gcggcctttt tttgtttctg
     1501 gtctgcctta atcaatgact aagaattcgc ggccgcttct agagGGTCTC aTTCCatcga
     1561 tggcgcgcct gcaggCTTCg gatccgctgc aggCTTCttg acagctagct cagtcctagg
     1621 tataatacta gtCGACCCAG AAACATAAAG ATAACACGAC GGACAGATAG GCACTTTGCG
     1681 GGGAATGTAT ACAGTTCATG TATATATTCC CCGCTTTTTT TTTTCAGcta gtgaaagagg
     1741 agaaatacta AATGGCGAGT AGCGaagacg ttatcaaaga gttcatgcgt ttcaaagttc
     1801 gtatggaagg ttccgttaac ggtcacgagt tcgaaatcga aggtgaaggt gaaggtcgtc
     1861 cgtacgaagg tacccagacc gctaaactga aagttaccaa aggtggtccg ctgccgttcg
     1921 cttgggacat cctgtccccg cagttccagt acggttccaa agcttacgtt aaacacccgg
     1981 ctgacatccc ggactacctg aaactgtcct tcccggaagg tttcaaatgg gaacgtgtta
     2041 tgaacttcga agacggtggt gttgttaccg ttacccagga ctcctccctg caagacggtg
     2101 agttcatcta caaagttaaa ctgcgtggta ccaacttccc gtccgacggt ccggttatgc
     2161 agaaaaaaac catgggttgg gaagcttcca ccgaacgtat gtacccggaa gacggtgctc
     2221 tgaaaggtga aatcaaaatg cgtctgaaac tgaaagacgg tggtcactac gacgctgaag
     2281 ttaaaaccac ctacatggct aaaaaaccgg ttcagctgcc gggtgcttac aaaaccgaca
     2341 tcaaactgga catcacctcc cacaacgaag actacaccat cgttgaacag tacgaacgtg
     2401 ctgaaggtcg tcactccacc ggtgcttaaT GGCcaaaGCC CGCCgaaaGG CGGGCttttt
     2461 tttGCTGTTC Ccgatcgcct gcaggCTTCt caagtcaaaa gcctccggtc ggaggttttt
     2521 gactttctgc tatggaggtc aggtatgatt tttatgacaa cttgacggct acatcattca
     2581 ctttttcttc acaaccggca cggaactcgc tcgggctggc cccggtgcat tttttaaata
     2641 cccgcgagaa atagagttga tcgtcaaaac caacattgcg accgacggtg gcgataggca
     2701 tccgggtggt gctcaaaagc agcttcgcct ggctgatacg ttggtcctcg cgccagctta
     2761 agacgctaat ccctaactgc tggcggaaaa gatgtgacag acgcgacggc gacaagcaaa
     2821 catgctgtgc gacgctggcg atatcaaaat tgctgtctgc caggtgatcg ctgatgtact
     2881 gacaagcctc gcgtacccga ttatccatcg gtggatggag cgactcgtta atcgcttcca
     2941 tgcgccgcag taacaattgc tcaagcagat ttatcgccag cagctccgaa tagcgccctt
     3001 ccccttgccc ggcgttaatg atttgcccaa acaggtcgct gaaatgcggc tggtgcgctt
     3061 catccgggcg aaagaacccc gtattggcaa atattgacgg ccagttaagc cattcatgcc
     3121 agtaggcgcg cggacgaaag taaacccact ggtgatacca ttcgcgagcc tccggatgac
     3181 gaccgtagtg atgaatctct cctggcggga acagcaaaat atcacccggt cggcaaacaa
     3241 attctcgtcc ctgatttttc accaccccct gaccgcgaat ggtgagattg agaatataac
     3301 ctttcattcc cagcggtcgg tcgataaaaa aatcgagata accgttggcc tcaatcggcg
     3361 ttaaacccgc caccagatgg gcattaaacg agtatcccgg cagcagggga tcattttgcg
     3421 cttcagccat acttttcata ctcccGccat tcagagaaga aaccaattgt ccatattgca
     3481 tcagacattg ccgtcactgc gtcttttact ggctcttctc gctaaccaaa ccggtaaccc
     3541 cgcttattaa aagcattctg taacaaagcg ggaccaaagc catgacaaaa acgcgtaaca
     3601 aaagtgtcta taatcacggc agaaaagtcc acattgatta tttgcacggc gtcacacttt
     3661 gctatgccat aAcattttta tccataagat tagcggatcc tacctgacgc tttttatcgc
     3721 aactctctac tgtttctcca tacccgtttt tttgggctag cCGACCTGTG GACGGATAAA
     3781 GTCAGTTGTG AAATAAAcgc ggccataggc cgcgtaGTTC ACTGCCGTAT AGGCAGCTAA
     3841 GAAAAATGTG AACTGTATAC ATTCCCCGCA AGATAAAGGT GTAGAAATGT GAGAGCGAAA
     3901 TGAGATGAGc gttTTGTGAA ATAAAcgcgg ccataggccg cgtaGTTCAC TGCCGTATAG
     3961 GCAGCTAAGA AAAATGTGAA CTGTATACAT TCCCCGCAAG ATAAAGGTGT AGAAATGTGA
     4021 GAGCGAAATG AGATGAGAAT GTTGTGAAAT AAAcgcggcc ataggccgcg taGTTCACTG
     4081 CCGTATAGGC AGCTAAGAAA AATGTGAACT GTATACATTC CCCGCAAAGT GCCTATCTGT
     4141 CGTCGTGTTA TCTTTATGTT TCTGGTGGCc aaaGCCCGCC gaaaGGCGGG CttttttttG
     4201 CTGGCTGgca tgcggcgcgc cGCTGtGAGA CCtgcaggta ctagtagcgg ccgctgcagt
     4261 taatcactga ttaactcggt accaaattcc agaaaagagg cctcccgaaa ggggggcctt
     4321 ttttcgtttt ggtccgccga ctgcgatgag tggcagggcg gggcgtaatt tttttaaggc
     4381 agttattggt gcccttaaac gcgttcttta cagctagctc agtcctaggt attatgctag
     4441 cAGATCTaaa gaggagaaaG GATCTATGGA CCACTACCTC GACATTCGCT TGCGACCGGA
     4501 CCCGGAATTT CCCCCGGCGC AACTCATGAG CGTGCTCTTC GGCAAGCTCC ACCAGGCCCT
     4561 GGTGGCACAG GGCGGGGACA GGATCGGCGT GAGCTTCCCC GACCTCGACG AAAGCCGCTC
     4621 CCGGCTGGGC GAGCGCCTGC GCATTCATGC CTCGGCGGAC GACCTTCGTG CCCTGCTCGC
     4681 CCGGCCCTGG CTGGAAGGGT TGCGGGACCA TCTGCAATTC GGAGAACCGG CAGTCGTGCC
     4741 TCACCCCACA CCGTACCGTC AGGTCAGTCG GGTTCAGGCG AAAAGCAATC CGGAACGCCT
     4801 GCGGCGGCGG CTCATGCGCC GGCACGATCT GAGTGAGGAG GAGGCTCGGA AACGCATTCC
     4861 CGATACGGTC GCGAGAGCCT TGGACCTGCC CTTCGTCACG CTACGCAGCC AGAGCACCGG
     4921 ACAGCACTTC CGTCTCTTCA TCCGCCACGG GCCGTTGCAG GTGACGGCAG AGGAAGGAGG
     4981 ATTCACCTGT TACGGGTTGA GCAAAGGAGG TTTCGTTCCC TGGTTCTGAt aactcgagta
     5041 aggatctcca ggcatcaaat aaaacgaaag gctcagtcga aagactgggc ctttcgtttt
     5101 atctgttgtt tgtcggtgaa cttactcgag tctagactgc agctgaaact ggtgctacgc
     5161 ctgaataagt gataataagc ggatgaatgg cagaaattcg aaagcaaatt cgacccggtc
     5221 gtcggttcag ggcagggtcg ttaaatagcc gcttatgtct attgctggtt taccggttta
     5281 ttgactaccg gaagcagtgt gaccgtgtgc ttctcaaatg cctgaggcca gtttgctcag
     5341 gctctccccg tggaggtaat aattgacgat atgatcattt attctgcctc ccagagcctg
     5401 ataaaaacgg tgaatccgtt agcgaggtgc cgccggcttc cattcaggtc gaggtggccc
     5461 ggctccatgc accgcgacgc aacgcgggga ggcagacaag gtatagggcg gcgaggcggc
     5521 tacagccgat agtctggaac agcgcactta cgggttgctg cgcaacccaa gtgctaccgg
     5581 cgcggcagcg tgacccgtgt cggcggctcc aacggctcgc catcgtccag aaaacacggc
     5641 tcatcgggca tcggcaggcg ctgctgcccg cgccgttccc attcctccgt ttcggtcaag
     5701 gctggcaggt ctggttccat gcccggaatg ccgggctggc tgggcggctc ctcgccgggg
     5761 ccggtcggta gttgctgctc gcccggatac agggtcggga tgcggcgcag gtcgccatgc
     5821 cccaacagcg attcgtcctg gtcgtcgtga tcaaccacca cggcggcact gaacaccgac
     5881 aggcgcaact ggtcgcgggg ctggccccac gccacgcggt cattgaccac gtaggccgac
     5941 acggtgccgg ggccgttgag cttcacgacg gagatccagc gctcggccac caagtccttg
     6001 actgcgtatt ggaccgtccg caaagaacgt ccgatgagct tggaaagtgt cttctggctg
     6061 accaccacgg cgttctggtg gcccatctgc gccacgaggt gatgcagcag cattgccgcc
     6121 gtgggtttcc tcgcaataag cccggcccac gcctcatgcg ctttgcgttc cgtttgcacc
     6181 cagtgaccgg gcttgttctt ggcttgaatg ccgatttctc tggactgcgt ggccatgctt
     6241 atctccatgc ggtagggtgc cgcacggttg cggcaccatg cgcaatcagc tgcaactttt
     6301 cggcagcgcg acaacaatta tgcgttgcgt aaaagtggca gtcaattaca gattttcttt
     6361 aacctacgca atgagctatt gcggggggtg ccgcaatgag ctgttgcgta cccccctttt
     6421 ttaagttgtt gatttttaag tctttcgcat ttcgccctat atctagttct ttggtgccca
     6481 aagaagggca cccctgcggg gttcccccac gccttcggcg cggctccccc tccggcaaaa
     6541 agtggcccct ccggggcttg ttgatcgact gcgcggcctt cggccttgcc caaggtggcg
     6601 ctgccccctt ggaacccccg cactcgccgc cgtgaggctc ggggggcagg cgggcgggct
     6661 tcgccttcga ctgcccccac tcgcataggc ttgggtcgtt ccaggcgcgt caaggccaag
     6721 ccgctgcgcg gtcgctgcgc gagccttgac ccgccttcca cttggtgtcc aaccggcaag
     6781 cgaagcgcgc aggccgcagg ccggaggctt ttccccagag aaaattaaaa aaattgatgg
     6841 ggcaaggccg caggccgcgc agttggagcc ggtgggtatg tggtcgaagg ctgggtagcc
     6901 ggtgggcaat ccctgtggtc aagctcgtgg gcaggcgcag cctgtccatc agcttgtcca
     6961 gcagggttgt ccacgggccg agcgaagcga gccagccggt ggccgctcgc ggccatcgtc
     7021 cacatatcca cgggctggca agggagcgca gcgaccgcgc agggcgaagc ccggagagca
     7081 agcccgtagg gcgccgcagc cgccgtaggc ggtcacgact ttgcgaagca aagtctagtg
     7141 agtatactca agcattgagt ggcccgccgg aggcaccgcc ttgcgctgcc cccgtcgagc
     7201 cggttggaca ccaaaaggga ggggcaggca tggcggcata cgcgatcatg cgatgcaaga
     7261 agctggcgaa aatgggcaac gtggcggcca gtctcaagca cgcctaccgc gagcgcgaga
     7321 cgcccaacgc tgacgccagc aggacgccag agaacgagca ctgggcggcc agcagcaccg
     7381 atgaagcgat gggccgactg cgcgagttgc tgccagagaa gcggcgcaag gacgctgtgt
     7441 tggcggtcga gtacgtcatg acggccagcc cggaatggtg gaagtcggcc agccaagaac
     7501 agcaggcggc gttcttcgag aaggcgcaca agtggctggc ggacaagtac ggggcggatc
     7561 gcatcgtgac ggccagcatc caccgtgacg aaaccagccc gcacatgacc gcgttcgtgg
     7621 tgccgctgac gcaggacggc aggctgtcgg ccaaggagtt catcggcaac aaagcgcaga
     7681 tgacccgcga ccagaccacg tttgcggccg ctgtggccga tctagggctg caacggggca
     7741 tcgagggcag caaggcacgt cacacgcgca ttcaggcgtt ctacgaggcc ctggagcggc
     7801 caccagtggg ccacgtcacc atcagcccgc aagcggtcga gccacgcgcc tatgcaccgc
     7861 agggattggc cgaaaagctg ggaatctcaa agcgcgttga gacgccggaa gccgtggccg
     7921 accggctgac aaaagcggtt cggcaggggt atgagcctgc cctacaggcc gccgcaggag
     7981 cgcgtgagat gcgcaagaag gccgatcaag cccaagagac ggcccgagac cttcgggagc
     8041 gcctgaagcc cgttctggac gccctggggc cgttgaatcg ggatatgcag gccaaggccg
     8101 ccgcgatcat caaggccgtg ggcgaaaagc tgctgacgga acagcgggaa gtccagcgcc
     8161 agaaacaggc ccagcgccag caggaacgcg ggcgcgcaca tttccccgaa aagtgccacc
     8221 tgggatgaat gtcagctact gggctatctg gacaagggaa aacgcaagcg caaagagaaa
     8281 gcaggtagct tgcagtgggc ttacatggcg atagctagac tgggcggttt tatggacagc
     8341 aagcgaaccg gaattgccag ctggggcgcc ctctggtaag gttgggaagc cctgcaaagt
     8401 aaactggatg gctttcttgc cgccaaggat ctgatggcgc aggggatcaa gatctgatca
     8461 agagacagga tgaggatcgt ttcgcatgat tgaacaagat ggattgcacg caggttctcc
     8521 ggccgcttgg gtggagaggc tattcggcta tgactgggca caacagacaa tcggctgctc
     8581 tgatgccgcc gtgttccggc tgtcagcgca ggggcgcccg gttctttttg tcaagaccga
     8641 cctgtccggt gccctgaatg aactgcagga cgaggcagcg cggctatcgt ggctggccac
     8701 gacgggcgtt ccttgcgcag ctgtgctcga cgttgtcact gaagcgggaa gggactggct
     8761 gctattgggc gaagtgccgg ggcaggatct cctgtcatct caccttgctc ctgccgagaa
     8821 agtatccatc atggctgatg caatgcggcg gctgcatacg cttgatccgg ctacctgccc
     8881 attcgaccac caagcgaaac atcgcatcga gcgagcacgt actcggatgg aagccggtct
     8941 tgtcgatcag gatgatctgg acgaagagca tcaggggctc gcgccagccg aactgttcgc
     9001 caggctcaag gcgcgcatgc ccgacggcga ggatctcgtc gtgacccatg gcgatgcctg
     9061 cttgccgaat atcatggtgg aaaatggccg cttttctgga ttcatcgact gtggccggct
     9121 gggtgtggcg gaccgctatc aggacatagc gttggctacc cgtgatattg ctgaagagct
     9181 tggcggcgaa tgggctgacc gcttcctcgt gctttacggt atcgccgctc ccgattcgca
     9241 gcgcatcgcc ttctatcgcc ttcttgacga gttcttctga gcgggactct ggggttcgaa
     9301 atgaccgacc aagcgacgcc caacctgcca tcacgagatt tcgattccac cgccgccttc
     9361 tatgaaaggt tgggcttcgg aatcgttttc cgggacgccg gctggatgat cctccagcgc
     9421 ggggatctca tgctggagtt cttcgcccac ccccatgggc aaatattata cgcaaggcga
     9481 caaggtgctg atgccgctgg cgattcaggt tcatcatgcc gtttgtgatg gcttccatgt
     9541 cggcagaatg cttaatgaat tacaacagtt tttatgcatg cgcccaatac gcaaaccgcc
     9601 tctccccgcg cgttggccga ttcattaatg cagctggcac gacaggtttc ccgactggaa
     9661 agcgggcagt gagcgcaacg caattaatgt gagttagctc actcattagg caccccaggc
//
