# Supplementary material for: A portable regulatory RNA array design enables tunable and complex regulation across diverse bacteria
Source: Nat Commun. 2023 Aug 29;14:5268. doi: 10.1038/s41467-023-40785-x (PMC10465534; doi:10.1038/s41467-023-40785-x)
Supplement: Supplementary file 5 — Supplementary Data 1 [file 41467_2023_40785_MOESM5_ESM.zip › Plasmid_maps/pBLM335.gb]

LOCUS       pBLM335                 2588 bp ds-DNA     circular     11-NOV-2020
DEFINITION  .
FEATURES             Location/Qualifiers
     misc_feature      2295..2322
                       /label="Cys4 hairpin"
                       /ApEinfo_revcolor=#85dae9
                       /ApEinfo_fwdcolor=#85dae9
     endonuclease site 2200..2205
                       /label="XbaI"
                       /ApEinfo_revcolor=#d59687
                       /ApEinfo_fwdcolor=#d59687
     terminator        2471..2531
                       /label="tVoigtS1, L3S2P21"
                       /ApEinfo_revcolor=#c6c9d1
                       /ApEinfo_fwdcolor=#c6c9d1
     endonuclease site 2438..2443
                       /label="SpeI"
                       /ApEinfo_revcolor=#d59687
                       /ApEinfo_fwdcolor=#d59687
     endonuclease site complement(2185..2206)
                       /label="BioBrick Prefix BBa_G00000"
                       /ApEinfo_revcolor=#d59687
                       /ApEinfo_fwdcolor=#d59687
     endonuclease site complement(2431..2436)
                       /label="Esp3I"
                       /ApEinfo_revcolor=#f58a5e
                       /ApEinfo_fwdcolor=#f58a5e
     connector         2082..2231
                       /label="ConLS"
                       /ApEinfo_revcolor=#c6c9d1
                       /ApEinfo_fwdcolor=#c6c9d1
     endonuclease site 2191..2198
                       /label="NotI"
                       /ApEinfo_revcolor=#b7e6d7
                       /ApEinfo_fwdcolor=#b7e6d7
     misc_feature      186..868
                       /label="ColE1"
                       /ApEinfo_revcolor=#c6c9d1
                       /ApEinfo_fwdcolor=#c6c9d1
     endonuclease site 2218..2223
                       /label="BamHI"
                       /ApEinfo_revcolor=#c7b0e3
                       /ApEinfo_fwdcolor=#c7b0e3
     misc_feature      2392..2421
                       /label="t500"
                       /ApEinfo_revcolor=#85dae9
                       /ApEinfo_fwdcolor=#85dae9
     endonuclease site 2450..2455
                       /label="PstI"
                       /ApEinfo_revcolor=#d59687
                       /ApEinfo_fwdcolor=#d59687
     misc_feature      2327..2387
                       /label="STAR10"
                       /ApEinfo_revcolor=#85dae9
                       /ApEinfo_fwdcolor=#85dae9
     terminator        2121..2169
                       /label="tVoigtS5, L3S3P22 47C>G"
                       /ApEinfo_revcolor=#c6c9d1
                       /ApEinfo_fwdcolor=#c6c9d1
     endonuclease site 2185..2190
                       /label="EcoRI"
                       /ApEinfo_revcolor=#d59687
                       /ApEinfo_fwdcolor=#d59687
     terminator        complement(2532..2584)
                       /label="tVoigtS19, L3S1P00"
                       /ApEinfo_revcolor=#c6c9d1
                       /ApEinfo_fwdcolor=#c6c9d1
     misc_feature      2332..2347
                       /label="Stem"
                       /ApEinfo_revcolor=#ff2c3c
                       /ApEinfo_fwdcolor=#ff2c3c
     misc_feature      complement(2327..2331)
                       /label="Loop"
                       /ApEinfo_revcolor=#85dae9
                       /ApEinfo_fwdcolor=#85dae9
     terminator        2082..2120
                       /label="bidir. modified thrLt BBa_B1006 "
                       /ApEinfo_revcolor=#c6c9d1
                       /ApEinfo_fwdcolor=#c6c9d1
     insulator         2170..2184
                       /label="6-frame STOP a"
                       /ApEinfo_revcolor=#c6c9d1
                       /ApEinfo_fwdcolor=#c6c9d1
     misc_feature      966..1823
                       /label="AmpR (no BsaI)"
                       /ApEinfo_revcolor=#ffef86
                       /ApEinfo_fwdcolor=#ffef86
     Insulator         2456..2470
                       /label="6-frame STOP b"
                       /ApEinfo_revcolor=#c6c9d1
                       /ApEinfo_fwdcolor=#c6c9d1
     endonuclease site complement(2437..2455)
                       /label="BioBrick Suffix BBa_G00001"
                       /ApEinfo_revcolor=#d59687
                       /ApEinfo_fwdcolor=#d59687
     endonuclease site 2207..2212
                       /label="Esp3I"
                       /ApEinfo_revcolor=#f58a5e
                       /ApEinfo_fwdcolor=#f58a5e
     misc_feature      2275..2290
                       /label="linker"
                       /ApEinfo_revcolor=#85dae9
                       /ApEinfo_fwdcolor=#85dae9
     misc_feature      2236..2270
                       /label="Promoter-J23119(SpeI)"
                       /ApEinfo_revcolor=#ffef86
                       /ApEinfo_fwdcolor=#ffef86
     endonuclease site 2445..2450
                       /label="NotI mutant"
                       /ApEinfo_revcolor=#b7e6d7
                       /ApEinfo_fwdcolor=#b7e6d7
ORIGIN
        1 ggatccttac tcgagtctag actgcaggct tcctcgctca ctgactcgct gcgctcggtc
       61 gttcggctgc ggcgagcggt atcagctcac tcaaaggcgg taatacggtt atccacagaa
      121 tcaggggata acgcaggaaa gaacatgtga gcaaaaggcc agcaaaaggc caggaaccgt
      181 aaaaaggccg cgttgctggc gtttttccac aggctccgcc cccctgacga gcatcacaaa
      241 aatcgacgct caagtcagag gtggcgaaac ccgacaggac tataaagata ccaggcgttt
      301 ccccctggaa gctccctcgt gcgctctcct gttccgaccc tgccgcttac cggatacctg
      361 tccgcctttc tcccttcggg aagcgtggcg ctttctcata gctcacgctg taggtatctc
      421 agttcggtgt aggtcgttcg ctccaagctg ggctgtgtgc acgaaccccc cgttcagccc
      481 gaccgctgcg ccttatccgg taactatcgt cttgagtcca acccggtaag acacgactta
      541 tcgccactgg cagcagccac tggtaacagg attagcagag cgaggtatgt aggcggtgct
      601 acagagttct tgaagtggtg gcctaactac ggctacacta gaagaacagt atttggtatc
      661 tgcgctctgc tgaagccagt taccttcgga aaaagagttg gtagctcttg atccggcaaa
      721 caaaccaccg ctggtagcgg tggttttttt gtttgcaagc agcagattac gcgcagaaaa
      781 aaaggatctc aagaagatcc tttgatcttt tctacggggt ctgacgctca gtggaacgaa
      841 aactcacgtt aagggatttt ggtcatgaga ttatcaaaaa ggatcttcac ctagatcctt
      901 ttaaattaaa aatgaagttt taaatcaatc taaagtatat atgagtaaac ttggtctgac
      961 agttaccaat gcttaatcag tgaggcacct atctcagcga tctgtctatt tcgttcatcc
     1021 atagttgcct gactccccgt cgtgtagata actacgatac gggagggctt accatctggc
     1081 cccagtgctg caatgatacc gcgggaccca cgctcaccgg ctccagattt atcagcaata
     1141 aaccagccag ccggaagggc cgagcgcaga agtggtcctg caactttatc cgcctccatc
     1201 cagtctatta attgttgccg ggaagctaga gtaagtagtt cgccagttaa tagtttgcgc
     1261 aacgttgttg ccattgctac aggcatcgtg gtgtcacgct cgtcgtttgg tatggcttca
     1321 ttcagctccg gttcccaacg atcaaggcga gttacatgat cccccatgtt gtgcaaaaaa
     1381 gcggttagct ccttcggtcc tccgatcgtt gtcagaagta agttggccgc agtgttatca
     1441 ctcatggtta tggcagcact gcataattct cttactgtca tgccatccgt aagatgcttt
     1501 tctgtgactg gtgagtactc aaccaagtca ttctgagaat agtgtatgcg gcgaccgagt
     1561 tgctcttgcc cggcgtcaat acgggataat accgcgccac atagcagaac tttaaaagtg
     1621 ctcatcattg gaaaacgttc ttcggggcga aaactctcaa ggatcttacc gctgttgaga
     1681 tccagttcga tgtaacccac tcgtgcaccc aactgatctt cagcatcttt tactttcacc
     1741 agcgtttctg ggtgagcaaa aacaggaagg caaaatgccg caaaaaaggg aataagggcg
     1801 acacggaaat gttgaatact catactcttc ctttttcaat attattgaag catttatcag
     1861 ggttattgtc tcatgagcgg atacatattt gaatgtattt agaaaaataa acaaataggg
     1921 gttccgcgca catttccccg aaaagtgcca cctgacgtct aagaaaccat tattatcatg
     1981 acattaacct ataaaaatag gcgtatcacg aggcagaatt tcagataaaa aaaatcctta
     2041 gctttcgcta aggatgattt ctggaattct aaagatcACG Gaaaaaaaaa ccccgcccct
     2101 gacagggcgg ggtttttttt ccaattattg aaggccgcta acgcggcctt tttttgtttc
     2161 tggtctgcct taatcaatga ctaagaattc gcggccgctt ctagagCGTC TCaCTTCgga
     2221 tccgctgcag gCTTCttgac agctagctca gtcctaggta taatactagt CGACCTGTGG
     2281 ACGGATAAAG TCAGGTTCAC TGCCGTATAG GCAGCTAAGA AAAATGTGAA CTGTATACAT
     2341 TCCCCGCAAG ATAAAGGTGT AGAAATGTGA GAGCGAAATG AGATGAGTGG CcaaaGCCCG
     2401 CCgaaaGGCG GGCttttttt tGCTGTTCCt GAGACGtact agtaggccgc tgcagttaat
     2461 cactgattaa ctcggtacca aattccagaa aagaggcctc ccgaaagggg ggcctttttt
     2521 cgttttggtc cttttgttat caataaaaaa ggggagcggt ttcccgctcc ccttattgtt
     2581 cgtcTACA
//
