# Supplementary material for: A portable regulatory RNA array design enables tunable and complex regulation across diverse bacteria
Source: Nat Commun. 2023 Aug 29;14:5268. doi: 10.1038/s41467-023-40785-x (PMC10465534; doi:10.1038/s41467-023-40785-x)
Supplement: Supplementary file 5 — Supplementary Data 1 [file 41467_2023_40785_MOESM5_ESM.zip › Plasmid_maps/pBLM444.gb]

LOCUS       pBLM444                 3871 bp ds-DNA     circular     13-JUN-2022
DEFINITION  .
FEATURES             Location/Qualifiers
     misc_feature      186..868
                       /label="ColE1"
                       /ApEinfo_revcolor=#c6c9d1
                       /ApEinfo_fwdcolor=#c6c9d1
     misc_feature      966..1823
                       /label="AmpR (no BsaI)"
                       /ApEinfo_revcolor=#ffef86
                       /ApEinfo_fwdcolor=#ffef86
     terminator        2082..2120
                       /label="bidir. modified thrLt BBa_B1006 "
                       /ApEinfo_revcolor=#c6c9d1
                       /ApEinfo_fwdcolor=#c6c9d1
     connector         2082..2231
                       /label="ConLS"
                       /ApEinfo_revcolor=#c6c9d1
                       /ApEinfo_fwdcolor=#c6c9d1
     terminator        2121..2169
                       /label="tVoigtS5, L3S3P22 47C>G"
                       /ApEinfo_revcolor=#c6c9d1
                       /ApEinfo_fwdcolor=#c6c9d1
     insulator         2170..2184
                       /label="6-frame STOP a"
                       /ApEinfo_revcolor=#c6c9d1
                       /ApEinfo_fwdcolor=#c6c9d1
     endonuclease site 2185..2190
                       /label="EcoRI"
                       /ApEinfo_revcolor=#d59687
                       /ApEinfo_fwdcolor=#d59687
     endonuclease site complement(2185..2206)
                       /label="BioBrick Prefix BBa_G00000"
                       /ApEinfo_revcolor=#d59687
                       /ApEinfo_fwdcolor=#d59687
     endonuclease site 2191..2198
                       /label="NotI"
                       /ApEinfo_revcolor=#b7e6d7
                       /ApEinfo_fwdcolor=#b7e6d7
     endonuclease site 2200..2205
                       /label="XbaI"
                       /ApEinfo_revcolor=#d59687
                       /ApEinfo_fwdcolor=#d59687
     endonuclease site 2207..2212
                       /label="Esp3I"
                       /ApEinfo_revcolor=#f58a5e
                       /ApEinfo_fwdcolor=#f58a5e
     endonuclease site 2218..2223
                       /label="BamHI"
                       /ApEinfo_revcolor=#c7b0e3
                       /ApEinfo_fwdcolor=#c7b0e3
     misc_feature      2218..2231
                       /label="ConLS scar"
                       /ApEinfo_revcolor=#c6c9d1
                       /ApEinfo_fwdcolor=#c6c9d1
     misc_feature      2224..2231
                       /label="pseudo-SbfI"
                       /ApEinfo_revcolor=#85dae9
                       /ApEinfo_fwdcolor=#85dae9
     UTR               complement(2236..2297)
                       /label="araC 3' UTR"
                       /ApEinfo_revcolor=#c7b0e3
                       /ApEinfo_fwdcolor=#c7b0e3
     misc_feature      2236..3507
                       /label="araC-araBp"
                       /ApEinfo_revcolor=#ffef86
                       /ApEinfo_fwdcolor=#ffef86
     CDS               complement(2298..3176)
                       /label="araC"
                       /ApEinfo_revcolor=#c7b0e3
                       /ApEinfo_fwdcolor=#c7b0e3
     promoter-UTR      complement(3177..3382)
                       /label="araCp / 5′ UTR"
                       /ApEinfo_revcolor=#c7b0e3
                       /ApEinfo_fwdcolor=#c7b0e3
     promoter          3204..3492
                       /label="araBp (P.BAD)"
                       /ApEinfo_revcolor=#ffef86
                       /ApEinfo_fwdcolor=#ffef86
     operator          3205..3221
                       /label="araBo6 / araO2 (AraC-repressive)"
                       /ApEinfo_revcolor=#ffef86
                       /ApEinfo_fwdcolor=#ffef86
     misc_feature      3274..3274
                       /label="C>A cf. MG1655"
                       /ApEinfo_revcolor=#ffef86
                       /ApEinfo_fwdcolor=#ffef86
     misc_feature      complement(3322..3322)
                       /label="araC TSS"
                       /ApEinfo_revcolor=#ffef86
                       /ApEinfo_fwdcolor=#ffef86
     operator          complement(3330..3347)
                       /label="araCo7 (XylR-xylose–repressive)"
                       /ApEinfo_revcolor=#ffef86
                       /ApEinfo_fwdcolor=#ffef86
     operator          3342..3358
                       /label="araBo5 / araO1L. AraC-arabinose–repressive"
                       /ApEinfo_revcolor=#ffef86
                       /ApEinfo_fwdcolor=#ffef86
     misc_feature      complement(3349..3354)
                       /label="araCp -10"
                       /ApEinfo_revcolor=#ffef86
                       /ApEinfo_fwdcolor=#ffef86
     operator          complement(3351..3368)
                       /label="araCo5 (XylR-xylose-repressive)"
                       /ApEinfo_revcolor=#ffef86
                       /ApEinfo_fwdcolor=#ffef86
     operator          3363..3379
                       /label="araBo4 / araO1R. AraC-ara–repressive"
                       /ApEinfo_revcolor=#ffef86
                       /ApEinfo_fwdcolor=#ffef86
     misc_feature      complement(3372..3377)
                       /label="araCp -35"
                       /ApEinfo_revcolor=#ffef86
                       /ApEinfo_fwdcolor=#ffef86
     operator          3380..3412
                       /label="araBo3. CRP-cAMP–activative"
                       /ApEinfo_revcolor=#ffef86
                       /ApEinfo_fwdcolor=#ffef86
     operator          3416..3432
                       /label="araBo2 / araI1. AraC-repressive"
                       /ApEinfo_revcolor=#ffef86
                       /ApEinfo_fwdcolor=#ffef86
     misc_feature      3418..3418
                       /label="A>G cf. MG1655"
                       /ApEinfo_revcolor=#ffef86
                       /ApEinfo_fwdcolor=#ffef86
     operator          3437..3453
                       /label="araBo1 / araI2 AraC-arabinose–activated"
                       /ApEinfo_revcolor=#ffef86
                       /ApEinfo_fwdcolor=#ffef86
     misc_feature      3450..3455
                       /label="araBp -35"
                       /ApEinfo_revcolor=#ffef86
                       /ApEinfo_fwdcolor=#ffef86
     misc_feature      3472..3477
                       /label="araBp -10"
                       /ApEinfo_revcolor=#ffef86
                       /ApEinfo_fwdcolor=#ffef86
     misc_feature      3474..3479
                       /label="araBp -10 (classic)"
                       /ApEinfo_revcolor=#ffef86
                       /ApEinfo_fwdcolor=#ffef86
     misc_feature      3486..3486
                       /label="TSS (Marionette)"
                       /ApEinfo_revcolor=#ffef86
                       /ApEinfo_fwdcolor=#ffef86
     misc_feature      3488..3488
                       /label="TSS (classic)"
                       /ApEinfo_revcolor=#ffef86
                       /ApEinfo_fwdcolor=#ffef86
     misc_feature      3512..3527
                       /label="linker"
                       /ApEinfo_revcolor=#85dae9
                       /ApEinfo_fwdcolor=#85dae9
     misc_feature      3532..3547
                       /label="linker"
                       /ApEinfo_revcolor=#85dae9
                       /ApEinfo_fwdcolor=#85dae9
     misc_feature      3552..3609
                       /label="PlmJ"
                       /ApEinfo_revcolor=#ff0000
                       /ApEinfo_fwdcolor=#ff0000
     misc_feature      3610..3670
                       /label="STAR50"
                       /ApEinfo_revcolor=#85dae9
                       /ApEinfo_fwdcolor=#85dae9
     misc_feature      3675..3704
                       /label="t500"
                       /ApEinfo_revcolor=#85dae9
                       /ApEinfo_fwdcolor=#85dae9
     connector         complement(3709..3867)
                       /label="ConR3"
                       /ApEinfo_revcolor=#c6c9d1
                       /ApEinfo_fwdcolor=#c6c9d1
     endonuclease site complement(3714..3719)
                       /label="Esp3I"
                       /ApEinfo_revcolor=#f58a5e
                       /ApEinfo_fwdcolor=#f58a5e
     endonuclease site complement(3720..3738)
                       /label="BioBrick Suffix BBa_G00001"
                       /ApEinfo_revcolor=#d59687
                       /ApEinfo_fwdcolor=#d59687
     endonuclease site 3721..3726
                       /label="SpeI"
                       /ApEinfo_revcolor=#d59687
                       /ApEinfo_fwdcolor=#d59687
     endonuclease site 3728..3733
                       /label="NotI mutant"
                       /ApEinfo_revcolor=#b7e6d7
                       /ApEinfo_fwdcolor=#b7e6d7
     endonuclease site 3733..3738
                       /label="PstI"
                       /ApEinfo_revcolor=#d59687
                       /ApEinfo_fwdcolor=#d59687
     Insulator         3739..3753
                       /label="6-frame STOP b"
                       /ApEinfo_revcolor=#c6c9d1
                       /ApEinfo_fwdcolor=#c6c9d1
     terminator        3754..3814
                       /label="tVoigtS1, L3S2P21"
                       /ApEinfo_revcolor=#c6c9d1
                       /ApEinfo_fwdcolor=#c6c9d1
     terminator        complement(3815..3867)
                       /label="tVoigtS19, L3S1P00"
                       /ApEinfo_revcolor=#c6c9d1
                       /ApEinfo_fwdcolor=#c6c9d1
ORIGIN
        1 ggatccttac tcgagtctag actgcaggct tcctcgctca ctgactcgct gcgctcggtc
       61 gttcggctgc ggcgagcggt atcagctcac tcaaaggcgg taatacggtt atccacagaa
      121 tcaggggata acgcaggaaa gaacatgtga gcaaaaggcc agcaaaaggc caggaaccgt
      181 aaaaaggccg cgttgctggc gtttttccac aggctccgcc cccctgacga gcatcacaaa
      241 aatcgacgct caagtcagag gtggcgaaac ccgacaggac tataaagata ccaggcgttt
      301 ccccctggaa gctccctcgt gcgctctcct gttccgaccc tgccgcttac cggatacctg
      361 tccgcctttc tcccttcggg aagcgtggcg ctttctcata gctcacgctg taggtatctc
      421 agttcggtgt aggtcgttcg ctccaagctg ggctgtgtgc acgaaccccc cgttcagccc
      481 gaccgctgcg ccttatccgg taactatcgt cttgagtcca acccggtaag acacgactta
      541 tcgccactgg cagcagccac tggtaacagg attagcagag cgaggtatgt aggcggtgct
      601 acagagttct tgaagtggtg gcctaactac ggctacacta gaagaacagt atttggtatc
      661 tgcgctctgc tgaagccagt taccttcgga aaaagagttg gtagctcttg atccggcaaa
      721 caaaccaccg ctggtagcgg tggttttttt gtttgcaagc agcagattac gcgcagaaaa
      781 aaaggatctc aagaagatcc tttgatcttt tctacggggt ctgacgctca gtggaacgaa
      841 aactcacgtt aagggatttt ggtcatgaga ttatcaaaaa ggatcttcac ctagatcctt
      901 ttaaattaaa aatgaagttt taaatcaatc taaagtatat atgagtaaac ttggtctgac
      961 agttaccaat gcttaatcag tgaggcacct atctcagcga tctgtctatt tcgttcatcc
     1021 atagttgcct gactccccgt cgtgtagata actacgatac gggagggctt accatctggc
     1081 cccagtgctg caatgatacc gcgggaccca cgctcaccgg ctccagattt atcagcaata
     1141 aaccagccag ccggaagggc cgagcgcaga agtggtcctg caactttatc cgcctccatc
     1201 cagtctatta attgttgccg ggaagctaga gtaagtagtt cgccagttaa tagtttgcgc
     1261 aacgttgttg ccattgctac aggcatcgtg gtgtcacgct cgtcgtttgg tatggcttca
     1321 ttcagctccg gttcccaacg atcaaggcga gttacatgat cccccatgtt gtgcaaaaaa
     1381 gcggttagct ccttcggtcc tccgatcgtt gtcagaagta agttggccgc agtgttatca
     1441 ctcatggtta tggcagcact gcataattct cttactgtca tgccatccgt aagatgcttt
     1501 tctgtgactg gtgagtactc aaccaagtca ttctgagaat agtgtatgcg gcgaccgagt
     1561 tgctcttgcc cggcgtcaat acgggataat accgcgccac atagcagaac tttaaaagtg
     1621 ctcatcattg gaaaacgttc ttcggggcga aaactctcaa ggatcttacc gctgttgaga
     1681 tccagttcga tgtaacccac tcgtgcaccc aactgatctt cagcatcttt tactttcacc
     1741 agcgtttctg ggtgagcaaa aacaggaagg caaaatgccg caaaaaaggg aataagggcg
     1801 acacggaaat gttgaatact catactcttc ctttttcaat attattgaag catttatcag
     1861 ggttattgtc tcatgagcgg atacatattt gaatgtattt agaaaaataa acaaataggg
     1921 gttccgcgca catttccccg aaaagtgcca cctgacgtct aagaaaccat tattatcatg
     1981 acattaacct ataaaaatag gcgtatcacg aggcagaatt tcagataaaa aaaatcctta
     2041 gctttcgcta aggatgattt ctggaattct aaagatcACG Gaaaaaaaaa ccccgcccct
     2101 gacagggcgg ggtttttttt ccaattattg aaggccgcta acgcggcctt tttttgtttc
     2161 tggtctgcct taatcaatga ctaagaattc gcggccgctt ctagagCGTC TCaCTTCgga
     2221 tccgctgcag gCTTCtcaag tcaaaagcct ccggtcggag gtttttgact ttctgctatg
     2281 gaggtcaggt atgattttta tgacaacttg acggctacat cattcacttt ttcttcacaa
     2341 ccggcacgga actcgctcgg gctggccccg gtgcattttt taaatacccg cgagaaatag
     2401 agttgatcgt caaaaccaac attgcgaccg acggtggcga taggcatccg ggtggtgctc
     2461 aaaagcagct tcgcctggct gatacgttgg tcctcgcgcc agcttaagac gctaatccct
     2521 aactgctggc ggaaaagatg tgacagacgc gacggcgaca agcaaacatg ctgtgcgacg
     2581 ctggcgatat caaaattgct gtctgccagg tgatcgctga tgtactgaca agcctcgcgt
     2641 acccgattat ccatcggtgg atggagcgac tcgttaatcg cttccatgcg ccgcagtaac
     2701 aattgctcaa gcagatttat cgccagcagc tccgaatagc gcccttcccc ttgcccggcg
     2761 ttaatgattt gcccaaacag gtcgctgaaa tgcggctggt gcgcttcatc cgggcgaaag
     2821 aaccccgtat tggcaaatat tgacggccag ttaagccatt catgccagta ggcgcgcgga
     2881 cgaaagtaaa cccactggtg ataccattcg cgagcctccg gatgacgacc gtagtgatga
     2941 atctctcctg gcgggaacag caaaatatca cccggtcggc aaacaaattc tcgtccctga
     3001 tttttcacca ccccctgacc gcgaatggtg agattgagaa tataaccttt cattcccagc
     3061 ggtcggtcga taaaaaaatc gagataaccg ttggcctcaa tcggcgttaa acccgccacc
     3121 agatgggcat taaacgagta tcccggcagc aggggatcat tttgcgcttc agccatactt
     3181 ttcatactcc cGccattcag agaagaaacc aattgtccat attgcatcag acattgccgt
     3241 cactgcgtct tttactggct cttctcgcta accaaaccgg taaccccgct tattaaaagc
     3301 attctgtaac aaagcgggac caaagccatg acaaaaacgc gtaacaaaag tgtctataat
     3361 cacggcagaa aagtccacat tgattatttg cacggcgtca cactttgcta tgccataAca
     3421 tttttatcca taagattagc ggatcctacc tgacgctttt tatcgcaact ctctactgtt
     3481 tctccatacc cgtttttttg ggctagcCGA CCTGTGGACG GATAAAGTCA GCAACTTCGT
     3541 AACCGAGAAT GAGTCATAAG TCTGGGCTAA GCCCACTGAT GAGTCGCTGA AATGCGACGA
     3601 AACTTATGAT GAACTGTATA CATTCCCCGC AAAGTGCCTA TCTGTCGTCG TGTTATCTTT
     3661 ATGTTTCTGG TGGCcaaaGC CCGCCgaaaG GCGGGCtttt ttttGCTGTT CCtGAGACGt
     3721 actagtaggc cgctgcagtt aatcactgat taactcggta ccaaattcca gaaaagaggc
     3781 ctcccgaaag gggggccttt tttcgttttg gtccttttgt tatcaataaa aaaggggagc
     3841 ggtttcccgc tccccttatt gttcgtcTAC A
//
