# Supplementary material for: A portable regulatory RNA array design enables tunable and complex regulation across diverse bacteria
Source: Nat Commun. 2023 Aug 29;14:5268. doi: 10.1038/s41467-023-40785-x (PMC10465534; doi:10.1038/s41467-023-40785-x)
Supplement: Supplementary file 5 — Supplementary Data 1 [file 41467_2023_40785_MOESM5_ESM.zip › Plasmid_maps/pBLM477.gb]

LOCUS       pBLM477                 2619 bp ds-DNA     circular     19-JUN-2023
DEFINITION  .
COMMENT     
COMMENT     ApEinfo:methylated:1
FEATURES             Location/Qualifiers
     endonuclease    2200..2205
                     /locus_tag="XbaI"
                     /label="XbaI"
                     /ApEinfo_label="XbaI"
                     /ApEinfo_fwdcolor="#d59687"
                     /ApEinfo_revcolor="#d59687"
                     /ApEinfo_graphicformat="arrow_data {{0 1 2 0 0 -1} {} 0}
                     width 5 offset 0"
     terminator      2502..2562
                     /locus_tag="tVoigtS1, L3S2P21"
                     /label="tVoigtS1, L3S2P21"
                     /ApEinfo_label="tVoigtS1, L3S2P21"
                     /ApEinfo_fwdcolor="#c6c9d1"
                     /ApEinfo_revcolor="#c6c9d1"
                     /ApEinfo_graphicformat="arrow_data {{0 1 2 0 0 -1} {} 0}
                     width 5 offset 0"
     endonuclease    2469..2474
                     /locus_tag="SpeI"
                     /label="SpeI"
                     /ApEinfo_label="SpeI"
                     /ApEinfo_fwdcolor="#d59687"
                     /ApEinfo_revcolor="#d59687"
                     /ApEinfo_graphicformat="arrow_data {{0 1 2 0 0 -1} {} 0}
                     width 5 offset 0"
     endonuclease    complement(2185..2206)
                     /locus_tag="BioBrick Prefix BBa_G00000"
                     /label="BioBrick Prefix BBa_G00000"
                     /ApEinfo_label="BioBrick Prefix BBa_G00000"
                     /ApEinfo_fwdcolor="#d59687"
                     /ApEinfo_revcolor="#d59687"
                     /ApEinfo_graphicformat="arrow_data {{0 1 2 0 0 -1} {} 0}
                     width 5 offset 0"
     endonuclease    complement(2462..2467)
                     /locus_tag="Esp3I"
                     /label="Esp3I"
                     /ApEinfo_label="Esp3I"
                     /ApEinfo_fwdcolor="#f58a5e"
                     /ApEinfo_revcolor="#f58a5e"
                     /ApEinfo_graphicformat="arrow_data {{0 1 2 0 0 -1} {} 0}
                     width 5 offset 0"
     connector       2082..2231
                     /locus_tag="ConLS"
                     /label="ConLS"
                     /ApEinfo_label="ConLS"
                     /ApEinfo_fwdcolor="#c6c9d1"
                     /ApEinfo_revcolor="#c6c9d1"
                     /ApEinfo_graphicformat="arrow_data {{0 1 2 0 0 -1} {} 0}
                     width 5 offset 0"
     endonuclease    2191..2198
                     /locus_tag="NotI"
                     /label="NotI"
                     /ApEinfo_label="NotI"
                     /ApEinfo_fwdcolor="#b7e6d7"
                     /ApEinfo_revcolor="#b7e6d7"
                     /ApEinfo_graphicformat="arrow_data {{0 1 2 0 0 -1} {} 0}
                     width 5 offset 0"
     misc_feature    186..868
                     /locus_tag="ColE1"
                     /label="ColE1"
                     /ApEinfo_label="ColE1"
                     /ApEinfo_fwdcolor="#c6c9d1"
                     /ApEinfo_revcolor="#c6c9d1"
                     /ApEinfo_graphicformat="arrow_data {{0 1 2 0 0 -1} {} 0}
                     width 5 offset 0"
     endonuclease    2218..2223
                     /locus_tag="BamHI"
                     /label="BamHI"
                     /ApEinfo_label="BamHI"
                     /ApEinfo_fwdcolor="#c7b0e3"
                     /ApEinfo_revcolor="#c7b0e3"
                     /ApEinfo_graphicformat="arrow_data {{0 1 2 0 0 -1} {} 0}
                     width 5 offset 0"
     misc_feature    2423..2452
                     /locus_tag="t500"
                     /label="t500"
                     /ApEinfo_label="t500"
                     /ApEinfo_fwdcolor="#85dae9"
                     /ApEinfo_revcolor="#85dae9"
                     /ApEinfo_graphicformat="arrow_data {{0 1 2 0 0 -1} {} 0}
                     width 5 offset 0"
     endonuclease    2481..2486
                     /locus_tag="PstI"
                     /label="PstI"
                     /ApEinfo_label="PstI"
                     /ApEinfo_fwdcolor="#d59687"
                     /ApEinfo_revcolor="#d59687"
                     /ApEinfo_graphicformat="arrow_data {{0 1 2 0 0 -1} {} 0}
                     width 5 offset 0"
     misc_feature    2358..2418
                     /locus_tag="STAR10"
                     /label="STAR10"
                     /ApEinfo_label="STAR10"
                     /ApEinfo_fwdcolor="#85dae9"
                     /ApEinfo_revcolor="#85dae9"
                     /ApEinfo_graphicformat="arrow_data {{0 1 2 0 0 -1} {} 0}
                     width 5 offset 0"
     misc_feature    2326..2353
                     /locus_tag="Cys4 hairpin"
                     /label="Cys4 hairpin"
                     /ApEinfo_label="Cys4 hairpin"
                     /ApEinfo_fwdcolor="#85dae9"
                     /ApEinfo_revcolor="#85dae9"
                     /ApEinfo_graphicformat="arrow_data {{0 1 2 0 0 -1} {} 0}
                     width 5 offset 0"
     terminator      2121..2169
                     /locus_tag="tVoigtS5, L3S3P22 47C>G"
                     /label="tVoigtS5, L3S3P22 47C>G"
                     /ApEinfo_label="tVoigtS5, L3S3P22 47C>G"
                     /ApEinfo_fwdcolor="#c6c9d1"
                     /ApEinfo_revcolor="#c6c9d1"
                     /ApEinfo_graphicformat="arrow_data {{0 1 2 0 0 -1} {} 0}
                     width 5 offset 0"
     endonuclease    2185..2190
                     /locus_tag="EcoRI"
                     /label="EcoRI"
                     /ApEinfo_label="EcoRI"
                     /ApEinfo_fwdcolor="#d59687"
                     /ApEinfo_revcolor="#d59687"
                     /ApEinfo_graphicformat="arrow_data {{0 1 2 0 0 -1} {} 0}
                     width 5 offset 0"
     terminator      complement(2563..2615)
                     /locus_tag="tVoigtS19, L3S1P00"
                     /label="tVoigtS19, L3S1P00"
                     /ApEinfo_label="tVoigtS19, L3S1P00"
                     /ApEinfo_fwdcolor="#c6c9d1"
                     /ApEinfo_revcolor="#c6c9d1"
                     /ApEinfo_graphicformat="arrow_data {{0 1 2 0 0 -1} {} 0}
                     width 5 offset 0"
     misc_feature    2363..2378
                     /locus_tag="Stem"
                     /label="Stem"
                     /ApEinfo_label="Stem"
                     /ApEinfo_fwdcolor="#ff2c3c"
                     /ApEinfo_revcolor="#ff2c3c"
                     /ApEinfo_graphicformat="arrow_data {{0 1 2 0 0 -1} {} 0}
                     width 5 offset 0"
     misc_feature    complement(2358..2362)
                     /locus_tag="Loop"
                     /label="Loop"
                     /ApEinfo_label="Loop"
                     /ApEinfo_fwdcolor="#85dae9"
                     /ApEinfo_revcolor="#85dae9"
                     /ApEinfo_graphicformat="arrow_data {{0 1 2 0 0 -1} {} 0}
                     width 5 offset 0"
     terminator      2082..2120
                     /locus_tag="bidir. modified thrLt BBa_B1006 "
                     /label="bidir. modified thrLt BBa_B1006 "
                     /ApEinfo_label="bidir. modified thrLt BBa_B1006 "
                     /ApEinfo_fwdcolor="#c6c9d1"
                     /ApEinfo_revcolor="#c6c9d1"
                     /ApEinfo_graphicformat="arrow_data {{0 1 2 0 0 -1} {} 0}
                     width 5 offset 0"
     insulator       2170..2184
                     /locus_tag="6-frame STOP a"
                     /label="6-frame STOP a"
                     /ApEinfo_label="6-frame STOP a"
                     /ApEinfo_fwdcolor="#c6c9d1"
                     /ApEinfo_revcolor="#c6c9d1"
                     /ApEinfo_graphicformat="arrow_data {{0 1 2 0 0 -1} {} 0}
                     width 5 offset 0"
     misc_feature    966..1823
                     /locus_tag="AmpR (no BsaI)"
                     /label="AmpR (no BsaI)"
                     /ApEinfo_label="AmpR (no BsaI)"
                     /ApEinfo_fwdcolor="#ffef86"
                     /ApEinfo_revcolor="#ffef86"
                     /ApEinfo_graphicformat="arrow_data {{0 1 2 0 0 -1} {} 0}
                     width 5 offset 0"
     Insulator       2487..2501
                     /locus_tag="6-frame STOP b"
                     /label="6-frame STOP b"
                     /ApEinfo_label="6-frame STOP b"
                     /ApEinfo_fwdcolor="#c6c9d1"
                     /ApEinfo_revcolor="#c6c9d1"
                     /ApEinfo_graphicformat="arrow_data {{0 1 2 0 0 -1} {} 0}
                     width 5 offset 0"
     endonuclease    complement(2468..2486)
                     /locus_tag="BioBrick Suffix BBa_G00001"
                     /label="BioBrick Suffix BBa_G00001"
                     /ApEinfo_label="BioBrick Suffix BBa_G00001"
                     /ApEinfo_fwdcolor="#d59687"
                     /ApEinfo_revcolor="#d59687"
                     /ApEinfo_graphicformat="arrow_data {{0 1 2 0 0 -1} {} 0}
                     width 5 offset 0"
     endonuclease    2207..2212
                     /locus_tag="Esp3I(1)"
                     /label="Esp3I(1)"
                     /ApEinfo_label="Esp3I"
                     /ApEinfo_fwdcolor="#f58a5e"
                     /ApEinfo_revcolor="#f58a5e"
                     /ApEinfo_graphicformat="arrow_data {{0 1 2 0 0 -1} {} 0}
                     width 5 offset 0"
     misc_feature    2275..2290
                     /locus_tag="linker"
                     /label="linker"
                     /ApEinfo_label="linker"
                     /ApEinfo_fwdcolor="#85dae9"
                     /ApEinfo_revcolor="#85dae9"
                     /ApEinfo_graphicformat="arrow_data {{0 1 2 0 0 -1} {} 0}
                     width 5 offset 0"
     misc_feature    2307..2325
                     /locus_tag="Strong hairpin"
                     /label="Strong hairpin"
                     /ApEinfo_label="Strong hairpin"
                     /ApEinfo_fwdcolor="#ff8000"
                     /ApEinfo_revcolor="green"
                     /ApEinfo_graphicformat="arrow_data {{0 1 2 0 0 -1} {} 0}
                     width 5 offset 0"
     misc_feature    2295..2306
                     /locus_tag="linker(1)"
                     /label="linker(1)"
                     /ApEinfo_label="linker"
                     /ApEinfo_fwdcolor="cyan"
                     /ApEinfo_revcolor="green"
                     /ApEinfo_graphicformat="arrow_data {{0 1 2 0 0 -1} {} 0}
                     width 5 offset 0"
     misc_feature    2236..2270
                     /locus_tag="Promoter-J23119(SpeI)"
                     /label="Promoter-J23119(SpeI)"
                     /ApEinfo_label="Promoter-J23119(SpeI)"
                     /ApEinfo_fwdcolor="#ffef86"
                     /ApEinfo_revcolor="#ffef86"
                     /ApEinfo_graphicformat="arrow_data {{0 1 2 0 0 -1} {} 0}
                     width 5 offset 0"
     endonuclease    2476..2481
                     /locus_tag="NotI mutant"
                     /label="NotI mutant"
                     /ApEinfo_label="NotI mutant"
                     /ApEinfo_fwdcolor="#b7e6d7"
                     /ApEinfo_revcolor="#b7e6d7"
                     /ApEinfo_graphicformat="arrow_data {{0 1 2 0 0 -1} {} 0}
                     width 5 offset 0"
ORIGIN
        1 ggatccttac tcgagtctag actgcaggct tcctcgctca ctgactcgct gcgctcggtc
       61 gttcggctgc ggcgagcggt atcagctcac tcaaaggcgg taatacggtt atccacagaa
      121 tcaggggata acgcaggaaa gaacatgtga gcaaaaggcc agcaaaaggc caggaaccgt
      181 aaaaaggccg cgttgctggc gtttttccac aggctccgcc cccctgacga gcatcacaaa
      241 aatcgacgct caagtcagag gtggcgaaac ccgacaggac tataaagata ccaggcgttt
      301 ccccctggaa gctccctcgt gcgctctcct gttccgaccc tgccgcttac cggatacctg
      361 tccgcctttc tcccttcggg aagcgtggcg ctttctcata gctcacgctg taggtatctc
      421 agttcggtgt aggtcgttcg ctccaagctg ggctgtgtgc acgaaccccc cgttcagccc
      481 gaccgctgcg ccttatccgg taactatcgt cttgagtcca acccggtaag acacgactta
      541 tcgccactgg cagcagccac tggtaacagg attagcagag cgaggtatgt aggcggtgct
      601 acagagttct tgaagtggtg gcctaactac ggctacacta gaagaacagt atttggtatc
      661 tgcgctctgc tgaagccagt taccttcgga aaaagagttg gtagctcttg atccggcaaa
      721 caaaccaccg ctggtagcgg tggttttttt gtttgcaagc agcagattac gcgcagaaaa
      781 aaaggatctc aagaagatcc tttgatcttt tctacggggt ctgacgctca gtggaacgaa
      841 aactcacgtt aagggatttt ggtcatgaga ttatcaaaaa ggatcttcac ctagatcctt
      901 ttaaattaaa aatgaagttt taaatcaatc taaagtatat atgagtaaac ttggtctgac
      961 agttaccaat gcttaatcag tgaggcacct atctcagcga tctgtctatt tcgttcatcc
     1021 atagttgcct gactccccgt cgtgtagata actacgatac gggagggctt accatctggc
     1081 cccagtgctg caatgatacc gcgggaccca cgctcaccgg ctccagattt atcagcaata
     1141 aaccagccag ccggaagggc cgagcgcaga agtggtcctg caactttatc cgcctccatc
     1201 cagtctatta attgttgccg ggaagctaga gtaagtagtt cgccagttaa tagtttgcgc
     1261 aacgttgttg ccattgctac aggcatcgtg gtgtcacgct cgtcgtttgg tatggcttca
     1321 ttcagctccg gttcccaacg atcaaggcga gttacatgat cccccatgtt gtgcaaaaaa
     1381 gcggttagct ccttcggtcc tccgatcgtt gtcagaagta agttggccgc agtgttatca
     1441 ctcatggtta tggcagcact gcataattct cttactgtca tgccatccgt aagatgcttt
     1501 tctgtgactg gtgagtactc aaccaagtca ttctgagaat agtgtatgcg gcgaccgagt
     1561 tgctcttgcc cggcgtcaat acgggataat accgcgccac atagcagaac tttaaaagtg
     1621 ctcatcattg gaaaacgttc ttcggggcga aaactctcaa ggatcttacc gctgttgaga
     1681 tccagttcga tgtaacccac tcgtgcaccc aactgatctt cagcatcttt tactttcacc
     1741 agcgtttctg ggtgagcaaa aacaggaagg caaaatgccg caaaaaaggg aataagggcg
     1801 acacggaaat gttgaatact catactcttc ctttttcaat attattgaag catttatcag
     1861 ggttattgtc tcatgagcgg atacatattt gaatgtattt agaaaaataa acaaataggg
     1921 gttccgcgca catttccccg aaaagtgcca cctgacgtct aagaaaccat tattatcatg
     1981 acattaacct ataaaaatag gcgtatcacg aggcagaatt tcagataaaa aaaatcctta
     2041 gctttcgcta aggatgattt ctggaattct aaagatcACG Gaaaaaaaaa ccccgcccct
     2101 gacagggcgg ggtttttttt ccaattattg aaggccgcta acgcggcctt tttttgtttc
     2161 tggtctgcct taatcaatga ctaagaattc gcggccgctt ctagagCGTC TCaCTTCgga
     2221 tccgctgcag gCTTCttgac agctagctca gtcctaggta taatactagt CGACCTGTGG
     2281 ACGGATAAAG TCAGTTGTGA AATAAAcgcg gccataggcc gcgtaGTTCA CTGCCGTATA
     2341 GGCAGCTAAG AAAAATGTGA ACTGTATACA TTCCCCGCAA GATAAAGGTG TAGAAATGTG
     2401 AGAGCGAAAT GAGATGAGTG GCcaaaGCCC GCCgaaaGGC GGGCtttttt ttGCTGTTCC
     2461 tGAGACGtac tagtaggccg ctgcagttaa tcactgatta actcggtacc aaattccaga
     2521 aaagaggcct cccgaaaggg gggccttttt tcgttttggt ccttttgtta tcaataaaaa
     2581 aggggagcgg tttcccgctc cccttattgt tcgtcTACA  
//
