# Supplementary material for: A portable regulatory RNA array design enables tunable and complex regulation across diverse bacteria
Source: Nat Commun. 2023 Aug 29;14:5268. doi: 10.1038/s41467-023-40785-x (PMC10465534; doi:10.1038/s41467-023-40785-x)
Supplement: Supplementary file 5 — Supplementary Data 1 [file 41467_2023_40785_MOESM5_ESM.zip › Plasmid_maps/pJEC101.gb]

LOCUS       pJEC101                 2559 bp ds-DNA     circular     21-APR-2017
COMMENT     
COMMENT     
COMMENT     ApEinfo:methylated:1
FEATURES             Location/Qualifiers
     misc_feature    423..1286
                     /label=CmR(EcoRI-KO) Cassette 
                     /ApEinfo_fwdcolor="#120eff"
                     /ApEinfo_revcolor="#120eff"
                     /ApEinfo_graphicformat="arrow_data {{0 1 2 0 0 -1} {} 0}
                     width 5 offset 0"
     misc_feature    1569..2413
                     /label=p15A oripACYC
                     /ApEinfo_fwdcolor="#646464"
                     /ApEinfo_revcolor="#6464d3"
                     /ApEinfo_graphicformat="arrow_data {{0 1 2 0 0 -1} {} 0}
                     width 5 offset 0"
     misc_feature    31..398
                     /label=TrrnB
                     /ApEinfo_fwdcolor="cyan"
                     /ApEinfo_revcolor="cyan"
                     /ApEinfo_graphicformat="arrow_data {{0 1 2 0 0 -1} {} 0}
                     width 5 offset 0"
     misc_feature    10..15
                     /label=BamHI-BglII Scar
                     /ApEinfo_fwdcolor="#ac1dff"
                     /ApEinfo_revcolor="#ac1dff"
                     /ApEinfo_graphicformat="arrow_data {{0 1 2 0 0 -1} {} 0}
                     width 5 offset 0"
     misc_feature    1214..1219
                     /label=BamHI-BglII Scar(1)
                     /ApEinfo_label="BamHI-BglII Scar"
                     /ApEinfo_fwdcolor="#ac1dff"
                     /ApEinfo_revcolor="#ac1dff"
                     /ApEinfo_graphicformat="arrow_data {{0 1 2 0 0 -1} {} 0}
                     width 5 offset 0"
     misc_feature    complement(67..72)
                     /label=BamHI-BglII Scar(2)
                     /ApEinfo_label="BamHI-BglII Scar"
                     /ApEinfo_fwdcolor="#ac1dff"
                     /ApEinfo_revcolor="#ac1dff"
                     /ApEinfo_graphicformat="arrow_data {{0 1 2 0 0 -1} {} 0}
                     width 5 offset 0"
ORIGIN
        1 gaattctaaa gatcctaact cgagtaatga gaagcttggg cccgaacaaa aactcatctc
       61 agaagaggat ctgaatagcg ccgtcgacca tcatcatcat catcattgag tttaaacggt
      121 ctccagcttg gctgttttgg cggatgagag aagattttca gcctgataca gattaaatca
      181 gaacgcagaa gcggtctgat aaaacagaat ttgcctggcg gcagtagcgc ggtggtccca
      241 cctgacccca tgccgaactc agaagtgaaa cgccgtagcg ccgatggtag tgtggggtct
      301 ccccatgcga gagtagggaa ctgccaggca tcaaataaaa cgaaaggctc agtcgaaaga
      361 ctgggccttt cgttttatct gttgtttgtc ggtgaactaa ttatctagac tgcagttgat
      421 cgggcacgta agaggttcca actttcacca taatgaaata agatcactac cgggcgtatt
      481 ttttgagtta tcgagatttt caggagctaa ggaagctaaa atggagaaaa aaatcactgg
      541 atataccacc gttgatatat cccaatggca tcgtaaagaa cattttgagg catttcagtc
      601 agttgctcaa tgtacctata accagaccgt tcagctggat attacggcct ttttaaagac
      661 cgtaaagaaa aataagcaca agttttatcc ggcctttatt cacattcttg cccgcctgat
      721 gaatgctcat ccggaatttc gtatggcaat gaaagacggt gagctggtga tatgggatag
      781 tgttcaccct tgttacaccg ttttccatga gcaaactgaa acgttttcat cgctctggag
      841 tgaataccac gacgatttcc ggcagtttct acacatatat tcgcaagatg tggcgtgtta
      901 cggtgaaaac ctggcctatt tccctaaagg gtttattgag aatatgtttt tcgtctcagc
      961 caatccctgg gtgagtttca ccagttttga tttaaacgtg gccaatatgg acaacttctt
     1021 cgcccccgtt ttcaccatgg gcaaatatta tacgcaaggc gacaaggtgc tgatgccgct
     1081 ggcgattcag gttcatcatg ccgtttgtga tggcttccat gtcggcagaa tgcttaatga
     1141 attacaacag tactgcgatg agtggcaggg cggggcgtaa tttgatatcg agctcgcttg
     1201 gactcctgtt gatagatcca gtaatgacct cagaactcca tctggatttg ttcagaacgc
     1261 tcggttgccg ccgggcgttt tttattggtg agaatccaag cctccgatca acgtctcatt
     1321 ttcgccaaaa gttggcccag ggcttcccgg tatcaacagg gacaccagga tttatttatt
     1381 ctgcgaagtg atcttccgtc acaggtattt attcggcgca aagtgcgtcg ggtgatgctg
     1441 ccaacttact gatttagtgt atgatggtgt ttttgaggtg ctccagtggc ttctgtttct
     1501 atcagctgtc cctcctgttc agctactgac ggggtggtgc gtaacggcaa aagcaccgcc
     1561 ggacatcagc gctagcggag tgtatactgg cttactatgt tggcactgat gagggtgtca
     1621 gtgaagtgct tcatgtggca ggagaaaaaa ggctgcaccg gtgcgtcagc agaatatgtg
     1681 atacaggata tattccgctt cctcgctcac tgactcgcta cgctcggtcg ttcgactgcg
     1741 gcgagcggaa atggcttacg aacggggcgg agatttcctg gaagatgcca ggaagatact
     1801 taacagggaa gtgagagggc cgcggcaaag ccgtttttcc ataggctccg cccccctgac
     1861 aagcatcacg aaatctgacg ctcaaatcag tggtggcgaa acccgacagg actataaaga
     1921 taccaggcgt ttccccctgg cggctccctc gtgcgctctc ctgttcctgc ctttcggttt
     1981 accggtgtca ttccgctgtt atggccgcgt ttgtctcatt ccacgcctga cactcagttc
     2041 cgggtaggca gttcgctcca agctggactg tatgcacgaa ccccccgttc agtccgaccg
     2101 ctgcgcctta tccggtaact atcgtcttga gtccaacccg gaaagacatg caaaagcacc
     2161 actggcagca gccactggta attgatttag aggagttagt cttgaagtca tgcgccggtt
     2221 aaggctaaac tgaaaggaca agttttggtg actgcgctcc tccaagccag ttacctcggt
     2281 tcaaagagtt ggtagctcag agaaccttcg aaaaaccgcc ctgcaaggcg gttttttcgt
     2341 tttcagagca agagattacg cgcagaccaa aacgatctca agaagatcat cttattaatc
     2401 agataaaata tttctagatt tcagtgcaat ttatctcttc aaatgtagca cctgaagtca
     2461 gccccatacg atataagttg taattctcat gtttgacagc ttatcatcga taagcttccg
     2521 atggcgcgcc gagaggcttt acactttatg cttccggct  
//
