# Supplementary material for: A portable regulatory RNA array design enables tunable and complex regulation across diverse bacteria
Source: Nat Commun. 2023 Aug 29;14:5268. doi: 10.1038/s41467-023-40785-x (PMC10465534; doi:10.1038/s41467-023-40785-x)
Supplement: Supplementary file 5 — Supplementary Data 1 [file 41467_2023_40785_MOESM5_ESM.zip › Plasmid_maps/pJEC103.gb]

LOCUS       pJBL5999                2500 bp ds-DNA     circular     21-APR-2017
DEFINITION  synthetic circular DNA
ACCESSION   .
VERSION     .
KEYWORDS    Untitled
SOURCE      synthetic DNA construct
  ORGANISM  synthetic DNA construct
REFERENCE   1  (bases 1 to 3411)
  AUTHORS   Alexander A. Green
  TITLE     Direct Submission
  JOURNAL   Exported Jul 23, 2015 from SnapGene Viewer 2.7.3
            http://www.snapgene.com
COMMENT     
COMMENT     ApEinfo:methylated:1
FEATURES             Location/Qualifiers
     CDS             complement(622..1413)
                     /codon_start=1
                     /gene="aadA"
                     /product="aminoglycoside adenylyltransferase (Murphy,
                     1985)"
                     /note="SmR"
                     /note="confers resistance to spectinomycin and
                     streptomycin"
                     /translation="MREAVIAEVSTQLSEVVGVIERHLEPTLLAVHLYGSAVDGGLKP
                     H
                     SDIDLLVTVTVRLDETTRRALINDLLETSASPGESEILRAVEVTIVVHDDIIPWRYPA
                     K
                     RELQFGEWQRNDILAGIFEPATIDIDLAILLTKAREHSVALVGPAAEELFDPVPEQDL
                     F
                     EALNETLTLWNSPPDWAGDERNVVLTLSRIWYSAVTGKIAPKDVAADWAMERLPAQYQ
                     P VILEARQAYLGQEEDRLASRADQLEEFVHYVKGEITKVVGK"
                     /label=SpecR
                     /ApEinfo_fwdcolor="#80ffff"
                     /ApEinfo_revcolor="#80ffff"
                     /ApEinfo_graphicformat="arrow_data {{0 1 2 0 0 -1} {} 0}
                     width 5 offset 0"
     promoter        complement(1414..1505)
                     /gene="bla"
                     /note="AmpR promoter"
                     /label=bla
                     /ApEinfo_fwdcolor="#80ffff"
                     /ApEinfo_revcolor="#80ffff"
                     /ApEinfo_graphicformat="arrow_data {{0 1 2 0 0 -1} {} 0}
                     width 5 offset 0"
     rep_origin      complement(1553..2291)
                     /direction=LEFT
                     /note="CloDF13 ori"
                     /note="Plasmids containing the CloDF13 (CDF) origin of
                     replication can be propagated in E. coli cells that
                     contain additional plasmids with compatible origins."
                     /label=CloDF13 ori
                     /ApEinfo_fwdcolor="#80ff80"
                     /ApEinfo_revcolor="#80ff80"
                     /ApEinfo_graphicformat="arrow_data {{0 1 2 0 0 -1} {} 0}
                     width 5 offset 0"
     misc_feature    16..50
                     /label=Promoter-J23119(SpeI)
                     /ApEinfo_fwdcolor="#ffce29"
                     /ApEinfo_revcolor="#ffce29"
                     /ApEinfo_graphicformat="arrow_data {{0 1 2 0 0 -1} {} 0}
                     width 5 offset 0"
     misc_feature    complement(51..56)
                     /label=BamHI-BglII Scar
                     /ApEinfo_fwdcolor="#ac1dff"
                     /ApEinfo_revcolor="#ac1dff"
                     /ApEinfo_graphicformat="arrow_data {{0 1 2 0 0 -1} {} 0}
                     width 5 offset 0"
     misc_feature    complement(93..98)
                     /label=BamHI-BglII Scar(1)
                     /ApEinfo_label="BamHI-BglII Scar"
                     /ApEinfo_fwdcolor="#ac1dff"
                     /ApEinfo_revcolor="#ac1dff"
                     /ApEinfo_graphicformat="arrow_data {{0 1 2 0 0 -1} {} 0}
                     width 5 offset 0"
     misc_feature    57..424
                     /label=TrrnB
                     /ApEinfo_fwdcolor="cyan"
                     /ApEinfo_revcolor="cyan"
                     /ApEinfo_graphicformat="arrow_data {{0 1 2 0 0 -1} {} 0}
                     width 5 offset 0"
ORIGIN
        1 GAATTCTAAA GATCTttgac agctagctca gtcctaggta taatactagt ggatctgaag
       61 cttgggcccg aacaaaaact catctcagaa gaggatctga atagcgccgt cgaccatcat
      121 catcatcatc attgagttta aacggtctcc agcttggctg ttttggcgga tgagagaaga
      181 ttttcagcct gatacagatt aaatcagaac gcagaagcgg tctgataaaa cagaatttgc
      241 ctggcggcag tagcgcggtg gtcccacctg accccatgcc gaactcagaa gtgaaacgcc
      301 gtagcgccga tggtagtgtg gggtctcccc atgcgagagt agggaactgc caggcatcaa
      361 ataaaacgaa aggctcagtc gaaagactgg gcctttcgtt ttatctgttg tttgtcggtg
      421 aactggatcc ttactcgagt ctagactgca gctgaaacct caggcatttg agaagcacac
      481 ggtcacactg cttccggtag tcaataaacc ggtaaaccag caatagacat aagcggctat
      541 ttaacgaccc tgccctgaac cgacgaccgg gtcatcgtgg ccggatcttg cggcccctcg
      601 gcttgaacga attgttagac attatttgcc gactaccttg gtgatctcgc ctttcacgta
      661 gtggacaaat tcttccaact gatctgcgcg cgaggccaag cgatcttctt cttgtccaag
      721 ataagcctgt ctagcttcaa gtatgacggg ctgatactgg gccggcaggc gctccattgc
      781 ccagtcggca gcgacatcct tcggcgcgat tttgccggtt actgcgctgt accaaatgcg
      841 ggacaacgta agcactacat ttcgctcatc gccagcccag tcgggcggcg agttccatag
      901 cgttaaggtt tcatttagcg cctcaaatag atcctgttca ggaaccggat caaagagttc
      961 ctccgccgct ggacctacca aggcaacgct atgttctctt gcttttgtca gcaagatagc
     1021 cagatcaatg tcgatcgtgg ctggctcgaa gatacctgca agaatgtcat tgcgctgcca
     1081 ttctccaaat tgcagttcgc gcttagctgg ataacgccac ggaatgatgt cgtcgtgcac
     1141 aacaatggtg acttctacag cgcggagaat ctcgctctct ccaggggaag ccgaagtttc
     1201 caaaaggtcg ttgatcaaag ctcgccgcgt tgtttcatca agccttacgg tcaccgtaac
     1261 cagcaaatca atatcactgt gtggcttcag gccgccatcc actgcggagc cgtacaaatg
     1321 tacggccagc aacgtcggtt cgagatggcg ctcgatgacg ccaactacct ctgatagttg
     1381 agtcgatact tcggcgatca ccgcttccct catactcttc ctttttcaat attattgaag
     1441 catttatcag ggttattgtc tcatgagcgg atacatattt gaatgtattt agaaaaataa
     1501 acaaatagct agctcactcg gtcgctacgc tccgggcgtg agactgcggc gggcgctgcg
     1561 gacacataca aagttaccca cagattccgt ggataagcag gggactaaca tgtgaggcaa
     1621 aacagcaggg ccgcgccggt ggcgtttttc cataggctcc gccctcctgc cagagttcac
     1681 ataaacagac gcttttccgg tgcatctgtg ggagccgtga ggctcaacca tgaatctgac
     1741 agtacgggcg aaacccgaca ggacttaaag atccccaccg tttccggcgg gtcgctccct
     1801 cttgcgctct cctgttccga ccctgccgtt taccggatac ctgttccgcc tttctccctt
     1861 acgggaagtg tggcgctttc tcatagctca cacactggta tctcggctcg gtgtaggtcg
     1921 ttcgctccaa gctgggctgt aagcaagaac tccccgttca gcccgactgc tgcgccttat
     1981 ccggtaactg ttcacttgag tccaacccgg aaaagcacgg taaaacgcca ctggcagcag
     2041 ccattggtaa ctgggagttc gcagaggatt tgtttagcta aacacgcggt tgctcttgaa
     2101 gtgtgcgcca aagtccggct acactggaag gacagatttg gttgctgtgc tctgcgaaag
     2161 ccagttacca cggttaagca gttccccaac tgacttaacc ttcgatcaaa ccacctcccc
     2221 aggtggtttt ttcgtttaca gggcaaaaga ttacgcgcag aaaaaaagga tctcaagaag
     2281 atcctttgat cttttctact gaaccgctct agatttcagt gcaatttatc tcttcaaatg
     2341 tagcacctga agtcagcccc atacgatata agttgtaatt ctcatgttag tcatgccccg
     2401 cgcccaccgg aaggagctga ctgggttgaa ggctctcaag ggcatcggtc gagatcccgg
     2461 tgcctaatga gtgagctaac ttacattaat tgcgttgcgc  
//
