# Supplementary material for: A portable regulatory RNA array design enables tunable and complex regulation across diverse bacteria
Source: Nat Commun. 2023 Aug 29;14:5268. doi: 10.1038/s41467-023-40785-x (PMC10465534; doi:10.1038/s41467-023-40785-x)
Supplement: Supplementary file 5 — Supplementary Data 1 [file 41467_2023_40785_MOESM5_ESM.zip › Plasmid_maps/pJEC154.gb]

LOCUS       pJBL2115                2182 bp ds-DNA     circular     21-APR-2017
COMMENT     
COMMENT     ApEinfo:methylated:1
FEATURES             Location/Qualifiers
     misc_feature    complement(1780..1785)
                     /label=BamHI-BglII Scar
                     /ApEinfo_fwdcolor="#ac1dff"
                     /ApEinfo_revcolor="#ac1dff"
                     /ApEinfo_graphicformat="arrow_data {{0 1 2 0 0 -1} {} 0}
                     width 5 offset 0"
     rep_origin      complement(join(305..328,330..763,765..987))
                     /label=ColE1 origin
                     /ApEinfo_fwdcolor="gray50"
                     /ApEinfo_revcolor="gray50"
                     /ApEinfo_graphicformat="arrow_data {{0 1 2 0 0 -1} {} 0}
                     width 5 offset 0"
     CDS             complement(1085..1744)
                     /label=AmpR
                     /ApEinfo_fwdcolor="yellow"
                     /ApEinfo_revcolor="yellow"
                     /ApEinfo_graphicformat="arrow_data {{0 1 2 0 0 -1} {} 0}
                     width 5 offset 0"
     rep_origin      305..987
                     /label=ColE1 origin(1)
                     /ApEinfo_label="ColE1 origin"
                     /ApEinfo_fwdcolor="gray50"
                     /ApEinfo_revcolor="gray50"
                     /ApEinfo_graphicformat="arrow_data {{0 1 2 0 0 -1} {} 0}
                     width 5 offset 0"
     misc_feature    16..50
                     /label=Promoter-J23119(SpeI)
                     /ApEinfo_fwdcolor="#ffce29"
                     /ApEinfo_revcolor="#ffce29"
                     /ApEinfo_graphicformat="arrow_data {{0 1 2 0 0 -1} {} 0}
                     width 5 offset 0"
     misc_feature    914..919
                     /label=BamHI-BglII Scar(1)
                     /ApEinfo_label="BamHI-BglII Scar"
                     /ApEinfo_fwdcolor="#ac1dff"
                     /ApEinfo_revcolor="#ac1dff"
                     /ApEinfo_graphicformat="arrow_data {{0 1 2 0 0 -1} {} 0}
                     width 5 offset 0"
     misc_feature    1012..1017
                     /label=BamHI-BglII Scar(2)
                     /ApEinfo_label="BamHI-BglII Scar"
                     /ApEinfo_fwdcolor="#ac1dff"
                     /ApEinfo_revcolor="#ac1dff"
                     /ApEinfo_graphicformat="arrow_data {{0 1 2 0 0 -1} {} 0}
                     width 5 offset 0"
     misc_feature    1797..1802
                     /label=BamHI-BglII Scar(3)
                     /ApEinfo_label="BamHI-BglII Scar"
                     /ApEinfo_fwdcolor="#ac1dff"
                     /ApEinfo_revcolor="#ac1dff"
                     /ApEinfo_graphicformat="arrow_data {{0 1 2 0 0 -1} {} 0}
                     width 5 offset 0"
     misc_feature    complement(84..89)
                     /label=BamHI-BglII Scar(4)
                     /ApEinfo_label="BamHI-BglII Scar"
                     /ApEinfo_fwdcolor="#ac1dff"
                     /ApEinfo_revcolor="#ac1dff"
                     /ApEinfo_graphicformat="arrow_data {{0 1 2 0 0 -1} {} 0}
                     width 5 offset 0"
     misc_feature    90..119
                     /label=t500
                     /ApEinfo_fwdcolor="cyan"
                     /ApEinfo_revcolor="green"
                     /ApEinfo_graphicformat="arrow_data {{0 1 2 0 0 -1} {} 0}
                     width 5 offset 0"
     misc_feature    complement(903..908)
                     /label=BamHI-BglII Scar(5)
                     /ApEinfo_label="BamHI-BglII Scar"
                     /ApEinfo_fwdcolor="#ac1dff"
                     /ApEinfo_revcolor="#ac1dff"
                     /ApEinfo_graphicformat="arrow_data {{0 1 2 0 0 -1} {} 0}
                     width 5 offset 0"
     misc_feature    complement(1000..1005)
                     /label=BamHI-BglII Scar(6)
                     /ApEinfo_label="BamHI-BglII Scar"
                     /ApEinfo_fwdcolor="#ac1dff"
                     /ApEinfo_revcolor="#ac1dff"
                     /ApEinfo_graphicformat="arrow_data {{0 1 2 0 0 -1} {} 0}
                     width 5 offset 0"
     misc_feature    complement(1780..1785)
                     /label=BamHI-BglII Scar(7)
                     /ApEinfo_label="BamHI-BglII Scar"
                     /ApEinfo_fwdcolor="#ac1dff"
                     /ApEinfo_revcolor="#ac1dff"
                     /ApEinfo_graphicformat="arrow_data {{0 1 2 0 0 -1} {} 0}
                     width 5 offset 0"
     misc_feature    51..83
                     /label=AD1.A1
                     /ApEinfo_fwdcolor="cyan"
                     /ApEinfo_revcolor="green"
                     /ApEinfo_graphicformat="arrow_data {{0 1 2 0 0 -1} {} 0}
                     width 5 offset 0"
ORIGIN
        1 gaattctaaa gatctttgac agctagctca gtcctaggta taatactagt tgaaCTGTAT
       61 ACATTCCCCG CTGCTCCAAC ATTggatctc aaaGCCCGCC gaaaGGCGGG Cttttttttg
      121 gatccttact cgagtctaga ctgcaggctt cctcgctcac tgactcgctg cgctcggtcg
      181 ttcggctgcg gcgagcggta tcagctcact caaaggcggt aatacggtta tccacagaat
      241 caggggataa cgcaggaaag aacatgtgag caaaaggcca gcaaaaggcc aggaaccgta
      301 aaaaggccgc gttgctggcg tttttccaca ggctccgccc ccctgacgag catcacaaaa
      361 atcgacgctc aagtcagagg tggcgaaacc cgacaggact ataaagatac caggcgtttc
      421 cccctggaag ctccctcgtg cgctctcctg ttccgaccct gccgcttacc ggatacctgt
      481 ccgcctttct cccttcggga agcgtggcgc tttctcatag ctcacgctgt aggtatctca
      541 gttcggtgta ggtcgttcgc tccaagctgg gctgtgtgca cgaacccccc gttcagcccg
      601 accgctgcgc cttatccggt aactatcgtc ttgagtccaa cccggtaaga cacgacttat
      661 cgccactggc agcagccact ggtaacagga ttagcagagc gaggtatgta ggcggtgcta
      721 cagagttctt gaagtggtgg cctaactacg gctacactag aagaacagta tttggtatct
      781 gcgctctgct gaagccagtt accttcggaa aaagagttgg tagctcttga tccggcaaac
      841 aaaccaccgc tggtagcggt ggtttttttg tttgcaagca gcagattacg cgcagaaaaa
      901 aaggatctca agaagatcct ttgatctttt ctacggggtc tgacgctcag tggaacgaaa
      961 actcacgtta agggattttg gtcatgagat tatcaaaaag gatcttcacc tagatccttt
     1021 taaattaaaa atgaagtttt aaatcaatct aaagtatata tgagtaaact tggtctgaca
     1081 gttaccaatg cttaatcagt gaggcaccta tctcagcgat ctgtctattt cgttcatcca
     1141 tagttgcctg actccccgtc gtgtagataa ctacgatacg ggagggctta ccatctggcc
     1201 ccagtgctgc aatgataccg cgagacccac gctcaccggc tccagattta tcagcaataa
     1261 accagccagc cggaagggcc gagcgcagaa gtggtcctgc aactttatcc gcctccatcc
     1321 agtctattaa ttgttgccgg gaagctagag taagtagttc gccagttaat agtttgcgca
     1381 acgttgttgc cattgctaca ggcatcgtgg tgtcacgctc gtcgtttggt atggcttcat
     1441 tcagctccgg ttcccaacga tcaaggcgag ttacatgatc ccccatgttg tgcaaaaaag
     1501 cggttagctc cttcggtcct ccgatcgttg tcagaagtaa gttggccgca gtgttatcac
     1561 tcatggttat ggcagcactg cataattctc ttactgtcat gccatccgta agatgctttt
     1621 ctgtgactgg tgagtactca accaagtcat tctgagaata gtgtatgcgg cgaccgagtt
     1681 gctcttgccc ggcgtcaata cgggataata ccgcgccaca tagcagaact ttaaaagtgc
     1741 tcatcattgg aaaacgttct tcggggcgaa aactctcaag gatcttaccg ctgttgagat
     1801 ccagttcgat gtaacccact cgtgcaccca actgatcttc agcatctttt actttcacca
     1861 gcgtttctgg gtgagcaaaa acaggaaggc aaaatgccgc aaaaaaggga ataagggcga
     1921 cacggaaatg ttgaatactc atactcttcc tttttcaata ttattgaagc atttatcagg
     1981 gttattgtct catgagcgga tacatatttg aatgtattta gaaaaataaa caaatagggg
     2041 ttccgcgcac atttccccga aaagtgccac ctgacgtcta agaaaccatt attatcatga
     2101 cattaaccta taaaaatagg cgtatcacga ggcagaattt cagataaaaa aaatccttag
     2161 ctttcgctaa ggatgatttc tg   
//
