# Supplementary material for: A portable regulatory RNA array design enables tunable and complex regulation across diverse bacteria
Source: Nat Commun. 2023 Aug 29;14:5268. doi: 10.1038/s41467-023-40785-x (PMC10465534; doi:10.1038/s41467-023-40785-x)
Supplement: Supplementary file 5 — Supplementary Data 1 [file 41467_2023_40785_MOESM5_ESM.zip › Plasmid_maps/pJEC250.gb]

LOCUS       pJBL4952                3419 bp ds-DNA     circular     23-SEP-2016
COMMENT     
COMMENT     ApEinfo:methylated:1
FEATURES             Location/Qualifiers
     misc_feature    1283..2146
                     /label=CmR(EcoRI-KO) Cassette 
                     /ApEinfo_fwdcolor=#120eff
                     /ApEinfo_revcolor=#120eff
                     /ApEinfo_graphicformat=arrow_data {{0 1 2 0 0 -1} {} 0}
                     width 5 offset 0
     misc_feature    784..789
                     /label=BamHI-BglII Scar
                     /ApEinfo_fwdcolor=#ac1dff
                     /ApEinfo_revcolor=#ac1dff
                     /ApEinfo_graphicformat=arrow_data {{0 1 2 0 0 -1} {} 0}
                     width 5 offset 0
     misc_feature    2074..2079
                     /label=BamHI-BglII Scar(1)
                     /ApEinfo_label=BamHI-BglII Scar
                     /ApEinfo_fwdcolor=#ac1dff
                     /ApEinfo_revcolor=#ac1dff
                     /ApEinfo_graphicformat=arrow_data {{0 1 2 0 0 -1} {} 0}
                     width 5 offset 0
     misc_feature    complement(138..143)
                     /label=BamHI-BglII Scar(2)
                     /ApEinfo_label=BamHI-BglII Scar
                     /ApEinfo_fwdcolor=#ac1dff
                     /ApEinfo_revcolor=#ac1dff
                     /ApEinfo_graphicformat=arrow_data {{0 1 2 0 0 -1} {} 0}
                     width 5 offset 0
     misc_feature    complement(152..157)
                     /label=BamHI-BglII Scar(3)
                     /ApEinfo_label=BamHI-BglII Scar
                     /ApEinfo_fwdcolor=#ac1dff
                     /ApEinfo_revcolor=#ac1dff
                     /ApEinfo_graphicformat=arrow_data {{0 1 2 0 0 -1} {} 0}
                     width 5 offset 0
     misc_feature    complement(875..880)
                     /label=BamHI-BglII Scar(4)
                     /ApEinfo_label=BamHI-BglII Scar
                     /ApEinfo_fwdcolor=#ac1dff
                     /ApEinfo_revcolor=#ac1dff
                     /ApEinfo_graphicformat=arrow_data {{0 1 2 0 0 -1} {} 0}
                     width 5 offset 0
     misc_feature    complement(917..922)
                     /label=BamHI-BglII Scar(5)
                     /ApEinfo_label=BamHI-BglII Scar
                     /ApEinfo_fwdcolor=#ac1dff
                     /ApEinfo_revcolor=#ac1dff
                     /ApEinfo_graphicformat=arrow_data {{0 1 2 0 0 -1} {} 0}
                     width 5 offset 0
     misc_feature    881..1248
                     /label=TrrnB
                     /ApEinfo_fwdcolor=cyan
                     /ApEinfo_revcolor=cyan
                     /ApEinfo_graphicformat=arrow_data {{0 1 2 0 0 -1} {} 0}
                     width 5 offset 0
     misc_feature    2429..3273
                     /label=p15A oripACYC
                     /ApEinfo_fwdcolor=#646464
                     /ApEinfo_revcolor=#6464d3
                     /ApEinfo_graphicformat=arrow_data {{0 1 2 0 0 -1} {} 0}
                     width 5 offset 0
     misc_feature    144..157
                     /label=RBS-Strong
                     /ApEinfo_fwdcolor=#9ba3ae
                     /ApEinfo_revcolor=#9ba3ae
                     /ApEinfo_graphicformat=arrow_data {{0 1 2 0 0 -1} {} 0}
                     width 5 offset 0
     misc_feature    16..50
                     /label=Promoter-J23119(SpeI)
                     /ApEinfo_fwdcolor=#ffce29
                     /ApEinfo_revcolor=#ffce29
                     /ApEinfo_graphicformat=arrow_data {{0 1 2 0 0 -1} {} 0}
                     width 5 offset 0
     misc_feature    158..871
                     /label=SFGFP
                     /ApEinfo_fwdcolor=#00f700
                     /ApEinfo_revcolor=green
                     /ApEinfo_graphicformat=arrow_data {{0 1 2 0 0 -1} {} 0}
                     width 5 offset 0
     misc_feature    108..112
                     /label=Loop
                     /ApEinfo_fwdcolor=cyan
                     /ApEinfo_revcolor=green
                     /ApEinfo_graphicformat=arrow_data {{0 1 2 0 0 -1} {} 0}
                     width 5 offset 0
     misc_feature    76..76
                     /label=Insertion
                     /ApEinfo_fwdcolor=cyan
                     /ApEinfo_revcolor=green
                     /ApEinfo_graphicformat=arrow_data {{0 1 2 0 0 -1} {} 0}
                     width 5 offset 0
ORIGIN
        1 gaattctaaa gatctttgac agctagctca gtcctaggta taatactagt CCAGAAACAT
       61 AAAGATAACA CGACGGACAG ATAGGCACTT TGCGGGGAAT GTATACAGTT CATGTATATA
      121 TTCCCCGCTT TTTTTTTgga tctaggagga aggatctatg agcaaaggag aagaactttt
      181 cactggagtt gtcccaattc ttgttgaatt agatggtgat gttaatgggc acaaattttc
      241 tgtccgtgga gagggtgaag gtgatgctac aaacggaaaa ctcaccctta aatttatttg
      301 cactactgga aaactacctg ttccgtggcc aacacttgtc actactctga cctatggtgt
      361 tcaatgcttt tcccgttatc cggatcacat gaaacggcat gactttttca agagtgccat
      421 gcccgaaggt tatgtacagg aacgcactat atctttcaaa gatgacggga cctacaagac
      481 gcgtgctgaa gtcaagtttg aaggtgatac ccttgttaat cgtatcgagt taaagggtat
      541 tgattttaaa gaagatggaa acattcttgg acacaaactc gagtacaact ttaactcaca
      601 caatgtatac atcacggcag acaaacaaaa gaatggaatc aaagctaact tcaaaattcg
      661 ccacaacgtt gaagatggtt ccgttcaact agcagaccat tatcaacaaa atactccaat
      721 tggcgatggc cctgtccttt taccagacaa ccattacctg tcgacacaat ctgtcctttc
      781 gaaagatccc aacgaaaagc gtgaccacat ggtccttctt gagtttgtaa ctgctgctgg
      841 gattacacat ggcatggatg agctctacaa ataaggatct gaagcttggg cccgaacaaa
      901 aactcatctc agaagaggat ctgaatagcg ccgtcgacca tcatcatcat catcattgag
      961 tttaaacggt ctccagcttg gctgttttgg cggatgagag aagattttca gcctgataca
     1021 gattaaatca gaacgcagaa gcggtctgat aaaacagaat ttgcctggcg gcagtagcgc
     1081 ggtggtccca cctgacccca tgccgaactc agaagtgaaa cgccgtagcg ccgatggtag
     1141 tgtggggtct ccccatgcga gagtagggaa ctgccaggca tcaaataaaa cgaaaggctc
     1201 agtcgaaaga ctgggccttt cgttttatct gttgtttgtc ggtgaactgg atccttactc
     1261 gagtctagac tgcagttgat cgggcacgta agaggttcca actttcacca taatgaaata
     1321 agatcactac cgggcgtatt ttttgagtta tcgagatttt caggagctaa ggaagctaaa
     1381 atggagaaaa aaatcactgg atataccacc gttgatatat cccaatggca tcgtaaagaa
     1441 cattttgagg catttcagtc agttgctcaa tgtacctata accagaccgt tcagctggat
     1501 attacggcct ttttaaagac cgtaaagaaa aataagcaca agttttatcc ggcctttatt
     1561 cacattcttg cccgcctgat gaatgctcat ccggaatttc gtatggcaat gaaagacggt
     1621 gagctggtga tatgggatag tgttcaccct tgttacaccg ttttccatga gcaaactgaa
     1681 acgttttcat cgctctggag tgaataccac gacgatttcc ggcagtttct acacatatat
     1741 tcgcaagatg tggcgtgtta cggtgaaaac ctggcctatt tccctaaagg gtttattgag
     1801 aatatgtttt tcgtctcagc caatccctgg gtgagtttca ccagttttga tttaaacgtg
     1861 gccaatatgg acaacttctt cgcccccgtt ttcaccatgg gcaaatatta tacgcaaggc
     1921 gacaaggtgc tgatgccgct ggcgattcag gttcatcatg ccgtttgtga tggcttccat
     1981 gtcggcagaa tgcttaatga attacaacag tactgcgatg agtggcaggg cggggcgtaa
     2041 tttgatatcg agctcgcttg gactcctgtt gatagatcca gtaatgacct cagaactcca
     2101 tctggatttg ttcagaacgc tcggttgccg ccgggcgttt tttattggtg agaatccaag
     2161 cctccgatca acgtctcatt ttcgccaaaa gttggcccag ggcttcccgg tatcaacagg
     2221 gacaccagga tttatttatt ctgcgaagtg atcttccgtc acaggtattt attcggcgca
     2281 aagtgcgtcg ggtgatgctg ccaacttact gatttagtgt atgatggtgt ttttgaggtg
     2341 ctccagtggc ttctgtttct atcagctgtc cctcctgttc agctactgac ggggtggtgc
     2401 gtaacggcaa aagcaccgcc ggacatcagc gctagcggag tgtatactgg cttactatgt
     2461 tggcactgat gagggtgtca gtgaagtgct tcatgtggca ggagaaaaaa ggctgcaccg
     2521 gtgcgtcagc agaatatgtg atacaggata tattccgctt cctcgctcac tgactcgcta
     2581 cgctcggtcg ttcgactgcg gcgagcggaa atggcttacg aacggggcgg agatttcctg
     2641 gaagatgcca ggaagatact taacagggaa gtgagagggc cgcggcaaag ccgtttttcc
     2701 ataggctccg cccccctgac aagcatcacg aaatctgacg ctcaaatcag tggtggcgaa
     2761 acccgacagg actataaaga taccaggcgt ttccccctgg cggctccctc gtgcgctctc
     2821 ctgttcctgc ctttcggttt accggtgtca ttccgctgtt atggccgcgt ttgtctcatt
     2881 ccacgcctga cactcagttc cgggtaggca gttcgctcca agctggactg tatgcacgaa
     2941 ccccccgttc agtccgaccg ctgcgcctta tccggtaact atcgtcttga gtccaacccg
     3001 gaaagacatg caaaagcacc actggcagca gccactggta attgatttag aggagttagt
     3061 cttgaagtca tgcgccggtt aaggctaaac tgaaaggaca agttttggtg actgcgctcc
     3121 tccaagccag ttacctcggt tcaaagagtt ggtagctcag agaaccttcg aaaaaccgcc
     3181 ctgcaaggcg gttttttcgt tttcagagca agagattacg cgcagaccaa aacgatctca
     3241 agaagatcat cttattaatc agataaaata tttctagatt tcagtgcaat ttatctcttc
     3301 aaatgtagca cctgaagtca gccccatacg atataagttg taattctcat gtttgacagc
     3361 ttatcatcga taagcttccg atggcgcgcc gagaggcttt acactttatg cttccggct
//
