# Supplementary material for: A portable regulatory RNA array design enables tunable and complex regulation across diverse bacteria
Source: Nat Commun. 2023 Aug 29;14:5268. doi: 10.1038/s41467-023-40785-x (PMC10465534; doi:10.1038/s41467-023-40785-x)
Supplement: Supplementary file 6 — Supplementary Data 2 [file 41467_2023_40785_MOESM6_ESM.zip › Stability_sequencing/pBL405-d1.gb]

>Chappell_W3J_5_pBL405-1     coverage: 926x
AAAAAAAAAGCGGGGAATATATACATGAACTGTATACATTCCCCGCAAGATAAAGGTGTAGAAATGTGAGAGCGAAATGAGATGAGACTAGTATTATACCTAGGACTGAGCTAGCTGTCAAAGATCTTTAGAATTCAGCCGGAAGCATAAAGTGTAAAGCCTCTCGGCGCGCCATCGGAAGCTTATCGATGATAAGCTGTCAAACATGAGAATTACAACTTATATCGTATGGGGCTGACTTCAGGTGCTACATTTGAAGAGATAAATTGCACTGAAATCTAGGCCTGGGGTGCCTAATGAGTGAGCTAACTCACATTAATTGCGTTGCGCTCACTGCCCGCTTTCCAGTCGGGAAACCTGTCGTGCCAGCTGCATTAATGAATCGGCCAACGCGCGGGGAGAGGCGGTTTGCGTATTGGGCGCATGCATAAAAACTGTTGTAATTCATTAAGCATTCTGCCGACATGGAAGCCATCACAAACGGCATGATGAACCTGAATCGCCAGCGGCATCAGCACCTTGTCGCCTTGCGTATAATATTTGCCCATGGGGGTGGGCGAAGAACTCCAGCATGAGATCCCCGCGCTGGAGGATCATCCAGCCGGCGTCCCGGAAAACGATTCCGAAGCCCAACCTTTCATAGAAGGCGGCGGTGGAATCGAAATCTCGTGATGGCAGGTTGGGCGTCGCTTGGTCGGTCATTTCGAACCCCAGAGTCCCGCTCAGAAGAACTCGTCAAGAAGGCGATAGAAGGCGATGCGCTGCGAATCGGGAGCGGCGATACCGTAAAGCACGAGGAAGCGGTCAGCCCATTCGCCGCCAAGCTCTTCAGCAATATCACGGGTAGCCAACGCTATGTCCTGATAGCGGTCCGCCACACCCAGCCGGCCACAGTCGATGAATCCAGAAAAGCGGCCATTTTCCACCATGATATTCGGCAAGCAGGCATCGCCATGGGTCACGACGAGATCCTCGCCGTCGGGCATGCGCGCCTTGAGCCTGGCGAACAGTTCGGCTGGCGCGAGCCCCTGATGCTCTTCGTCCAGATCATCCTGATCGACAAGACCGGCTTCCATCCGAGTACGTGCTCGCTCGATGCGATGTTTCGCTTGGTGGTCGAATGGGCAGGTAGCCGGATCAAGCGTATGCAGCCGCCGCATTGCATCAGCCATGATGGATACTTTCTCGGCAGGAGCAAGGTGAGATGACAGGAGATCCTGCCCCGGCACTTCGCCCAATAGCAGCCAGTCCCTTCCCGCTTCAGTGACAACGTCGAGCACAGCTGCGCAAGGAACGCCCGTCGTGGCCAGCCACGATAGCCGCGCTGCCTCGTCCTGCAGTTCATTCAGGGCACCGGACAGGTCGGTCTTGACAAAAAGAACCGGGCGCCCCTGCGCTGACAGCCGGAACACGGCGGCATCAGAGCAGCCGATTGTCTGTTGTGCCCAGTCATAGCCGAATAGCCTCTCCACCCAAGCGGCCGGAGAACCTGCGTGCAATCCATCTTGTTCAATCATGCGAAACGATCCTCATCCTGTCTCTTGATCAGATCTTGATCCCCTGCGCCATCAGATCCTTGGCGGCAAGAAAGCCATCCAGTTTACTTTGCAGGGCTTCCCAACCTTACCAGAGGGCGCCCCAGCTGGCAATTCCGGTTCGCTTGCTGTCCATAAAACCGCCCAGTCTAGCTATCGCCATGTAAGCCCACTGCAAGCTACCTGCTTTCTCTTTGCGCTTGCGTTTTCCCTTGTCCAGATAGCCCAGTAGCTGACATTCATCCCAGGTGGCACTTTTCGGGGAAATGTGCGCGCCCGCGTTCCTGCTGGCGCTGGGCCTGTTTCTGGCGCTGGACTTCCCGCTGTTCCGTCAGCAGCTTTTCGCCCACGGCCTTGATGATCGCGGCGGCCTTGGCCTGCATATCCCGATTCAACGGCCCCAGGGCGTCCAGAACGGGCTTCAGGCGCTCCCGAAGGTCTCGGGCCGTCTCTTGGGCTTGATCGGCCTTCTTGCGCATCTCACGCGCTCCTGCGGCGGCCTGTAGGGCAGGCTCATACCCCTGCCGAACCGCTTTTGTCAGCCGGTCGGCCACGGCTTCCGGCGTCTCAACGCGCTTTGAGATTCCCAGCTTTTCGGCCAATCCCTGCGGTGCATAGGCGCGTGGCTCGACCGCTTGCGGGCTGATGGTGACGTGGCCCACTGGTGGCCGCTCCAGGGCCTCGTAGAACGCCTGAATGCGCGTGTGACGTGCCTTGCTGCCCTCGATGCCCCGTTGCAGCCCTAGATCGGCCACAGCGGCCGCAAACGTGGTCTGGTCGCGGGTCATCTGCGCTTTGTTGCCGATGAACTCCTTGGCCGACAGCCTGCCGTCCTGCGTCAGCGGCACCACGAACGCGGTCATGTGCGGGCTGGTTTCGTCACGGTGGATGCTGGCCGTCACGATGCGATCCGCCCCGTACTTGTCCGCCAGCCACTTGTGCGCCTTCTCGAAGAACGCCGCCTGCTGTTCTTGGCTGGCCGACTTCCACCATTCCGGGCTGGCCGTCATGACGTACTCGACCGCCAACACAGCGTCCTTGCGCCGCTTCTCTGGCAGCAACTCGCGCAGTCGGCCCATCGCTTCATCGGTGCTGCTGGCCGCCCAGTGCTCGTTCTCTGGCGTCCTGCTGGCGTCAGCGTTGGGCGTCTCGCGCTCGCGGTAGGCGTGCTTGAGACTGGCCGCCACGTTGCCCATTTTCGCCAGCTTCTTGCATCGCATGATCGCGTATGCCGCCATGCCTGCCCCTCCCTTTTGGTGTCCAACCGGCTCGACGGGGGCAGCGCAAGGCGGTGCCTCCGGCGGGCCACTCAATGCTTGAGTATACTCACTAGACTTTGCTTCGCAAAGTCGTGACCGCCTACGGCGGCTGCGGCGCCCTACGGGCTTGCTCTCCGGGCTTCGCCCTGCGCGGTCGCTGCGCTCCCTTGCCAGCCCGTGGATATGTGGACGATGGCCGCGAGCGGCCACCGGCTGGCTCGCTTCGCTCGGCCCGTGGACAACCCTGCTGGACAAGCTGATGGACAGGCTGCGCCTGCCCACGAGCTTGACCACAGGGATTGCCCACCGGCTACCCAGCCTTCGACCACATACCCACCGGCTCCAACTGCGCGGCCTGCGGCCTTGCCCCATCAATTTTTTTAATTTTCTCTGGGGAAAAGCCTCCGGCCTGCGGCCTGCGCGCTTCGCTTGCCGGTTGGACACCAAGTGGAAGGCGGGTCAAGGCTCGCGCAGCGACCGCGCAGCGGCTTGGCCTTGACGCGCCTGGAACGACCCAAGCCTATGCGAGTGGGGGCAGTCGAAGGGCGAAGCCCGCCCGCCTGCCCCCCGAGCCTCACGGCGGCGAGTGCGGGGGTTCCAAGGGGGCAGCGCCACCTTGGGCAAGGCCGAAGGCCGCGCAGTCGATCAACAAGCCCCGGAGGGGCCACTTTTTGCCGGAGGGGGAGCCGCGCCGAAGGCGTGGGGGAACCCCGCAGGGGTGCCCTTCTTTGGGCACCAAAGAACTAGATATAGGGCGAAATGCGAAAGACTTAAAAATCAACAACTTAAAAAAGGGGGGTACGCAACAGCTCATTGCGGCACCCCCCGCAATAGCTCATTGCGTAGGTTAAAGAAAATCTGTAATTGACTGCCACTTTTACGCAACGCATAATTGTTGTCGCGCTGCCGAAAAGTTGCAGCTGATTGCGCATGGTGCCGCAACCGTGCGGCACCCCTACCGCATGGAGATAAGCATGGCCACGCAGTCCAGAGAAATCGGCATTCAAGCCAAGAACAAGCCCGGTCACTGGGTGCAAACGGAACGCAAAGCGCATGAGGCGTGGGCCGGGCTTATTGCGAGGAAACCCACGGCGGCAATGCTGCTGCATCACCTCGTGGCGCAGATGGGCCACCAGAACGCCGTGGTGGTCAGCCAGAAGACACTTTCCAAGCTCATCGGACGTTCTTTGCGGACGGTCCAATACGCAGTCAAGGACTTGGTGGCCGAGCGCTGGATCTCCGTCGTGAAGCTCAACGGCCCCGGCACCGTGTCGGCCTACGTGGTCAATGACCGCGTGGCGTGGGGCCAGCCCCGCGACCAGTTGCGCCTGTCGGTGTTCAGTGCCGCCGTGGTGGTTGATCACGACGACCAGGACGAATCGCTGTTGGGGCATGGCGACCTGCGCCGCATCCCGACCCTGTATCCGGGCGAGCAGCAACTACCGACCGGCCCCGGCGAGGAGCCGCCCAGCCAGCCCGGCATTCCGGGCATGGAACCAGACCTGCCAGCCTTGACCGAAACGGAGGAATGGGAACGGCGCGGGCAGCAGCGCCTGCCGATGCCCGATGAGCCGTGTTTTCTGGACGATGGCGAGCCGTTGGAGCCGCCGACACGGGTCACGCTGCCGCGCCGGTAGCACTTGGGTTGCGCAGCAACCCGTAAGTGCGCTGTTCCAGACTATCGGCTGTAGCCGCCTCGCCGCCCTATACCTTGTCTGCCTCCCCGCGTTGCGTCGCGGTGCATGGAGCCGGGCCACCTCGACCTGAATGGAAGCCGGCGGCACCTCGCTAACGGATTCACCGTTTTTATCAGGCTCTGGGAGGCAGAATAAATGATCATATCGTCAATTATTACCTCCACGGGGAGAGCCTGAGCAAACTGGCCTCAGGCATTTGAGAAGCACACGGTCACACTGCTTCCGGTAGTCAATAAACCGGTAAACCAGCAATAGACATAAGCGGCTATTTAACGACCCTGCCCTGAACCGACGACCGGGTCGAATTTGCTTTCGAATTTCTGCCATTCATCCGCTTATTATCACTTATTCAGGCGTAGCACCAGTTTCAGCTGCAGTCTAGACTCGAGTAAGTTCACCGACAAACAACAGATAAAACGAAAGGCCCAGTCTTTCGACTGAGCCTTTCGTTTTATTTGATGCCTGGAGATCCTTACTCGAGTTATCAGAACCAGGGAACGAAACCTCCTTTGCTCAACCCGTAACAGGTGAATCCTCCTTCCTCTGCCGTCACCTGCAACGGCCCGTGGCGGATGAAGAGACGGAAGTGCTGTCCGGTGCTCTGGCTGCGTAGCGTGACGAAGGGCAGGTCCAAGGCTCTCGCGACCGTATCGGGAATGCGTTTCCGAGCCTCCTCCTCACTCAGATCGTGCCGGCGCATGAGCCGCCGCCGCAGGCGTTCCGGATTGCTTTTCGCCTGAACCCGACTGACCTGACGGTACGGTGTGGGGTGAGGCACGACTGCCGGTTCTCCGAATTGCAGATGGTCCCGCAACCCTTCCAGCCAGGGCCGGGCGAGCAGGGCACGAAGGTCGTCCGCCGAGGCATGAATGCGCAGGCGCTCGCCCAGCCGGGAGCGGCTTTCGTCGAGGTCGGGGAAGCTCACGCCGATCCTGTCCCCGCCCTGTGCCACCAGGGCCTGGTGGAGCTTGCCGAAGAGCACGCTCATGAGTTGCGCCGGGGGAAATTCCGGGTCCGGTCGCAAGCGAATGTCGAGGTAGTGGTCCATAGATCCTTTCTCCTCTTTAGATCTGCTAGCATAATACCTAGGACTGAGCTAGCTGTAAAGAACGCGTTTAAGGGCACCAATAACTGCCTTAAAAAAATTACGCCCCGCCCTGCCACTCATCGCAGTACGGCCTATTGGTTAAAAAATGAGCTGATTTAACAAAAATTTAACGCGAATTTTAACAAAATATTAACGCCGATCAACTGCAGTCTAGACTCGAGGGACCAAAACGAAAAAAGGCCCCCCTTTCGGGAGGCCTCTTTTCTGGAATTTGGTACCGAGTTAATCAGTGATTAACTGCAGCGGCCTACTAGTACGTCTCAGGAACAGCAAAAAAAAGCCCGCCTTTCGGCGGGCTTTGGCCACTCATCTCATTTCGCTCTCACATTTCTACACCTTTATCTTGCGGGGAATGTATACAGTTCACATTTTTCTTAGCTGCCTATACGGCAGTGAACTACGCGGCCTATGGCCGCGTTTATTTCACAAATGACTCATCTCATTTCGCTCTCACATTTCTACACCTTTATCTTGCGGGGAATGTATACAGTTCACATTTTTCTTAGCTGCCTATACGGCAGTGAACTACGCGGCCTATGGCCGCGTTTATTTCACAAGGAACTCATCTCATTTCGCTCTCACATTTCTACACCTTTATCTTGCGGGGAATGTATACAGTTCACATTTTTCTTAGCTGCCTATACGGCAGTGAACTACGCGGCCTATGGCCGCGTTTATTTCACAAAACGCTCATCTCATTTCGCTCTCACATTTCTACACCTTTATCTTGCGGGGAATGTATACAGTTCACATTTTTCTTAGCTGCCTATACGGCAGTGAACTACGCGGCCTATGGCCGCGTTTATTTCACAACATTCTCATCTCATTTCGCTCTCACATTTCTACACCTTTATCTTGCGGGGAATGTATACAGTTCACATTTTTCTTAGCTGCCTATACGGCAGTGAACTACGCGGCCTATGGCCGCGTTTATTTCACAAATGACTCATCTCATTTCGCTCTCACATTTCTACACCTTTATCTTGCGGGGAATGTATACAGTTCACATTTTTCTTAGCTGCCTATACGGCAGTGAACTACGCGGCCTATGGCCGCGTTTATTTCACAAGGAACTCATCTCATTTCGCTCTCACATTTCTACACCTTTATCTTGCGGGGAATGTATACAGTTCACATTTTTCTTAGCTGCCTATACGGCAGTGAACTACGCGGCCTATGGCCGCGTTTATTTCACAAAACGCTCATCTCATTTCGCTCTCACATTTCTACACCTTTATCTTGCGGGGAATGTATACAGTTCACATTTTTCTTAGCTGCCTATACGGCAGTGAACTACGCGGCCTATGGCCGCGTTTATTTCACAACTGACTTTATCCGTCCACAGGTCGATAATACAAACAGACCAGATTGTCTGTTTGTTGAATCTATTATACAGAAAAATTTTCCATAATACAAACAGACCAGATTGTCTGTTTGTTGAAGCCTGCAGGGCTAGCAACGTGAGACGCTCTAGAAGCGGCCGCGAATTCCTTCGGATCCGCTGCAGGCTTCGCGGCGCGCCATCGAATGGTGCAAAACCTTTCGCGGTATGGCATGATAGCGCCCGGAAGAGAGTCAATTCAGGGTGGTGAATATGAGCCCGAAACGTCGTACCCAGGCAGAACGTGCAATGGAAACCCAGGGTAAACTGATTGCAGCAGCACTGGGTGTTCTGCGTGAAAAAGGTTATGCAGGTTTTCGTATTGCAGATGTTCCGGGTGCAGCCGGTGTTAGCCGTGGTGCACAGAGCCATCATTTTCCGACCAAACTGGAACTGCTGCTGGCAACCTTTGAATGGCTGTATGAGCAGATTACCGAACGTAGCCGTGCACGTCTGGCAAAACTGAAACCGGAAGATGATGTTATTCAGCAGATGCTGGATGATGCAGCAGAATTTTTTCTGGATGATGATTTTAGCATCGGCCTGGATCTGATTGTTGCAGCAGATCGTGATCCGGCACTGCGTGAAGGTATTCAGCGTACCGTTGAACGTAATCGTTTTGTTGTTGAAGATATGTGGCTGGGTGTGCTGGTGAGCCGTGGTCTGAGCCGTGATGATGCCGAAGATATTCTGTGGCTGATTTTTAACAGCGTTCGTGGTCTGGTAGTTCGTAGCCTGTGGCAGAAAGATAAAGAACGTTTTGAACGTGTGCGTAATAGCACCCTGGAAATTGCACGTGAACGTTATGCAAAATTCAAACGTTGATAATGGCTTCCCGACTCAGTGGCTTCAGCCAAAAAACTTAAGACCGCCGGTCTTGTCCACTACCTTGCAGTAATGCGGTGGACAGGATCGGCGGTTTTCTTTTCTCTTCTCAAGCTGGCAAATCATACCTGACCTCCATAGCAGAAAGTCAAAAACCTCCGACCGGAGGCTTTTGACTTGAGAAGCCTGCAGCGGATCCGAAGTGAGACGCTCTAGAAGCGGCCGCGAATTCTTAGTCATTGATTAAGGCAGACCAGAAACAAAAAAAGGCCGCGTTAGCGGCCTTCAATAATTGGGGATCCAGTTCACCGACAAACAACAGATAAAACGAAAGGCCCAGTCTTTCGACTGAGCCTTTCGTTTTATTTGATGCCTGGCAGTTCCCTACTCTCGCATGGGGAGACCCCACACTACCATCGGCGCTACGGCGTTTCACTTCTGAGTTCGGCATGGGGTCAGGTGGGACCACCGCGCTACTGCCGCCAGGCAAATTCTGTTTTATCAGACCGCTTCTGCGTTCTGATTTAATCTGTATCAGGCTGAAAATCTTCTCTCATCCGCCAAAACAGCCAAGCTGGAGACCGTTTAAACTCAATGATGATGATGATGATGGTCGACGGCGCTATTCAGATCCTCTTCTGAGATGAGTTTTTGTTAGGGCCCAAGCTTCAGATCCTTATTTGTAGAGCTCATCCATGCCATGTGTAATCCCAGCAGCAGTTACAAACTCAAGAAGGACCATGTGGTCACGCTTTTCGTTGGGATCTTTCGAAAGGACAGATTGTGTCGACAGGTAATGGTTGTCTGGTAAAAGGACAGGGCCATCGCCAATTGGAGTATTTTGTTGATAATGGTCTGCTAGTTGAACGGAACCATCTTCAACGTTGTGGCGAATTTTGAAGTTAGCTTTGATTCCATTCTTTTGTTTGTCTGCCGTGATGTATACATTGTGTGAGTTAAAGTTGTACTCGAGTTTGTGTCCAAGAATGTTTCCATCTTCTTTAAAATCAATACCCTTTAACTCGATACGATTAACAAGGGTATCACCTTCAAACTTGACTTCAGCACGCGTCTTGTAGGTCCCGTCATCTTTGAAAGATATAGTGCGTTCCTGTACATAACCTTCGGGCATGGCACTCTTGAAAAAGTCATGCCGTTTCATGTGATCCGGATAACGGGAAAAGCATTGAACACCATAGGTCAGAGTAGTGACAAGTGTTGGCCACGGAACAGGTAGTTTTCCAGTAGTGCAAATAAATTTAAGGGTGAGTTTTCCGTTTGTAGCATCACCTTCACCCTCTCCACGGACAGAAAATTTGTGCCCATTAACATCACCATCTAATTCAACAAGAATTGGGACAACTCCAGTGAAAAGTTCTTCTCCTTTGCTCATAGATCCTTCCTCCTAGATCC
