# Supplementary material for: A portable regulatory RNA array design enables tunable and complex regulation across diverse bacteria
Source: Nat Commun. 2023 Aug 29;14:5268. doi: 10.1038/s41467-023-40785-x (PMC10465534; doi:10.1038/s41467-023-40785-x)
Supplement: Supplementary file 7 — Source Data [file 41467_2023_40785_MOESM7_ESM.xlsx]

## Sheet: Fig1C
Fig1C
Sample	Average	Stdev	Fold change		t-test	p-value	Significance
E. coli STAR(-)	578.818	10.2902	45.6675		E.coli	0.00165599	**
E. coli STAR(+)	26433.2	4747.21			S. oneidensis	3.52076e-08	***
S. oneidensis STAR(-)	878.62	101.21	4.35754		P. fluorescens	6.72729e-05	***
S. oneidensis STAR(+)	3828.62	120.179			P. putida	5.36114e-05	***
P. fluorescens STAR(-)	350.108	24.5687	30.6		P. stutzeri	0.00464142	**
P. fluorescens STAR(+)	10713.3	652.623			V. natriegens	3.13311e-05	***
P. putida STAR(-)	740.418	76.4342	23.1777
P. putida STAR(+)	17161.2	980.007			The statistical significance was marked with p<.05 (*), p<.01 (**), p<.001 (***).
P. stutzeri STAR(-)	1311.42	6.5384	9.0415
P. stutzeri STAR(+)	11857.2	2757.65
V. natriegens STAR(-)	435.456	30.7159	11.9832
V. natriegens STAR(+)	5218.13	249.853

## Sheet: Fig1D
Fig1D
Sample	Average	Stdev	Fold change		t-test	p-value	Significance
SP6 STAR(-)	704.979	175.448	21.1784		SP6 STAR	0.000113105	***
SP6 STAR(+)	14930.4	1161.51

## Sheet: Fig2B and S3
Fig2B and S3
Sample	Average	Stdev	Fold change		t-test	p-value	Significance
No_STAR50_Control	2468.06	128.91			PlmJ_STAR50x4/x1	0.38556	ns
PlmJ_STAR50x1	4075.19	317.746	0.940494		csy4hp_STAR50x4/x1	7.05624e-06	***
PlmJ_STAR50x4	3832.69	406.564			shcsy4hp_STAR50x4/x1	3.88071e-06	***
csy4hp_STAR50x1	7025.18	601.392	2.94632		shcsy4hp_STAR10x4/x1	3.15608e-05	***
csy4hp_STAR50x4	20698.4	1094.87			PlmJ_STAR50x1/x0	0.000755522	***
shcsy4hp_STAR50x1	7437.54	1056.15	3.10734		csy4hp_STAR50x1/x0	0.000409549	***
shcsy4hp_STAR50x4	23111	1400.72			shcsy4hp_STAR50x1/x0	0.0023036	**
No_STAR10_Control	369.595	234.883			shcsy4hp_STAR10x1/x0	2.45163e-05	***
shcsy4hp_STAR10x1	6719.65	545.986	10.2765
shcsy4hp_STAR10x4	69054.7	3424.68			One-way ANOVA	p-value	Tukey test	p-value	Significance
					PlmJ_STAR50	8.27045e-05	x0/x1	0.0001	***
							x1/x4	0.5282	ns
					csy4hp_STAR50	1.46651e-10	x0/x1	<0.0001	***
							x1/x4	<0.0001	***
					shcsy4hp_STAR50	9.54308e-10	x0/x1	0.0002	***
							x1/x4	<0.0001	***
					shcsy4hp_STAR10	5.40917e-12	x0/x1	0.004	**
							x1/x4	<0.0001	***

## Sheet: Fig3B, S6A, and S7A
Fig3B, S6A, and S7A
Sample (E. coli)	Average	Stdev	Normalization		Samples	Conditions	Pearson correlation coefficient (r)	p-value (p)
GFP Arabinose=0.01%	3158.21	116.269	0.107613		E. coli_pBAD	Arabinose=0.03%	0.820186	9.52317e-06
GFP Arabinose=0.03%	6923.87	75.3122	0.235924		E. coli_pBAD	Arabinose=0.1%	0.881749	2.77457e-07
GFP Arabinose=0.1%	13891.3	905.467	0.473331		E. coli_pBAD	Arabinose=0.3%	0.954314	6.97405e-11
GFP Arabinose=0.3%	29347.9	1368.87	1		E. coli_pCymR	Cumate=30uM	0.853429	1.71999e-06
STARx1 Arabinose=0.01%	1885.15	98.7551			E. coli_pCymR	Cumate=60uM	0.961551	1.51677e-11
STARx2 Arabinose=0.01%	3446.61	260.505			E. coli_pCymR	Cumate=100uM	0.955261	5.7962e-11
STARx4 Arabinose=0.01%	5303	579.712			S. oneidensis_pBAD	Arabinose=0.03%	0.983915	6.45635e-15
STARx6 Arabinose=0.01%	5213.96	391.532			S. oneidensis_pBAD	Arabinose=0.1%	0.995811	3.71226e-20
STARx8 Arabinose=0.01%	6032.77	487.865			S. oneidensis_pBAD	Arabinose=0.3%	0.991425	2.30836e-17
STARx1 Arabinose=0.03%	2573.99	139.973			P. fluorescens_pCymR	Cumate=30uM	0.946715	2.70858e-10
STARx2 Arabinose=0.03%	5814.94	800.455			P. fluorescens_pCymR	Cumate=60uM	0.950796	1.34212e-10
STARx4 Arabinose=0.03%	9690.58	933.336			P. fluorescens_pCymR	Cumate=100uM	0.952168	1.04584e-10
STARx6 Arabinose=0.03%	9863.22	726.237
STARx8 Arabinose=0.03%	9555.18	869.266
STARx1 Arabinose=0.1%	3943.98	161.766
STARx2 Arabinose=0.1%	10177.7	1183.8
STARx4 Arabinose=0.1%	17734.5	2299.96
STARx6 Arabinose=0.1%	19351.8	1557.41
STARx8 Arabinose=0.1%	19987.9	2259.34
STARx1 Arabinose=0.3%	6037.96	167.541
STARx2 Arabinose=0.3%	18572.5	912.203
STARx4 Arabinose=0.3%	41109.5	3616.75
STARx6 Arabinose=0.3%	50595.9	2062.26
STARx8 Arabinose=0.3%	55474.2	2526.84

## Sheet: Fig3C, S6B, and S7B
Fig3C, S6B, and S7B
Sample (E. coli)	Average	Stdev	Normalization
GFP Cumate=10uM	12928.7	1404.31	0.571328
GFP Cumate=30uM	15187.8	1521.64	0.671157
GFP Cumate=60uM	19245.2	866.754	0.850455
GFP Cumate=100uM	22629.3	1982.47	1
STARx1 Cumate=10uM	18285.3	1131.28
STARx2 Cumate=10uM	19166.9	2445.38
STARx4 Cumate=10uM	19772.8	863.48
STARx6 Cumate=10uM	18177.5	215.182
STARx8 Cumate=10uM	17998	686.453
STARx1 Cumate=30uM	17534.5	1339.3
STARx2 Cumate=30uM	19221.8	3430.88
STARx4 Cumate=30uM	22903.9	1289.67
STARx6 Cumate=30uM	24696.2	1135.73
STARx8 Cumate=30uM	26037.2	2300.98
STARx1 Cumate=60uM	18771.1	1644
STARx2 Cumate=60uM	23080	3234.69
STARx4 Cumate=60uM	29175.1	979.252
STARx6 Cumate=60uM	46632.8	2008.18
STARx8 Cumate=60uM	55709.9	7243.26
STARx1 Cumate=100uM	19615.5	1346.79
STARx2 Cumate=100uM	24475.9	2587.98
STARx4 Cumate=100uM	34124.1	2177.82
STARx6 Cumate=100uM	57534.5	4450.52
STARx8 Cumate=100uM	70248.9	12018.4

## Sheet: Fig3D, S6C, and S7C
Fig3D, S6C, and S7C
Sample (S. oneidensis)	Average	Stdev	Normalization
GFP Arabinose=0.01%	5807.71	662.528	0.0866714
GFP Arabinose=0.03%	16096.6	1514.63	0.240217
GFP Arabinose=0.1%	41168.7	1393.76	0.614381
GFP Arabinose=0.3%	67008.4	4969.69	1
STARx1 Arabinose=0.01%	7895.5	325.313
STARx2 Arabinose=0.01%	7867.07	157.144
STARx4 Arabinose=0.01%	8651.14	484.2
STARx6 Arabinose=0.01%	8210.07	228.702
STARx8 Arabinose=0.01%	8113.71	87.2875
STARx1 Arabinose=0.03%	8200.48	373.591
STARx2 Arabinose=0.03%	9709.82	350.184
STARx4 Arabinose=0.03%	12801.4	844.159
STARx6 Arabinose=0.03%	14208.8	168.3
STARx8 Arabinose=0.03%	16634.2	200.842
STARx1 Arabinose=0.1%	10502.2	230.609
STARx2 Arabinose=0.1%	16440.2	1298.5
STARx4 Arabinose=0.1%	24221.2	647.245
STARx6 Arabinose=0.1%	34244.9	1166.99
STARx8 Arabinose=0.1%	41836.9	982.87
STARx1 Arabinose=0.3%	13092.3	302.972
STARx2 Arabinose=0.3%	23466.7	2061.82
STARx4 Arabinose=0.3%	34880.4	1614.6
STARx6 Arabinose=0.3%	49135.5	576.07
STARx8 Arabinose=0.3%	62082.7	4380.4

## Sheet: Fig3E, S6D, and S7D
Fig3E, S6D, and S7D
Sample (P. fluorescens)	Average	Stdev	Normalization
GFP Cumate=10uM	5095.33	565.401	0.113318
GFP Cumate=30uM	9097.54	2025.04	0.202325
GFP Cumate=60uM	22281.6	1997.62	0.495532
GFP Cumate=100uM	44964.9	11753.9	1
STARx1 Cumate=10uM	3664.5	662.548
STARx2 Cumate=10uM	3886.13	507.374
STARx4 Cumate=10uM	4409.72	313.968
STARx6 Cumate=10uM	7349.74	851.586
STARx8 Cumate=10uM	6934.79	635.892
STARx1 Cumate=30uM	4825.33	291.004
STARx2 Cumate=30uM	5545.97	590.872
STARx4 Cumate=30uM	6554.57	615.006
STARx6 Cumate=30uM	10831.5	506.886
STARx8 Cumate=30uM	11486.4	978.608
STARx1 Cumate=60uM	4702.32	879.249
STARx2 Cumate=60uM	9049.48	1019.96
STARx4 Cumate=60uM	12076.5	1930.33
STARx6 Cumate=60uM	16984.9	2490.23
STARx8 Cumate=60uM	21249.8	2955.45
STARx1 Cumate=100uM	7859.97	1024.28
STARx2 Cumate=100uM	13571.5	2635.4
STARx4 Cumate=100uM	20373.2	1872.35
STARx6 Cumate=100uM	23648.1	2018.09
STARx8 Cumate=100uM	32357.3	4533.1

## Sheet: Fig4B
Fig4B
Sample	Average	Stdev	Fold change		Two-way ANOVA				Tukey test				Tukey test (whole-group)
3p_E. coli Control	564.65	83.681			3-plasmid E. coli	F	PR(>F)			p-adj	Significance			p-adj	Significance
3p_E. coli x1 Cascade OFF	293.87	105.629	8.63044		C(STAR50+/-)	236.102	8.84237e-09		STAR50(+)STAR10x4/STAR50(-)STAR10x4	<0.001	***		STAR50+/-	0.0002	***
3p_E. coli x1 Cascade ON	2536.23	317.421			C(STAR10x1/X4)	80.078	2.21683e-06		STAR50(+)STAR10x4/STAR50(+)STAR10x1	<0.001	***		STAR10x1/X4	0.0496	*
3p_E. coli x4 Cascade OFF	887.362	323.896	6.50414		C(STAR50+/-):C(STAR10x1/X4)	34.1739	0.000111563
3p_E. coli x4 Cascade ON	5771.52	713.697
1p_E. coli Control	1911.78	330.402			1-plasmid E. coli	F	PR(>F)			p-adj	Significance			p-adj	Significance
1p_E. coli x1 Cascade OFF	1650.76	506.213	2.04373		C(STAR50+/-)	31.5876	0.000156		STAR50(+)STAR10x4/STAR50(-)STAR10x4	<0.001	***		STAR50+/-	0.0418	*
1p_E. coli x1 Cascade ON	3373.7	43.3604			C(STAR10x1/X4)	46.9654	2.8e-05		STAR50(+)STAR10x4/STAR50(+)STAR10x1	<0.001	***		STAR10x1/X4	0.0066	**
1p_E. coli x4 Cascade OFF	4302.92	960.407	2.4851		C(STAR50+/-):C(STAR10x1/X4)	9.52965	0.010341
1p_E. coli x4 Cascade ON	10693.2	2577.16
1p_S. oneidensis Control	12018.9	2493.82			1-plasmid S. oneidensis	F	PR(>F)			p-adj	Significance			p-adj	Significance
1p_S. oneidensis x1 Cascade OFF	10854.5	1157.08	1.74755		C(STAR50+/-)	149.022	3.99432e-08		STAR50(+)STAR10x4/STAR50(-)STAR10x4	<0.001	***		STAR50+/-	0.0147	*
1p_S. oneidensis x1 Cascade ON	18968.8	1100.07			C(STAR10x1/X4)	239.758	2.70123e-09		STAR50(+)STAR10x4/STAR50(+)STAR10x1	<0.001	***		STAR10x1/X4	0.0007	***
1p_S. oneidensis x4 Cascade OFF	22316.5	3501.83	1.75413		C(STAR50+/-):C(STAR10x1/X4)	18.1921	0.00109733
1p_S. oneidensis x4 Cascade ON	39146	1374.38

## Sheet: Fig4E and S13A,B
Fig4E and S13A,B
Sample (E. coli)	Average	Stdev		Two-way ANOVA				Tukey test
STAR10x1-STAR50x1_GFP_Ara=0	5776.9	482.536		E. coli_GFP	F	PR(>F)			p-adj	Significance
STAR10x1-STAR50x2_GFP_Ara=0	6255.22	1056.58		C(STAR10)	1871.58	1.51247e-14		STAR10x1-STAR10x2	<0.001	***
STAR10x2-STAR50x1_GFP_Ara=0	6062.99	458.668		C(STAR50)	1.64677	0.223629		STAR50x1-STAR50x2	0.9135	ns
STAR10x2-STAR50x2_GFP_Ara=0	6334.89	693.813		C(STAR10):C(STAR50)	0.239646	0.633288
STAR10x1-STAR50x1_GFP_Ara=1%	32482.6	2209.86
STAR10x1-STAR50x2_GFP_Ara=1%	33489.8	3095.65		E. coli_RFP	F	PR(>F)			p-adj	Significance
STAR10x2-STAR50x1_GFP_Ara=1%	86759.6	2670.48		C(STAR10)	0.858944	0.372299		STAR10x1-STAR10x2	0.625	ns
STAR10x2-STAR50x2_GFP_Ara=1%	89009.2	2041.29		C(STAR50)	36.1336	6.1e-05		STAR50x1-STAR50x2	<0.001	***
STAR10x1-STAR50x1_RFP_Ara=0	27976.7	3690.71		C(STAR10):C(STAR50)	0.007769	0.931218
STAR10x1-STAR50x2_RFP_Ara=0	22719.5	1421.54
STAR10x2-STAR50x1_RFP_Ara=0	22063.7	1545.01
STAR10x2-STAR50x2_RFP_Ara=0	20728.6	3051.04
STAR10x1-STAR50x1_RFP_Ara=1%	52955.5	3833.21
STAR10x1-STAR50x2_RFP_Ara=1%	80679.3	4758.82
STAR10x2-STAR50x1_RFP_Ara=1%	56881	2831.92
STAR10x2-STAR50x2_RFP_Ara=1%	85429.9	17469.5

## Sheet: Fig4F and S13C,D
Fig4F and S13C,D
Sample (S. oneidensis)	Average	Stdev		Two-way ANOVA				Tukey test
STAR10x1-STAR50x1_GFP_Ara=0	7335.81	2025.9		S. oneidensis_GFP	F	PR(>F)			p-adj	Significance
STAR10x1-STAR50x2_GFP_Ara=0	6287.88	386.843		C(STAR10)	415.323	1.51247e-14		STAR10x1-STAR10x2	<0.001	***
STAR10x2-STAR50x1_GFP_Ara=0	8480.39	1726.47		C(STAR50)	1.50036	0.223629		STAR50x1-STAR50x2	0.828	ns
STAR10x2-STAR50x2_GFP_Ara=0	10003.5	289.803		C(STAR10):C(STAR50)	1.07313	0.320665
STAR10x1-STAR50x1_GFP_Ara=1%	23953.3	1857.81
STAR10x1-STAR50x2_GFP_Ara=1%	24142.9	1057.48		S. oneidensis_RFP	F	PR(>F)			p-adj	Significance
STAR10x2-STAR50x1_GFP_Ara=1%	43353.5	2003.95		C(STAR10)	7.07245	0.0208142		STAR10x1-STAR10x2	0.5176	ns
STAR10x2-STAR50x2_GFP_Ara=1%	45621	2740.13		C(STAR50)	205.398	6.53724e-09		STAR50x1-STAR50x2	<0.001	***
STAR10x1-STAR50x1_RFP_Ara=0	25106.1	6016.35		C(STAR10):C(STAR50)	7.28377	0.0193507
STAR10x1-STAR50x2_RFP_Ara=0	24198.4	1325.92
STAR10x2-STAR50x1_RFP_Ara=0	29451.2	5976.77
STAR10x2-STAR50x2_RFP_Ara=0	41304.7	1200.59
STAR10x1-STAR50x1_RFP_Ara=1%	32222.1	4102.1
STAR10x1-STAR50x2_RFP_Ara=1%	54751.6	3149.8
STAR10x2-STAR50x1_RFP_Ara=1%	32145.7	2457.64
STAR10x2-STAR50x2_RFP_Ara=1%	65129	5217.74

[truncated: 5 more sheets: FigS1A, FigS1B, FigS1C, FigS5, FigS9A,B]
